# Supplementary material for: Crystal structure of 1,1′-{(dodecane-1,12-di­yl)bis­[(aza­niumylyl­idene)methanylyl­idene]}bis­(naphthalen-2-olate)
Source: Acta Crystallogr E Crystallogr Commun. 2015 Apr 25;71(Pt 5):o351–2. doi: 10.1107/S2056989015007938 (PMC4420129; doi:10.1107/S2056989015007938)
Supplement: Supplementary file 1 [file e-71-0o351-sup1.cif]

##############################################################################
#                                                                            #
# This CIF contains the data in a paper accepted for publication in          #
# Acta Crystallographica Section E. It conforms to the requirements of       #
# Notes for Authors for Acta Crystallographica Section E, and has been       #
# peer reviewed under the auspices of the IUCr Commission on Journals.       #
#                                                                            #
# Full details of the Crystallographic Information File format               #
# are given in the paper "The Crystallographic Information File (CIF):       #
# a New Standard Archive File for Crystallography" by S. R. Hall, F. H.      #
# Allen and I. D. Brown [Acta Cryst. (1991), A47, 655-685].                  #
#                                                                            #
# The current version of the core CIF dictionary is obtainable from          #
# ftp://ftp.iucr.org/pub/cif_core.dic.                                       #
#                                                                            #
# Software is freely available for graphical display of the structure(s)     #
# in this CIF. For information consult the CIF software page                 #
# http://www.iucr.org/resources/cif/software.                                #
#                                                                            #
# This file may be used for bona fide research purposes within the           #
# scientific community so long as proper attribution is given to the journal # 
# article from which it was obtained.                                        #
#                                                                            #
##############################################################################
data_I
_database_code_depnum_ccdc_archive 'CCDC 1032833'
_audit_creation_method     SHELXL-2013
_chemical_name_systematic
;\
1,1'-{(Dodecane-1,12-diyl)bis[(azaniumylylidene)methanylylidene]}\
bis(naphthalen-2-olate)
;
_chemical_name_common     ?
_chemical_formula_moiety     'C34 H40 N2 O2'
_chemical_formula_sum     'C34 H40 N2 O2'
_chemical_formula_iupac     'C34 H40 N2 O2'
_chemical_formula_weight     508.68
_chemical_melting_point     ?
_shelx_space_group_comment
;
The symmetry employed for this shelxl refinement is uniquely defined
by the following loop, which should always be used as a source of
symmetry information in preference to the above space-group names.
They are only intended as comments.
;
_space_group_crystal_system     monoclinic
_space_group_name_H-M_alt     'C 2/c'
_space_group_name_Hall     '-C 2yc'
loop_
    _space_group_symop_operation_xyz
    'x, y, z'
    '-x, y, -z+1/2'
    'x+1/2, y+1/2, z'
    '-x+1/2, y+1/2, -z+1/2'
    '-x, -y, -z'
    'x, -y, z-1/2'
    '-x+1/2, -y+1/2, -z'
    'x+1/2, -y+1/2, z-1/2'
_cell_length_a     54.400(5)
_cell_length_b     4.7465(4)
_cell_length_c     10.7022(9)
_cell_angle_alpha     90
_cell_angle_beta     96.318(2)
_cell_angle_gamma     90
_cell_volume     2746.6(4)
_cell_formula_units_Z     4
_cell_measurement_reflns_used     3931
_cell_measurement_theta_min     3.01
_cell_measurement_theta_max     27.82
_cell_measurement_temperature     173(2)
_exptl_crystal_description     'prism'
_exptl_crystal_colour     'yellow'
_exptl_crystal_size_max     0.500
_exptl_crystal_size_mid     0.140
_exptl_crystal_size_min     0.060
_exptl_crystal_density_diffrn     1.230
_exptl_crystal_density_meas     ?
_exptl_crystal_density_method     ?
_exptl_crystal_F_000     1096
_exptl_absorpt_coefficient_mu     0.076
_exptl_absorpt_correction_type     multi-scan
_exptl_absorpt_process_details
;
(SADABS; Bruker, 2008)
;
_shelx_estimated_absorpt_T_min     0.963
_shelx_estimated_absorpt_T_max     0.995
_exptl_absorpt_correction_T_min     0.6818
_exptl_absorpt_correction_T_max     0.7456
_exptl_special_details     ?
_diffrn_ambient_temperature     173(2)
_diffrn_radiation_type     MoK\a
_diffrn_radiation_wavelength     0.71073
_diffrn_radiation_monochromator     'triumph'
_diffrn_measurement_device_type     'Bruker APEXII CCD'
_diffrn_measurement_method     '\f and \w scans'
_diffrn_detector_area_resol_mean     ?
_diffrn_reflns_number     17506
_diffrn_reflns_av_R_equivalents     0.0361
_diffrn_reflns_theta_min     2.260
_diffrn_reflns_theta_max     27.908
_diffrn_reflns_theta_full     25.242
_diffrn_measured_fraction_theta_max     0.996
_diffrn_measured_fraction_theta_full     0.998
_diffrn_reflns_limit_h_min     -70
_diffrn_reflns_limit_h_max     70
_diffrn_reflns_limit_k_min     -6
_diffrn_reflns_limit_k_max     5
_diffrn_reflns_limit_l_min     -14
_diffrn_reflns_limit_l_max     14
_refine_special_details     ?
_reflns_number_total     3271
_reflns_number_gt     2313
_reflns_threshold_expression     I>2\s(I)
_refine_ls_structure_factor_coef     Fsqd
_refine_ls_matrix_type     full
_refine_ls_R_factor_all     0.0757
_refine_ls_R_factor_gt     0.0483
_refine_ls_wR_factor_gt     0.1113
_refine_ls_wR_factor_ref     0.1246
_refine_ls_goodness_of_fit_ref     1.038
_refine_ls_restrained_S_all     1.038
_refine_ls_number_reflns     3271
_refine_ls_number_parameters     176
_refine_ls_number_restraints     0
_refine_ls_hydrogen_treatment     mixed
_refine_ls_weighting_scheme     calc
_refine_ls_weighting_details
              'w=1/[\s^2^(Fo^2^)+(0.0503P)^2^+2.2119P] where P=(Fo^2^+2Fc^2^)/3'
_atom_sites_solution_hydrogens     mixed
_atom_sites_solution_primary     direct
_atom_sites_solution_secondary     difmap
_refine_ls_shift/su_max     0.000
_refine_ls_shift/su_mean     0.000
_refine_diff_density_max     0.236
_refine_diff_density_min     -0.188
_refine_ls_extinction_method     none
_refine_ls_extinction_coef     .
loop_
    _atom_type_symbol
    _atom_type_description
    _atom_type_scat_dispersion_real
    _atom_type_scat_dispersion_imag
    _atom_type_scat_source
    'C' 'C' 0.0033 0.0016
                         'International Tables Vol C Tables 4.2.6.8 and 6.1.1.4'
    'H' 'H' 0.0000 0.0000
                         'International Tables Vol C Tables 4.2.6.8 and 6.1.1.4'
    'N' 'N' 0.0061 0.0033
                         'International Tables Vol C Tables 4.2.6.8 and 6.1.1.4'
    'O' 'O' 0.0106 0.0060
                         'International Tables Vol C Tables 4.2.6.8 and 6.1.1.4'
_computing_data_collection
;
APEX2 (Bruker, 2008)
;
_computing_cell_refinement
;
SAINT (Bruker, 2008)
;
_computing_data_reduction
;
SAINT (Bruker, 2008)
;
_computing_structure_solution
;
SHELXS97 (Sheldrick, 2008)
;
_computing_structure_refinement
;
SHELXL2013 (Sheldrick, 2015)
;
_computing_molecular_graphics
;
SHELXTL (Sheldrick, 2008)
;
_computing_publication_material
;
SHELXTL (Sheldrick, 2008)
;
loop_
    _atom_site_type_symbol
    _atom_site_label
    _atom_site_fract_x
    _atom_site_fract_y
    _atom_site_fract_z
    _atom_site_U_iso_or_equiv
    _atom_site_adp_type
    _atom_site_calc_flag
    _atom_site_occupancy
    _atom_site_disorder_assembly
    _atom_site_disorder_group
    C C1 0.11107(3) -0.3639(3) 1.08101(14) 0.0273(3) Uani d 1 . .
    C C2 0.09446(3) -0.5389(3) 1.14296(15) 0.0345(4) Uani d 1 . .
    H H2 0.1011 -0.6682 1.2056 0.041 Uiso calc 1 . .
    C C3 0.06975(3) -0.5229(4) 1.11383(17) 0.0386(4) Uani d 1 . .
    H H3 0.0594 -0.6413 1.1570 0.046 Uiso calc 1 . .
    C C4 0.05853(3) -0.3340(4) 1.02027(16) 0.0329(4) Uani d 1 . .
    C C5 0.03264(3) -0.3230(4) 0.99173(19) 0.0448(5) Uani d 1 . .
    H H5 0.0225 -0.4413 1.0362 0.054 Uiso calc 1 . .
    C C6 0.02183(3) -0.1460(5) 0.90169(19) 0.0478(5) Uani d 1 . .
    H H6 0.0043 -0.1410 0.8833 0.057 Uiso calc 1 . .
    C C7 0.03675(3) 0.0275(4) 0.83679(19) 0.0434(4) Uani d 1 . .
    H H7 0.0293 0.1510 0.7737 0.052 Uiso calc 1 . .
    C C8 0.06204(3) 0.0223(4) 0.86294(16) 0.0357(4) Uani d 1 . .
    H H8 0.0718 0.1428 0.8175 0.043 Uiso calc 1 . .
    C C9 0.07384(3) -0.1580(3) 0.95574(14) 0.0267(3) Uani d 1 . .
    C C10 0.10041(3) -0.1712(3) 0.98713(13) 0.0248(3) Uani d 1 . .
    C C11 0.11636(3) 0.0138(3) 0.93099(14) 0.0261(3) Uani d 1 . .
    H H11 0.1092 0.1468 0.8714 0.031 Uiso calc 1 . .
    C C12 0.15676(3) 0.2039(3) 0.90007(15) 0.0287(3) Uani d 1 . .
    H H12A 0.1668 0.3092 0.9673 0.034 Uiso calc 1 . .
    H H12B 0.1468 0.3419 0.8467 0.034 Uiso calc 1 . .
    C C13 0.17384(3) 0.0464(3) 0.82076(15) 0.0280(3) Uani d 1 . .
    H H13A 0.1638 -0.0594 0.7537 0.034 Uiso calc 1 . .
    H H13B 0.1838 -0.0912 0.8743 0.034 Uiso calc 1 . .
    C C14 0.19108(3) 0.2470(3) 0.76130(15) 0.0284(3) Uani d 1 . .
    H H14A 0.2013 0.3492 0.8288 0.034 Uiso calc 1 . .
    H H14B 0.1810 0.3879 0.7102 0.034 Uiso calc 1 . .
    C C15 0.20806(3) 0.0982(3) 0.67812(14) 0.0282(3) Uani d 1 . .
    H H15A 0.2186 -0.0370 0.7301 0.034 Uiso calc 1 . .
    H H15B 0.1978 -0.0108 0.6129 0.034 Uiso calc 1 . .
    C C16 0.22456(3) 0.2977(3) 0.61412(14) 0.0289(3) Uani d 1 . .
    H H16A 0.2346 0.4090 0.6793 0.035 Uiso calc 1 . .
    H H16B 0.2140 0.4308 0.5611 0.035 Uiso calc 1 . .
    C C17 0.24187(3) 0.1500(3) 0.53257(14) 0.0292(3) Uani d 1 . .
    H H17A 0.2526 0.0186 0.5858 0.035 Uiso calc 1 . .
    H H17B 0.2319 0.0369 0.4680 0.035 Uiso calc 1 . .
    N N1 0.14027(2) 0.0119(3) 0.95644(12) 0.0288(3) Uani d 1 . .
    O O1 0.13443(2) -0.3838(3) 1.11158(11) 0.0359(3) Uani d 1 . .
    H H1N 0.1458(4) -0.130(5) 1.014(2) 0.065(7) Uiso d 1 . .
loop_
    _atom_site_aniso_label
    _atom_site_aniso_U_11
    _atom_site_aniso_U_22
    _atom_site_aniso_U_33
    _atom_site_aniso_U_12
    _atom_site_aniso_U_13
    _atom_site_aniso_U_23
    C1 0.0341(8) 0.0276(7) 0.0212(7) -0.0011(6) 0.0076(6) -0.0064(6)
    C2 0.0435(10) 0.0325(8) 0.0281(8) -0.0035(7) 0.0066(7) 0.0023(7)
    C3 0.0423(10) 0.0389(9) 0.0367(9) -0.0129(8) 0.0131(8) 0.0029(8)
    C4 0.0314(8) 0.0353(9) 0.0335(9) -0.0074(7) 0.0105(7) -0.0075(7)
    C5 0.0312(9) 0.0536(11) 0.0510(12) -0.0139(8) 0.0115(8) -0.0061(9)
    C6 0.0245(9) 0.0620(13) 0.0568(12) -0.0024(8) 0.0033(8) -0.0112(10)
    C7 0.0336(9) 0.0506(11) 0.0449(11) 0.0052(8) -0.0008(8) -0.0043(9)
    C8 0.0300(9) 0.0396(9) 0.0377(9) -0.0007(7) 0.0048(7) 0.0002(7)
    C9 0.0273(8) 0.0277(8) 0.0262(7) -0.0021(6) 0.0075(6) -0.0076(6)
    C10 0.0271(8) 0.0262(7) 0.0221(7) -0.0016(6) 0.0077(6) -0.0050(6)
    C11 0.0281(8) 0.0282(7) 0.0231(7) 0.0020(6) 0.0073(6) -0.0030(6)
    C12 0.0267(8) 0.0326(8) 0.0286(8) -0.0028(6) 0.0107(6) -0.0011(6)
    C13 0.0259(8) 0.0324(8) 0.0271(8) 0.0001(6) 0.0097(6) -0.0008(6)
    C14 0.0233(7) 0.0346(8) 0.0286(8) 0.0003(6) 0.0087(6) -0.0003(6)
    C15 0.0265(7) 0.0341(8) 0.0253(8) 0.0002(6) 0.0092(6) -0.0001(6)
    C16 0.0256(8) 0.0366(8) 0.0259(8) 0.0003(6) 0.0093(6) -0.0023(6)
    C17 0.0270(8) 0.0354(8) 0.0267(8) 0.0002(6) 0.0096(6) -0.0008(6)
    N1 0.0259(7) 0.0345(7) 0.0275(7) -0.0004(6) 0.0096(5) 0.0016(6)
    O1 0.0323(6) 0.0435(7) 0.0317(6) 0.0024(5) 0.0026(5) 0.0042(5)
_geom_special_details
;
All e.s.d.'s (except the e.s.d. in the dihedral angle between two l.s. planes)
are estimated using the full covariance matrix. The cell e.s.d.'s are taken
into account individually in the estimation of e.s.d.'s in distances, angles
and torsion angles; correlations between e.s.d.'s in cell parameters are only
used when they are defined by crystal symmetry. An approximate (isotropic)
treatment of cell e.s.d.'s is used for estimating e.s.d.'s involving l.s.
planes.
;
loop_
    _geom_bond_atom_site_label_1
    _geom_bond_atom_site_label_2
    _geom_bond_site_symmetry_2
    _geom_bond_distance
    _geom_bond_publ_flag
    C1 O1 . 1.2802(19) ?
    C1 C10 . 1.433(2) ?
    C1 C2 . 1.442(2) ?
    C2 C3 . 1.348(2) ?
    C2 H2 . 0.9500 ?
    C3 C4 . 1.430(2) ?
    C3 H3 . 0.9500 ?
    C4 C5 . 1.409(2) ?
    C4 C9 . 1.413(2) ?
    C5 C6 . 1.362(3) ?
    C5 H5 . 0.9500 ?
    C6 C7 . 1.394(3) ?
    C6 H6 . 0.9500 ?
    C7 C8 . 1.374(2) ?
    C7 H7 . 0.9500 ?
    C8 C9 . 1.411(2) ?
    C8 H8 . 0.9500 ?
    C9 C10 . 1.449(2) ?
    C10 C11 . 1.414(2) ?
    C11 N1 . 1.2994(19) ?
    C11 H11 . 0.9500 ?
    C12 N1 . 1.4553(19) ?
    C12 C13 . 1.522(2) ?
    C12 H12A . 0.9900 ?
    C12 H12B . 0.9900 ?
    C13 C14 . 1.524(2) ?
    C13 H13A . 0.9900 ?
    C13 H13B . 0.9900 ?
    C14 C15 . 1.525(2) ?
    C14 H14A . 0.9900 ?
    C14 H14B . 0.9900 ?
    C15 C16 . 1.518(2) ?
    C15 H15A . 0.9900 ?
    C15 H15B . 0.9900 ?
    C16 C17 . 1.5232(19) ?
    C16 H16A . 0.9900 ?
    C16 H16B . 0.9900 ?
    C17 C17 7_556 1.518(3) ?
    C17 H17A . 0.9900 ?
    C17 H17B . 0.9900 ?
    N1 H1N . 0.94(2) ?
loop_
    _geom_angle_atom_site_label_1
    _geom_angle_atom_site_label_2
    _geom_angle_atom_site_label_3
    _geom_angle_site_symmetry_1
    _geom_angle_site_symmetry_3
    _geom_angle
    _geom_angle_publ_flag
    O1 C1 C10 . . 122.68(14) ?
    O1 C1 C2 . . 119.65(15) ?
    C10 C1 C2 . . 117.67(14) ?
    C3 C2 C1 . . 121.38(16) ?
    C3 C2 H2 . . 119.3 ?
    C1 C2 H2 . . 119.3 ?
    C2 C3 C4 . . 122.38(15) ?
    C2 C3 H3 . . 118.8 ?
    C4 C3 H3 . . 118.8 ?
    C5 C4 C9 . . 120.10(17) ?
    C5 C4 C3 . . 120.99(16) ?
    C9 C4 C3 . . 118.92(15) ?
    C6 C5 C4 . . 121.31(17) ?
    C6 C5 H5 . . 119.3 ?
    C4 C5 H5 . . 119.3 ?
    C5 C6 C7 . . 119.16(17) ?
    C5 C6 H6 . . 120.4 ?
    C7 C6 H6 . . 120.4 ?
    C8 C7 C6 . . 120.85(18) ?
    C8 C7 H7 . . 119.6 ?
    C6 C7 H7 . . 119.6 ?
    C7 C8 C9 . . 121.47(17) ?
    C7 C8 H8 . . 119.3 ?
    C9 C8 H8 . . 119.3 ?
    C8 C9 C4 . . 117.11(14) ?
    C8 C9 C10 . . 123.66(14) ?
    C4 C9 C10 . . 119.23(14) ?
    C11 C10 C1 . . 118.31(14) ?
    C11 C10 C9 . . 121.19(14) ?
    C1 C10 C9 . . 120.43(13) ?
    N1 C11 C10 . . 123.61(15) ?
    N1 C11 H11 . . 118.2 ?
    C10 C11 H11 . . 118.2 ?
    N1 C12 C13 . . 111.46(13) ?
    N1 C12 H12A . . 109.3 ?
    C13 C12 H12A . . 109.3 ?
    N1 C12 H12B . . 109.3 ?
    C13 C12 H12B . . 109.3 ?
    H12A C12 H12B . . 108.0 ?
    C12 C13 C14 . . 111.58(13) ?
    C12 C13 H13A . . 109.3 ?
    C14 C13 H13A . . 109.3 ?
    C12 C13 H13B . . 109.3 ?
    C14 C13 H13B . . 109.3 ?
    H13A C13 H13B . . 108.0 ?
    C13 C14 C15 . . 113.24(13) ?
    C13 C14 H14A . . 108.9 ?
    C15 C14 H14A . . 108.9 ?
    C13 C14 H14B . . 108.9 ?
    C15 C14 H14B . . 108.9 ?
    H14A C14 H14B . . 107.7 ?
    C16 C15 C14 . . 113.62(13) ?
    C16 C15 H15A . . 108.8 ?
    C14 C15 H15A . . 108.8 ?
    C16 C15 H15B . . 108.8 ?
    C14 C15 H15B . . 108.8 ?
    H15A C15 H15B . . 107.7 ?
    C15 C16 C17 . . 113.89(13) ?
    C15 C16 H16A . . 108.8 ?
    C17 C16 H16A . . 108.8 ?
    C15 C16 H16B . . 108.8 ?
    C17 C16 H16B . . 108.8 ?
    H16A C16 H16B . . 107.7 ?
    C17 C17 C16 7_556 . 113.82(17) ?
    C17 C17 H17A 7_556 . 108.8 ?
    C16 C17 H17A . . 108.8 ?
    C17 C17 H17B 7_556 . 108.8 ?
    C16 C17 H17B . . 108.8 ?
    H17A C17 H17B . . 107.7 ?
    C11 N1 C12 . . 123.87(14) ?
    C11 N1 H1N . . 112.7(13) ?
    C12 N1 H1N . . 123.4(13) ?
loop_
    _geom_torsion_atom_site_label_1
    _geom_torsion_atom_site_label_2
    _geom_torsion_atom_site_label_3
    _geom_torsion_atom_site_label_4
    _geom_torsion_site_symmetry_1
    _geom_torsion_site_symmetry_2
    _geom_torsion_site_symmetry_3
    _geom_torsion_site_symmetry_4
    _geom_torsion
    _geom_torsion_publ_flag
    O1 C1 C2 C3 . . . . 179.64(16) ?
    C10 C1 C2 C3 . . . . 0.1(2) ?
    C1 C2 C3 C4 . . . . 0.2(3) ?
    C2 C3 C4 C5 . . . . 179.79(17) ?
    C2 C3 C4 C9 . . . . 0.1(2) ?
    C9 C4 C5 C6 . . . . 0.5(3) ?
    C3 C4 C5 C6 . . . . -179.20(17) ?
    C4 C5 C6 C7 . . . . -0.1(3) ?
    C5 C6 C7 C8 . . . . -0.2(3) ?
    C6 C7 C8 C9 . . . . 0.1(3) ?
    C7 C8 C9 C4 . . . . 0.3(2) ?
    C7 C8 C9 C10 . . . . -179.84(16) ?
    C5 C4 C9 C8 . . . . -0.5(2) ?
    C3 C4 C9 C8 . . . . 179.13(15) ?
    C5 C4 C9 C10 . . . . 179.57(15) ?
    C3 C4 C9 C10 . . . . -0.8(2) ?
    O1 C1 C10 C11 . . . . -3.3(2) ?
    C2 C1 C10 C11 . . . . 176.23(13) ?
    O1 C1 C10 C9 . . . . 179.73(14) ?
    C2 C1 C10 C9 . . . . -0.7(2) ?
    C8 C9 C10 C11 . . . . 4.3(2) ?
    C4 C9 C10 C11 . . . . -175.79(13) ?
    C8 C9 C10 C1 . . . . -178.81(14) ?
    C4 C9 C10 C1 . . . . 1.1(2) ?
    C1 C10 C11 N1 . . . . 2.6(2) ?
    C9 C10 C11 N1 . . . . 179.54(14) ?
    N1 C12 C13 C14 . . . . 179.84(13) ?
    C12 C13 C14 C15 . . . . -178.46(13) ?
    C13 C14 C15 C16 . . . . 177.58(14) ?
    C14 C15 C16 C17 . . . . 179.05(13) ?
    C15 C16 C17 C17 . . . 7_556 179.32(17) ?
    C10 C11 N1 C12 . . . . -179.25(14) ?
    C13 C12 N1 C11 . . . . -116.21(16) ?
loop_
    _geom_hbond_atom_site_label_D
    _geom_hbond_atom_site_label_H
    _geom_hbond_atom_site_label_A
    _geom_hbond_site_symmetry_A
    _geom_hbond_distance_DH
    _geom_hbond_distance_HA
    _geom_hbond_distance_DA
    _geom_hbond_angle_DHA
    N1 H1N O1 . 0.94(2) 1.75(2) 2.5498(18) 140.6(19)
_shelx_hkl_file
;
  -4   0   0    0.05    0.02
   6   0   0   62.42    0.97
  -6   0   0   61.69    1.04
  -6   0   0   62.21    1.04
  -6   0   0   64.76    0.97
  -8   0   0    6.64    0.16
  -8   0   0    6.94    0.15
  -8   0   0    7.25    0.15
   8   0   0    6.76    0.14
 -10   0   0   28.89    0.47
 -10   0   0   27.62    0.50
  10   0   0   28.69    0.47
 -10   0   0   27.88    0.50
 -12   0   0   33.15    0.59
  12   0   0   33.36    0.55
 -12   0   0   33.06    0.55
 -12   0   0   32.38    0.59
 -14   0   0    0.18    0.10
  14   0   0    0.19    0.09
 -14   0   0    0.23    0.09
 -14   0   0    0.19    0.11
 -16   0   0   -0.02    0.10
  16   0   0    0.07    0.10
 -16   0   0    0.13    0.10
 -16   0   0    0.07    0.09
  18   0   0    8.11    0.21
 -18   0   0    7.80    0.20
 -18   0   0    7.63    0.23
 -18   0   0    8.04    0.23
 -20   0   0    8.49    0.24
 -20   0   0    8.09    0.24
 -20   0   0    8.06    0.22
 -20   0   0    8.52    0.25
  20   0   0    8.59    0.22
 -22   0   0   33.85    0.58
  22   0   0   32.45    0.57
 -22   0   0   32.23    0.62
 -22   0   0   32.59    0.61
 -22   0   0   31.88    0.61
 -24   0   0   85.38    1.47
 -24   0   0   85.62    1.47
 -24   0   0   87.37    1.38
  24   0   0   85.91    1.38
 -24   0   0   83.95    1.47
 -26   0   0   13.74    0.35
 -26   0   0   13.06    0.32
 -26   0   0   12.81    0.33
  26   0   0   13.49    0.31
 -28   0   0   55.11    0.93
 -28   0   0   55.07    0.99
 -28   0   0   53.43    0.99
  28   0   0   55.42    0.93
 -30   0   0   60.57    1.09
 -30   0   0   59.52    1.02
 -30   0   0   60.54    1.10
  30   0   0   61.67    1.03
  32   0   0    2.54    0.17
 -32   0   0    1.82    0.16
 -32   0   0    2.15    0.18
 -32   0   0    2.05    0.17
 -34   0   0    0.12    0.13
 -34   0   0    0.15    0.15
 -34   0   0   -0.08    0.13
  34   0   0    0.24    0.12
 -36   0   0    3.58    0.27
 -36   0   0    4.39    0.22
 -36   0   0    3.53    0.25
  36   0   0    3.59    0.21
 -38   0   0    0.59    0.18
  38   0   0    0.78    0.15
 -38   0   0    1.08    0.16
 -38   0   0    0.59    0.16
  40   0   0    8.09    0.28
 -40   0   0    8.17    0.33
 -40   0   0    8.14    0.30
 -40   0   0    8.45    0.35
 -42   0   0   -0.07    0.16
 -42   0   0    0.26    0.17
 -42   0   0    0.06    0.20
  42   0   0   -0.06    0.14
 -44   0   0    4.78    0.30
 -44   0   0    3.95    0.26
  44   0   0    4.07    0.28
 -46   0   0    1.26    0.22
 -46   0   0    1.21    0.25
  46   0   0    1.21    0.21
  48   0   0    6.76    0.33
 -48   0   0    7.59    0.40
 -48   0   0    7.28    0.36
  50   0   0    2.05    0.23
 -50   0   0    2.05    0.25
 -50   0   0    2.26    0.28
  52   0   0   18.22    0.49
 -52   0   0   18.83    0.58
 -52   0   0   18.36    0.51
 -54   0   0    1.34    0.24
  54   0   0    0.70    0.20
 -54   0   0    0.65    0.27
 -56   0   0    4.25    0.35
 -56   0   0    4.36    0.32
  56   0   0    4.28    0.31
 -58   0   0   12.55    0.54
 -58   0   0   12.13    0.46
  58   0   0   12.09    0.43
  60   0   0    8.73    0.40
 -60   0   0    9.77    0.44
  62   0   0    2.44    0.29
 -62   0   0    2.70    0.30
 -64   0   0    0.41    0.26
  64   0   0    0.11    0.24
 -66   0   0    0.69    0.27
  66   0   0    0.38    0.26
 -68   0   0   -0.01    0.27
  68   0   0   -0.18    0.25
 -70   0   0    0.16    0.27
  70   0   0   -0.19    0.26
   1  -1   0   41.44    0.70
  -1  -1   0   41.92    0.65
  -1  -1   0   42.26    0.65
   1  -1   0   41.77    0.95
  -1  -1   0   42.07    0.95
   1  -1   0   41.71    0.66
   1  -1   0   41.02    0.70
  -1   1   0   44.23    0.66
   1   1   0   43.64    0.66
   3  -1   0   20.25    0.50
  -3  -1   0   20.77    0.52
   3  -1   0   19.80    0.36
   3  -1   0   20.22    0.34
   3  -1   0   20.35    0.37
  -3   1   0   21.29    0.35
   5  -1   0   68.50    1.17
  -5  -1   0   69.85    1.53
   5  -1   0   69.78    1.09
   5  -1   0   71.21    1.52
   5  -1   0   68.83    1.17
  -5   1   0   70.67    1.10
   7  -1   0    7.47    0.25
   7  -1   0    6.11    0.16
   7  -1   0    6.54    0.18
  -7  -1   0    6.22    0.27
   7  -1   0    6.31    0.19
  -7   1   0    6.58    0.18
  -9  -1   0    8.25    0.30
   9  -1   0    7.99    0.22
   9  -1   0    7.84    0.20
   9  -1   0    8.26    0.21
  -9   1   0    8.12    0.21
  11  -1   0    3.44    0.15
  11  -1   0    3.83    0.17
 -11  -1   0    3.84    0.24
  11  -1   0    3.69    0.18
  11   1   0    3.81    0.09
 -11   1   0    3.76    0.15
  13  -1   0    2.39    0.17
 -13  -1   0    2.27    0.07
 -13  -1   0    2.32    0.08
 -13  -1   0    2.25    0.07
  13  -1   0    2.53    0.14
 -13  -1   0    2.27    0.07
  13  -1   0    2.43    0.17
 -13  -1   0    2.70    0.22
  13   1   0    2.45    0.09
 -13   1   0    2.47    0.15
 -15  -1   0    3.02    0.23
 -15  -1   0    2.69    0.10
 -15  -1   0    2.76    0.10
  15  -1   0    2.60    0.15
 -15  -1   0    2.69    0.09
  15  -1   0    2.80    0.18
  15   1   0    2.83    0.10
 -15   1   0    2.88    0.18
 -17  -1   0    0.15    0.07
 -17  -1   0    0.13    0.06
 -17  -1   0    0.23    0.07
  17  -1   0    0.24    0.11
  17  -1   0    0.05    0.11
 -17   1   0    0.17    0.12
  17   1   0    0.19    0.07
 -17   1   0    0.25    0.11
 -19  -1   0    0.07    0.08
 -19  -1   0    0.07    0.07
 -19  -1   0    0.00    0.08
  19  -1   0    0.17    0.11
  19  -1   0    0.16    0.11
 -19   1   0    0.12    0.12
  19   1   0    0.09    0.07
 -19   1   0    0.09    0.12
 -21  -1   0    8.06    0.21
 -21  -1   0    8.02    0.19
  21  -1   0    7.85    0.25
  21  -1   0    7.93    0.24
 -21  -1   0    8.00    0.21
 -21   1   0    8.18    0.25
 -21   1   0    7.84    0.28
  21   1   0    8.30    0.20
 -23  -1   0    4.03    0.18
  23  -1   0    4.25    0.22
  23  -1   0    4.20    0.20
 -23  -1   0    3.89    0.17
 -23  -1   0    4.19    0.15
 -23   1   0    3.81    0.23
  23   1   0    4.31    0.16
 -23   1   0    4.38    0.23
 -25  -1   0    5.30    0.17
  25  -1   0    5.92    0.24
 -25  -1   0    5.12    0.20
  25  -1   0    5.29    0.22
 -25  -1   0    5.30    0.20
 -25   1   0    5.44    0.23
 -25   1   0    5.17    0.26
  25   1   0    5.62    0.18
  27  -1   0    1.20    0.16
 -27  -1   0    1.09    0.11
 -27  -1   0    1.17    0.13
  27  -1   0    1.31    0.15
 -27  -1   0    1.07    0.12
  27   1   0    1.19    0.11
 -27   1   0    1.12    0.16
 -27   1   0    1.15    0.18
 -29  -1   0    9.74    0.28
 -29  -1   0   10.00    0.28
 -29  -1   0   10.18    0.25
  29  -1   0   10.10    0.31
  29  -1   0   10.10    0.29
 -29   1   0   10.10    0.30
  29   1   0    9.57    0.25
 -29   1   0    9.93    0.34
  31  -1   0   27.26    0.55
 -31  -1   0   27.60    0.56
  31  -1   0   27.34    0.58
 -31  -1   0   28.04    0.51
 -31  -1   0   28.32    0.56
 -31   1   0   27.39    0.60
 -31   1   0   27.80    0.56
  31   1   0   28.57    0.52
  33  -1   0    2.88    0.22
  33  -1   0    2.93    0.21
 -33  -1   0    2.94    0.21
 -33  -1   0    2.72    0.22
 -33  -1   0    2.72    0.17
 -33   1   0    2.58    0.21
  33   1   0    2.81    0.17
 -33   1   0    2.36    0.20
 -35  -1   0    2.88    0.23
 -35  -1   0    2.80    0.20
 -35  -1   0    2.93    0.19
  35  -1   0    2.88    0.22
 -35   1   0    3.11    0.23
 -35   1   0    2.86    0.21
  35   1   0    2.71    0.18
 -37  -1   0    1.68    0.18
  37  -1   0    2.13    0.20
 -37  -1   0    1.73    0.18
 -37  -1   0    1.83    0.16
 -37   1   0    1.78    0.20
 -37   1   0    2.28    0.24
  37   1   0    2.30    0.17
 -39  -1   0    2.32    0.17
 -39  -1   0    2.01    0.19
  39  -1   0    2.41    0.22
 -39  -1   0    2.88    0.22
 -39  -1   0    2.25    0.21
  39   1   0    2.43    0.18
 -39   1   0    2.23    0.23
 -39   1   0    2.28    0.22
 -41  -1   0    1.03    0.17
  41  -1   0    1.01    0.19
 -41  -1   0    1.16    0.16
 -41  -1   0    0.96    0.19
  41   1   0    1.03    0.16
 -41   1   0    0.90    0.23
 -41   1   0    0.78    0.20
 -43  -1   0   -0.21    0.15
 -43  -1   0   -0.07    0.16
 -43  -1   0    0.14    0.20
  43  -1   0    0.09    0.17
  43   1   0    0.02    0.14
 -43   1   0   -0.08    0.21
 -43   1   0    0.11    0.20
  45  -1   0    2.83    0.23
 -45  -1   0    2.66    0.23
 -45  -1   0    1.97    0.19
 -45  -1   0    2.64    0.25
 -45   1   0    1.98    0.25
  45   1   0    2.41    0.20
 -45   1   0    2.81    0.29
 -47  -1   0    0.05    0.19
 -47  -1   0    0.17    0.17
 -47  -1   0   -0.08    0.17
  47  -1   0    0.23    0.19
 -47   1   0    0.08    0.24
  47   1   0    0.04    0.15
 -47   1   0    0.10    0.21
 -49  -1   0    8.60    0.33
 -49  -1   0    8.19    0.39
  49  -1   0    7.64    0.35
 -49   1   0    8.02    0.38
  49   1   0    7.75    0.30
 -51  -1   0    5.98    0.30
 -51  -1   0    6.29    0.39
  51  -1   0    5.96    0.37
 -51   1   0    5.99    0.36
  51   1   0    5.76    0.28
 -53  -1   0    0.16    0.18
 -53  -1   0   -0.04    0.22
  53  -1   0   -0.08    0.19
 -53   1   0    0.32    0.23
  53   1   0    0.27    0.16
  55  -1   0    3.48    0.29
 -55  -1   0    3.96    0.29
 -55  -1   0    3.34    0.31
 -55   1   0    3.22    0.30
  55   1   0    3.24    0.25
  57  -1   0    3.13    0.29
 -57  -1   0    2.99    0.26
 -57  -1   0    2.60    0.31
 -57   1   0    3.24    0.33
  57   1   0    2.66    0.24
 -59  -1   0    0.20    0.20
  59  -1   0   -0.17    0.23
 -59  -1   0   -0.10    0.26
 -59   1   0    0.22    0.27
  59   1   0    0.09    0.17
 -61  -1   0    1.29    0.30
  61  -1   0    1.17    0.26
 -61  -1   0    1.38    0.24
 -61   1   0    1.45    0.30
  61   1   0    1.59    0.22
  63  -1   0    0.27    0.24
 -63  -1   0    0.54    0.22
 -63  -1   0    0.52    0.29
 -63   1   0    0.39    0.29
  63   1   0    0.08    0.19
 -65  -1   0    0.90    0.33
  65  -1   0    0.61    0.26
 -65  -1   0    0.80    0.24
  65   1   0    0.59    0.21
 -65   1   0    0.74    0.31
 -67  -1   0    0.82    0.24
 -67  -1   0    0.00    0.33
  67  -1   0    0.55    0.29
  67   1   0    0.11    0.21
 -67   1   0    0.22    0.31
 -69  -1   0    0.11    0.36
  69  -1   0    0.31    0.30
 -69  -1   0    0.50    0.24
 -69   1   0    0.52    0.32
   0  -2   0   24.54    0.44
   0  -2   0   25.25    0.66
   0  -2   0   25.00    0.44
   0  -2   0   25.00    0.40
   0  -2   0   25.74    0.40
   0   2   0   25.47    0.42
   2  -2   0    8.57    0.20
   2  -2   0    8.63    0.20
   2  -2   0    8.67    0.18
  -2  -2   0    8.27    0.16
  -2  -2   0    9.00    0.38
   2  -2   0    8.71    0.34
  -2  -2   0    8.37    0.16
  -2   2   0    8.72    0.19
   2   2   0    8.95    0.17
   4  -2   0   25.04    0.46
   4  -2   0   24.84    0.65
   4  -2   0   25.28    0.47
   4  -2   0   25.06    0.43
  -4  -2   0   25.64    0.68
  -4   2   0   25.26    0.44
   6  -2   0    3.16    0.16
  -6  -2   0    2.41    0.24
   6  -2   0    2.66    0.23
   6  -2   0    2.73    0.13
   6  -2   0    2.71    0.15
  -6   2   0    2.84    0.14
   8  -2   0   -0.15    0.17
   8  -2   0    0.03    0.09
   8  -2   0    0.05    0.10
  -8  -2   0   -0.12    0.21
   8  -2   0    0.02    0.09
  -8   2   0    0.11    0.10
 -10  -2   0    4.30    0.31
  10  -2   0    3.75    0.20
  10  -2   0    3.91    0.17
  10  -2   0    4.19    0.27
  10  -2   0    3.95    0.18
 -10   2   0    4.27    0.18
 -12  -2   0    3.72    0.30
  12  -2   0    3.58    0.17
  12  -2   0    3.46    0.18
  12  -2   0    3.65    0.25
  12  -2   0    3.78    0.20
 -12   2   0    3.86    0.19
  14  -2   0    3.35    0.19
  14  -2   0    3.60    0.25
  14  -2   0    3.44    0.18
 -14  -2   0    3.71    0.31
  14  -2   0    3.28    0.20
 -14   2   0    3.28    0.20
 -16  -2   0    8.35    0.39
  16  -2   0    8.40    0.24
  16  -2   0    8.03    0.27
  16  -2   0    8.65    0.33
  16  -2   0    8.40    0.26
 -16   2   0    8.32    0.25
  18  -2   0    0.07    0.11
 -18  -2   0   -0.01    0.20
  18  -2   0    0.02    0.16
  18  -2   0    0.09    0.12
  18  -2   0    0.04    0.13
 -18   2   0    0.21    0.12
 -20  -2   0    3.18    0.31
  20  -2   0    3.39    0.21
  20  -2   0    3.44    0.24
  20  -2   0    3.50    0.21
  20  -2   0    3.40    0.22
  20   2   0    3.34    0.10
 -20   2   0    3.51    0.20
  22  -2   0    0.71    0.13
 -22  -2   0    0.72    0.23
  22  -2   0    0.70    0.17
  22  -2   0    1.23    0.16
 -22  -2   0    0.94    0.07
  22  -2   0    0.89    0.15
 -22  -2   0    0.80    0.07
  22  -2   0    0.95    0.15
 -22   2   0    0.82    0.15
  22   2   0    0.83    0.07
 -24  -2   0    5.54    0.16
  24  -2   0    5.84    0.25
 -24  -2   0    5.72    0.16
  24  -2   0    5.73    0.26
 -24   2   0    5.74    0.25
  24   2   0    6.01    0.16
 -26  -2   0   15.99    0.33
 -26  -2   0   16.17    0.33
  26  -2   0   15.64    0.38
  26  -2   0   16.26    0.42
  26   2   0   16.34    0.31
 -26   2   0   15.75    0.39
 -28  -2   0   17.24    0.35
  28  -2   0   17.43    0.41
  28  -2   0   16.83    0.44
 -28  -2   0   17.27    0.36
 -28   2   0   16.86    0.42
  28   2   0   17.18    0.33
  30  -2   0    2.77    0.22
 -30  -2   0    2.44    0.17
  30  -2   0    2.98    0.22
 -30  -2   0    2.26    0.18
 -30   2   0    2.39    0.21
  30   2   0    2.40    0.14
 -32  -2   0    6.48    0.23
 -32  -2   0    6.28    0.12
  32  -2   0    6.59    0.31
 -32  -2   0    6.42    0.24
 -32  -2   0    6.24    0.12
  32  -2   0    6.34    0.27
 -32   2   0    6.64    0.30
  32   2   0    6.46    0.20
 -34  -2   0   16.18    0.28
 -34  -2   0   16.21    0.38
 -34  -2   0   15.85    0.28
  34  -2   0   16.69    0.46
 -34  -2   0   15.71    0.38
  34  -2   0   15.35    0.41
 -34   2   0   15.55    0.43
  34   2   0   15.40    0.34
 -36  -2   0    2.34    0.11
 -36  -2   0    2.35    0.18
  36  -2   0    2.96    0.24
 -36  -2   0    2.64    0.11
 -36  -2   0    2.79    0.23
  36  -2   0    2.43    0.22
  36   2   0    2.43    0.17
 -36   2   0    2.47    0.24
  38  -2   0   19.35    0.49
 -38  -2   0   19.66    0.36
 -38  -2   0   19.86    0.47
 -38  -2   0   20.02    0.47
  38  -2   0   20.21    0.53
  38   2   0   19.83    0.41
 -38   2   0   19.61    0.51
 -40  -2   0    7.38    0.30
 -40  -2   0    6.53    0.18
 -40  -2   0    6.74    0.30
  40  -2   0    6.48    0.32
 -40   2   0    6.83    0.35
  40   2   0    6.79    0.23
  42  -2   0    2.55    0.26
 -42  -2   0    1.93    0.20
 -42  -2   0    1.87    0.14
 -42  -2   0    1.71    0.19
  42   2   0    1.97    0.16
 -42   2   0    1.84    0.25
 -44  -2   0    3.49    0.28
 -44  -2   0    3.18    0.23
 -44  -2   0    3.39    0.16
  44  -2   0    3.67    0.27
 -44   2   0    3.52    0.29
  44   2   0    3.55    0.22
 -46  -2   0    0.15    0.17
 -46  -2   0   -0.01    0.10
  46  -2   0    0.31    0.20
 -46  -2   0   -0.25    0.17
 -46  -2   0    0.02    0.18
 -46   2   0   -0.33    0.21
  46   2   0   -0.06    0.14
 -48  -2   0    0.29    0.18
 -48  -2   0    0.04    0.11
  48  -2   0    0.22    0.21
 -48  -2   0    0.19    0.20
 -48   2   0   -0.12    0.23
 -50  -2   0    0.19    0.12
  50  -2   0    0.53    0.21
 -50  -2   0    0.50    0.21
 -50  -2   0    0.64    0.19
 -50   2   0    0.25    0.24
 -52  -2   0    0.30    0.21
 -52  -2   0    0.46    0.12
  52  -2   0    0.53    0.22
 -52  -2   0   -0.03    0.20
 -52   2   0    0.52    0.25
  54  -2   0    0.11    0.24
 -54  -2   0    0.49    0.23
 -54  -2   0    0.28    0.13
 -54   2   0    0.62    0.27
 -56  -2   0   -0.10    0.22
 -56  -2   0    0.08    0.13
  56  -2   0    0.19    0.23
 -56   2   0    0.29    0.26
 -58  -2   0    0.46    0.14
 -58  -2   0    0.52    0.26
  58  -2   0    0.52    0.24
 -58   2   0    0.39    0.28
 -60  -2   0    1.26    0.27
 -60  -2   0    1.40    0.17
  60  -2   0    1.22    0.27
 -60   2   0    1.06    0.30
  62  -2   0    0.06    0.25
 -62  -2   0   -0.48    0.26
 -62   2   0    0.47    0.29
 -64  -2   0    0.05    0.30
  64  -2   0    0.43    0.29
 -64   2   0   -0.16    0.29
 -66  -2   0    0.56    0.31
  66  -2   0   -0.21    0.25
 -66   2   0    0.51    0.31
   1  -3   0    6.30    0.19
   1  -3   0    5.98    0.19
  -1  -3   0    6.31    0.18
  -1  -3   0    6.29    0.36
   1  -3   0    6.31    0.40
  -1  -3   0    6.22    0.18
  -1   3   0    6.08    0.18
   1   3   0    6.23    0.17
   3  -3   0    5.02    0.19
  -3  -3   0    4.80    0.15
   3  -3   0    4.32    0.33
   3  -3   0    4.98    0.13
   3  -3   0    5.09    0.13
  -3  -3   0    4.78    0.35
   3  -3   0    4.75    0.18
  -3  -3   0    4.89    0.15
  -3   3   0    4.86    0.17
   3   3   0    4.78    0.15
   5  -3   0    0.58    0.09
  -5  -3   0    0.69    0.23
   5  -3   0    0.69    0.12
  -5  -3   0    0.64    0.06
   5  -3   0    0.70    0.11
  -5  -3   0    0.64    0.06
   5  -3   0    0.62    0.21
   5   3   0    0.89    0.08
  -5   3   0    0.84    0.11
   7  -3   0    8.93    0.27
   7  -3   0    9.08    0.22
   7  -3   0    9.27    0.26
  -7  -3   0    9.21    0.44
   7  -3   0    9.17    0.43
  -7   3   0    9.55    0.25
  -9  -3   0    1.15    0.29
   9  -3   0    1.55    0.25
   9  -3   0    1.70    0.14
   9  -3   0    1.35    0.14
   9  -3   0    1.98    0.15
  -9   3   0    1.42    0.14
  11  -3   0   48.16    1.21
  11  -3   0   50.73    0.91
 -11  -3   0   50.78    1.26
  11  -3   0   49.33    0.91
  11  -3   0   50.92    0.84
 -11   3   0   50.05    0.86
 -13  -3   0   25.13    0.77
  13  -3   0   25.38    0.53
  13  -3   0   25.10    0.53
  13  -3   0   25.30    0.49
  13  -3   0   25.13    0.71
 -13   3   0   24.75    0.50
  15  -3   0    3.43    0.30
  15  -3   0    4.30    0.20
  15  -3   0    3.81    0.24
  15  -3   0    3.65    0.23
 -15  -3   0    3.60    0.38
 -15   3   0    3.46    0.22
  17  -3   0   10.21    0.42
  17  -3   0    9.96    0.29
 -17  -3   0   10.06    0.49
  17  -3   0    9.97    0.34
  17  -3   0    9.84    0.32
 -17   3   0   10.20    0.31
  19  -3   0    0.45    0.14
  19  -3   0    0.23    0.15
  19  -3   0    0.33    0.19
 -19  -3   0    0.11    0.27
  19  -3   0    0.30    0.15
 -19   3   0    0.00    0.13
  21  -3   0    0.04    0.15
  21  -3   0    0.34    0.20
 -21  -3   0    0.14    0.27
  21  -3   0    0.08    0.14
  21  -3   0    0.00    0.16
 -21   3   0   -0.22    0.14
  23  -3   0    8.00    0.30
 -23  -3   0    8.48    0.49
  23  -3   0    7.60    0.33
  23  -3   0    7.79    0.37
  23  -3   0    8.29    0.32
 -23   3   0    7.99    0.32
  25  -3   0    5.02    0.35
  25  -3   0    4.87    0.31
 -25  -3   0    5.01    0.45
  25  -3   0    5.30    0.29
  25  -3   0    4.88    0.28
  25  -3   0    5.23    0.27
 -25   3   0    5.84    0.30
  27  -3   0    4.87    0.34
  27  -3   0    5.07    0.32
  27  -3   0    5.13    0.26
  27  -3   0    5.30    0.30
 -27  -3   0    4.95    0.14
 -27  -3   0    4.82    0.14
 -27   3   0    4.91    0.28
 -29  -3   0   -0.05    0.08
  29  -3   0    0.11    0.18
 -29  -3   0    0.00    0.09
  29  -3   0   -0.20    0.17
  29  -3   0    0.00    0.20
 -29   3   0   -0.09    0.17
 -31  -3   0   -0.15    0.09
 -31  -3   0    0.14    0.10
  31  -3   0   -0.14    0.20
  31  -3   0    0.27    0.20
  31  -3   0   -0.01    0.16
 -31   3   0    0.12    0.19
  33  -3   0    0.42    0.19
  33  -3   0    0.59    0.21
 -33  -3   0    0.19    0.11
  33  -3   0    0.23    0.17
 -35  -3   0   53.25    0.94
  35  -3   0   52.75    0.99
 -35  -3   0   52.39    0.94
  35  -3   0   52.58    1.28
  35  -3   0   52.25    1.06
 -35   3   0   54.01    1.02
 -37  -3   0    0.44    0.13
 -37  -3   0    0.69    0.13
  37  -3   0    1.61    0.24
 -39  -3   0   14.11    0.38
 -39  -3   0   15.53    0.38
  39  -3   0   15.15    0.52
  39  -3   0   14.88    0.44
 -39   3   0   15.08    0.48
 -41  -3   0   19.41    0.45
 -41  -3   0   18.65    0.45
  41  -3   0   18.75    0.51
  41  -3   0   18.63    0.59
 -41   3   0   19.12    0.54
 -43  -3   0    4.05    0.26
  43  -3   0    3.66    0.28
 -43  -3   0    4.21    0.27
 -43   3   0    5.06    0.36
 -45  -3   0    0.05    0.16
  45  -3   0    0.45    0.21
 -45  -3   0    0.53    0.17
 -45   3   0    0.45    0.25
 -47  -3   0    0.14    0.17
 -47  -3   0    0.02    0.17
  47  -3   0    0.34    0.24
 -47  -3   0    0.00    0.17
 -47   3   0    0.14    0.24
  49  -3   0    0.02    0.20
 -49  -3   0   -0.20    0.17
 -49  -3   0    0.08    0.18
 -49   3   0    0.00    0.28
 -51  -3   0    1.04    0.21
  51  -3   0    1.12    0.25
 -51  -3   0    0.45    0.20
 -51   3   0    0.55    0.30
  53  -3   0   -0.26    0.24
 -53  -3   0    0.38    0.20
 -53  -3   0   -0.05    0.20
 -53   3   0    0.26    0.27
  55  -3   0    0.32    0.24
 -55  -3   0    0.17    0.21
 -55  -3   0    0.22    0.21
 -55   3   0    0.23    0.28
 -57  -3   0   -0.06    0.23
  57  -3   0    0.04    0.24
 -57   3   0    0.48    0.30
  59  -3   0   -0.31    0.23
 -59  -3   0   -0.02    0.24
 -59   3   0    0.13    0.30
  61  -3   0   -0.31    0.24
 -61  -3   0    0.17    0.26
 -61   3   0    0.45    0.32
   0  -4   0   -0.03    0.12
   0  -4   0    0.09    0.12
   0  -4   0   -0.25    0.25
  -2  -4   0   -0.11    0.11
  -2  -4   0   -0.23    0.29
   2  -4   0   -0.04    0.13
   2  -4   0    0.06    0.12
   2  -4   0   -0.10    0.25
  -2  -4   0    0.01    0.11
  -4  -4   0    0.67    0.11
  -4  -4   0    0.76    0.11
   4  -4   0    0.73    0.15
   4  -4   0    0.28    0.26
  -4  -4   0    0.34    0.29
   4  -4   0    0.66    0.14
  -4   4   0    0.98    0.13
  -6  -4   0    1.26    0.11
   6  -4   0    1.31    0.09
   6  -4   0    1.12    0.31
   6  -4   0    1.14    0.16
   6  -4   0    1.00    0.16
  -6  -4   0    1.21    0.32
  -6  -4   0    1.25    0.11
  -6   4   0    1.19    0.14
  -8  -4   0    3.43    0.15
   8  -4   0    3.05    0.36
  -8  -4   0    4.08    0.43
   8  -4   0    3.48    0.16
   8  -4   0    3.74    0.24
  -8  -4   0    3.14    0.15
   8  -4   0    3.04    0.25
  -8   4   0    3.21    0.20
 -10  -4   0    0.38    0.31
 -10  -4   0    0.34    0.08
 -10  -4   0    0.34    0.08
  10  -4   0    0.49    0.27
  10  -4   0    0.44    0.16
  10  -4   0    0.60    0.11
  10  -4   0    0.39    0.15
 -10   4   0    0.68    0.15
 -12  -4   0    0.36    0.31
  12  -4   0   -0.05    0.16
  12  -4   0    0.16    0.12
  12  -4   0   -0.10    0.15
  12  -4   0   -0.27    0.25
 -12   4   0    0.15    0.15
 -14  -4   0   -0.04    0.34
  14  -4   0   -0.09    0.12
  14  -4   0   -0.02    0.16
  14  -4   0   -0.12    0.15
  14  -4   0    0.07    0.25
 -14   4   0   -0.11    0.15
  16  -4   0   -0.18    0.15
  16  -4   0   -0.19    0.24
  16  -4   0   -0.04    0.17
 -16  -4   0   -0.06    0.32
  16  -4   0   -0.06    0.13
 -16   4   0    0.12    0.16
  18  -4   0    0.04    0.17
  18  -4   0    0.06    0.17
  18  -4   0    0.29    0.25
  18  -4   0    0.16    0.14
 -18  -4   0   -0.34    0.31
 -18   4   0   -0.14    0.17
 -20  -4   0   -0.35    0.31
  20  -4   0   -0.07    0.15
  20  -4   0   -0.27    0.16
  20  -4   0   -0.09    0.24
  20  -4   0    0.15    0.19
 -20   4   0    0.19    0.16
  22  -4   0    1.32    0.19
  22  -4   0    1.66    0.22
 -22  -4   0    1.02    0.35
  22  -4   0    1.47    0.28
 -22   4   0    1.93    0.22
 -24  -4   0    1.14    0.36
  24  -4   0    1.15    0.19
  24  -4   0    1.15    0.26
  24  -4   0    1.08    0.21
 -24   4   0    1.24    0.20
  26  -4   0    3.49    0.28
  26  -4   0    3.40    0.35
 -26  -4   0    3.50    0.44
  26  -4   0    3.43    0.27
 -26   4   0    3.45    0.27
  28  -4   0    0.80    0.23
  28  -4   0    0.58    0.24
  28  -4   0    0.61    0.19
 -28   4   0    0.28    0.19
  30  -4   0    0.35    0.22
  30  -4   0   -0.24    0.18
  30  -4   0    0.00    0.23
 -30   4   0   -0.12    0.22
  32  -4   0    3.52    0.29
 -32  -4   0    3.43    0.15
  32  -4   0    3.76    0.26
 -32  -4   0    3.43    0.14
  32  -4   0    3.79    0.34
 -32   4   0    3.49    0.30
 -34  -4   0    0.33    0.10
  34  -4   0    0.59    0.23
 -34  -4   0    0.29    0.10
  34  -4   0    0.51    0.24
  34  -4   0    0.27    0.21
 -34   4   0    0.37    0.22
 -36  -4   0    0.53    0.12
  36  -4   0    0.53    0.25
 -36  -4   0    0.40    0.11
  36  -4   0    0.82    0.22
  36  -4   0    0.93    0.23
 -36   4   0    0.15    0.25
 -38  -4   0   10.00    0.28
  38  -4   0   10.19    0.46
  38  -4   0   10.54    0.53
  38  -4   0    9.45    0.38
 -38  -4   0    9.38    0.28
 -38   4   0   11.01    0.48
 -40  -4   0    0.38    0.13
 -40  -4   0    0.27    0.13
  40  -4   0    0.18    0.22
 -40   4   0    0.51    0.25
 -42  -4   0    0.86    0.15
 -42  -4   0    0.91    0.15
  42  -4   0    0.72    0.24
 -42   4   0    1.21    0.27
 -44  -4   0    0.26    0.15
 -44  -4   0    0.19    0.14
  44  -4   0   -0.35    0.22
 -44   4   0    0.21    0.28
 -46  -4   0    0.14    0.16
  46  -4   0    0.19    0.24
 -46  -4   0    0.28    0.16
 -46   4   0    0.26    0.29
 -48  -4   0   -0.12    0.17
 -48  -4   0    0.24    0.17
  48  -4   0   -0.20    0.24
 -48   4   0   -0.20    0.27
 -50  -4   0    0.03    0.17
  50  -4   0    0.15    0.25
 -50  -4   0    0.14    0.18
 -50   4   0    0.22    0.28
  52  -4   0    0.09    0.23
 -52  -4   0    0.07    0.19
 -52  -4   0    0.15    0.19
 -52   4   0    0.49    0.33
 -54  -4   0    2.87    0.26
  54  -4   0    2.31    0.30
 -54  -4   0    3.17    0.26
 -54   4   0    3.56    0.42
   1  -5   0    2.63    0.21
   1  -5   0    2.74    0.41
  -1  -5   0    2.22    0.40
  -1  -5   0    2.26    0.19
  -1  -5   0    2.41    0.19
   1  -5   0    2.12    0.19
  -3  -5   0    2.37    0.42
  -3  -5   0    3.06    0.20
   3  -5   0    2.19    0.36
   3  -5   0    2.62    0.21
  -3  -5   0    2.85    0.23
   3  -5   0    2.47    0.21
  -5  -5   0    4.82    0.49
  -5  -5   0    4.24    0.25
  -5  -5   0    3.96    0.23
   5  -5   0    4.50    0.30
   5  -5   0    4.13    0.30
   5  -5   0    4.58    0.46
  -7  -5   0    6.55    0.25
   7  -5   0    6.87    0.49
   7  -5   0    7.05    0.33
  -7  -5   0    6.80    0.26
  -7  -5   0    6.18    0.60
   7  -5   0    6.72    0.33
   9  -5   0    0.33    0.18
   9  -5   0    0.36    0.18
   9  -5   0    0.59    0.32
  -9  -5   0    0.18    0.12
  -9  -5   0    0.03    0.12
  -9  -5   0   -0.05    0.33
  11  -5   0    0.23    0.30
 -11  -5   0    0.02    0.11
 -11  -5   0    0.04    0.11
  11  -5   0    0.15    0.18
 -11  -5   0    0.50    0.36
  11  -5   0    0.04    0.18
  13  -5   0    0.10    0.19
  13  -5   0    0.47    0.29
  13  -5   0    0.26    0.19
 -13  -5   0    0.50    0.37
 -13  -5   0    0.28    0.11
 -13  -5   0    0.20    0.10
  15  -5   0    0.00    0.11
  15  -5   0    0.11    0.19
 -15  -5   0    0.14    0.37
 -15  -5   0    0.06    0.10
  15  -5   0    0.04    0.25
  15  -5   0    0.11    0.20
 -15  -5   0    0.07    0.09
 -17  -5   0   -0.07    0.36
  17  -5   0    0.49    0.21
 -17  -5   0    0.02    0.08
  17  -5   0    0.48    0.30
  17  -5   0    0.21    0.13
 -17  -5   0    0.09    0.08
  19  -5   0   -0.27    0.14
  19  -5   0   -0.10    0.20
 -19  -5   0   -0.13    0.36
  19  -5   0    0.28    0.28
 -21  -5   0    0.07    0.42
  21  -5   0    0.46    0.16
  21  -5   0    0.35    0.28
  21  -5   0    0.27    0.22
 -23  -5   0    0.09    0.43
  23  -5   0    0.30    0.17
  23  -5   0    0.57    0.24
  23  -5   0    0.34    0.27
  25  -5   0    0.15    0.18
  25  -5   0    0.33    0.24
 -25  -5   0   -0.06    0.39
  25  -5   0    0.27    0.27
  27  -5   0   -0.08    0.18
  27  -5   0    0.22    0.27
  27  -5   0    0.21    0.25
  29  -5   0    0.07    0.19
  29  -5   0    0.49    0.26
  29  -5   0    0.12    0.25
 -29   5   0    0.05    0.23
  31  -5   0    0.07    0.25
  31  -5   0    0.00    0.20
  31  -5   0    0.09    0.26
 -31   5   0    0.10    0.24
  33  -5   0    0.18    0.21
  33  -5   0    0.73    0.27
  33  -5   0    0.56    0.29
 -33   5   0    0.35    0.25
 -35  -5   0    0.07    0.09
 -35  -5   0    0.06    0.08
  35  -5   0    0.00    0.28
  35  -5   0   -0.24    0.21
 -35   5   0    0.02    0.26
 -37  -5   0    0.61    0.10
 -37  -5   0    0.67    0.11
  37  -5   0    0.50    0.24
 -37   5   0    0.59    0.28
  39  -5   0    0.72    0.24
 -39  -5   0    0.58    0.12
 -39   5   0    1.02    0.30
  41  -5   0   -0.02    0.24
 -41  -5   0    0.54    0.13
 -41  -5   0    0.16    0.13
 -41   5   0    0.04    0.28
   0  -6   0    5.83    0.59
   0  -6   0    6.71    0.35
   0  -6   0    5.43    0.37
  -2  -6   0    2.67    0.25
  -2  -6   0    2.18    0.45
   2  -6   0    2.55    0.48
   2  -6   0    2.95    0.26
  -2  -6   0    2.67    0.23
   2  -6   0    3.69    0.31
  -4  -6   0    0.56    0.18
   4  -6   0    0.65    0.22
  -4  -6   0    0.70    0.20
  -4  -6   0    0.37    0.39
   4  -6   0    0.36    0.35
   4  -6   0    1.31    0.21
  -6  -6   0    2.47    0.52
  -6  -6   0    3.10    0.22
   6  -6   0    2.13    0.45
   6  -6   0    3.02    0.28
  -6  -6   0    3.22    0.24
   6  -6   0    3.32    0.27
   8  -6   0    0.50    0.23
   8  -6   0    0.29    0.37
  -8  -6   0    0.52    0.16
  -8  -6   0    0.52    0.18
  -8  -6   0    0.57    0.45
 -10  -6   0    0.63    0.42
 -10  -6   0    0.82    0.16
 -10  -6   0    0.94    0.19
  10  -6   0    0.90    0.25
  10  -6   0    0.94    0.35
 -12  -6   0   -0.01    0.16
 -12  -6   0   -0.09    0.40
  12  -6   0    0.47    0.37
 -12  -6   0    0.07    0.14
  12  -6   0    0.30    0.24
 -14  -6   0   -0.24    0.15
 -14  -6   0    0.08    0.13
  14  -6   0    0.47    0.25
  14  -6   0    0.31    0.31
 -14  -6   0   -0.55    0.41
  16  -6   0   -0.24    0.33
 -16  -6   0    0.11    0.12
 -16  -6   0    0.10    0.15
  16  -6   0    0.01    0.25
 -16  -6   0   -0.62    0.42
 -18  -6   0    0.39    0.12
 -18  -6   0    0.07    0.14
  18  -6   0   -0.02    0.32
 -18  -6   0   -0.08    0.43
  18  -6   0    0.54    0.27
 -20  -6   0   -0.36    0.44
  20  -6   0    0.06    0.32
  70   0  -1    0.08    0.24
 -70   0   1    0.16    0.28
  68   0  -1   -0.07    0.23
 -68   0   1   -0.18    0.27
 -66   0   1    0.18    0.26
  66   0  -1   -0.24    0.24
  64   0  -1   -0.03    0.24
 -64   0   1    0.24    0.26
 -62   0   1    0.09    0.25
  62   0  -1   -0.21    0.20
 -60   0   1    0.52    0.24
  60   0  -1    0.08    0.20
 -58   0   1    0.18    0.21
 -58   0   1   -0.35    0.27
  58   0  -1   -0.26    0.21
 -56   0   1    0.18    0.23
  56   0  -1   -0.22    0.20
 -56   0   1   -0.31    0.25
 -54   0   1    0.11    0.25
 -54   0   1    0.18    0.22
  54   0  -1    0.19    0.19
  52   0  -1   -0.20    0.16
 -52   0   1    0.00    0.25
 -52   0   1   -0.39    0.21
  50   0  -1    0.00    0.18
 -50   0   1   -0.06    0.24
 -50   0   1   -0.13    0.18
  48   0  -1   -0.09    0.16
 -48   0   1   -0.50    0.21
 -48   0   1   -0.31    0.20
 -46   0   1   -0.10    0.20
 -46   0   1   -0.43    0.22
  46   0  -1   -0.16    0.18
  44   0  -1   -0.06    0.15
 -44   0   1    0.01    0.17
 -44   0   1   -0.06    0.20
 -42   0   1   -0.15    0.18
 -42   0   1    0.07    0.16
 -42   0   1    0.12    0.20
  42   0  -1   -0.03    0.16
  40   0  -1    0.05    0.14
 -40   0   1    0.03    0.16
 -40   0   1    0.13    0.19
 -40   0   1    0.00    0.17
 -38   0   1    0.06    0.17
  38   0  -1   -0.06    0.14
 -38   0   1    0.28    0.17
 -38   0   1    0.03    0.14
 -36   0   1    0.31    0.15
 -36   0   1    0.19    0.17
  36   0  -1   -0.02    0.12
 -36   0   1    0.01    0.14
  34   0  -1   -0.24    0.11
 -34   0   1   -0.14    0.15
 -34   0   1   -0.12    0.14
 -34   0   1    0.01    0.15
 -32   0   1    0.00    0.14
  32   0  -1    0.15    0.13
 -32   0   1   -0.03    0.13
 -32   0   1    0.01    0.13
  30   0  -1   -0.04    0.11
 -30   0   1    0.07    0.14
 -30   0   1   -0.04    0.14
 -30   0   1    0.05    0.12
 -28   0   1   -0.20    0.13
  28   0  -1   -0.05    0.11
 -28   0   1   -0.02    0.14
 -28   0   1   -0.11    0.12
 -26   0   1    0.12    0.13
 -26   0   1   -0.10    0.13
 -26   0   1   -0.09    0.13
  26   0  -1   -0.13    0.10
 -24   0   1   -0.04    0.11
  24   0  -1   -0.02    0.11
 -24   0   1    0.01    0.12
 -24   0   1    0.04    0.13
  22   0  -1   -0.02    0.10
 -22   0   1    0.09    0.10
 -22   0   1    0.04    0.11
 -22   0   1    0.08    0.12
 -20   0   1   -0.03    0.11
  20   0  -1   -0.06    0.10
 -20   0   1   -0.02    0.11
 -20   0   1    0.10    0.11
  18   0  -1   -0.11    0.10
 -18   0   1   -0.12    0.11
 -18   0   1    0.15    0.11
 -18   0   1    0.00    0.10
  16   0  -1    0.13    0.09
 -16   0   1    0.08    0.11
 -16   0   1   -0.02    0.10
 -16   0   1    0.04    0.10
 -14   0   1   -0.08    0.10
  14   0  -1    0.09    0.09
 -14   0   1    0.06    0.10
 -14   0   1   -0.04    0.10
 -12   0   1   -0.11    0.08
  12   0  -1   -0.02    0.09
 -12   0   1   -0.02    0.10
 -12   0   1    0.11    0.09
 -10   0   1   -0.02    0.08
 -10   0   1   -0.12    0.08
  10   0  -1    0.05    0.07
 -10   0   1    0.13    0.08
 -10   0   1    0.06    0.07
  -8   0   1    0.04    0.06
  -8   0   1    0.00    0.07
   8   0  -1   -0.09    0.06
  -8   0   1   -0.05    0.05
  -8   0   1    0.05    0.07
  -6   0   1   -0.03    0.05
  -6   0   1   -0.04    0.05
   6   0  -1   -0.01    0.06
  -6   0   1    0.04    0.05
  -6   0   1   -0.06    0.05
  -4   0   1   -0.03    0.05
   4   0  -1    0.00    0.04
  -4   0   1   -0.03    0.04
  -4   0   1   -0.06    0.04
   4   0  -1   -0.05    0.04
  -2   0   1   -0.13    0.04
  -2   0   1   -0.04    0.04
   2   0  -1   -0.06    0.03
   2   0  -1   -0.01    0.04
   0   0  -1   -0.22    0.04
   0   0   1   -0.24    0.04
   0   0  -1   -0.19    0.04
   0   0   1   -0.24    0.04
   2   0   1   -0.01    0.04
   2   0   1   -0.06    0.04
  -2   0  -1   -0.02    0.04
  -2   0  -1   -0.07    0.04
  -4   0  -1   -0.79    0.06
   4   0   1   -0.77    0.06
  -4   0  -1   -0.77    0.06
  -4   0  -1   -0.83    0.06
  -6   0  -1    0.01    0.06
   6   0   1    0.02    0.06
  -6   0  -1    0.05    0.07
  -6   0  -1    0.08    0.06
  -8   0  -1    0.07    0.07
  -8   0  -1    0.02    0.07
  -8   0  -1   -0.02    0.08
   8   0   1   -0.03    0.07
 -10   0  -1   -0.07    0.09
 -10   0  -1   -0.11    0.09
 -10   0  -1    0.03    0.09
  10   0   1    0.00    0.08
 -12   0  -1   -0.10    0.10
 -12   0  -1   -0.10    0.10
 -12   0  -1   -0.12    0.09
  12   0   1   -0.01    0.09
 -14   0  -1   -0.09    0.09
 -14   0  -1    0.17    0.11
 -14   0  -1   -0.05    0.10
  14   0   1    0.04    0.09
 -16   0  -1    0.04    0.11
  16   0   1   -0.03    0.09
 -16   0  -1    0.04    0.10
 -16   0  -1   -0.01    0.10
 -18   0  -1   -0.05    0.10
  18   0   1   -0.11    0.10
 -18   0  -1    0.02    0.11
 -18   0  -1   -0.03    0.10
 -20   0  -1   -0.14    0.11
 -20   0  -1   -0.01    0.11
 -20   0  -1    0.10    0.11
  20   0   1    0.14    0.10
 -22   0  -1   -0.13    0.12
  22   0   1   -0.10    0.10
 -22   0  -1   -0.18    0.12
 -22   0  -1   -0.06    0.11
 -24   0  -1   -0.23    0.11
  24   0   1    0.05    0.11
 -24   0  -1   -0.03    0.12
 -24   0  -1    0.00    0.13
  26   0   1    0.06    0.12
 -26   0  -1    0.20    0.12
 -26   0  -1    0.00    0.13
 -26   0  -1   -0.15    0.12
 -28   0  -1   -0.01    0.13
  28   0   1    0.23    0.11
 -28   0  -1    0.17    0.14
 -28   0  -1    0.08    0.14
 -30   0  -1    0.12    0.15
 -30   0  -1   -0.16    0.14
  30   0   1    0.01    0.11
 -30   0  -1   -0.08    0.12
 -32   0  -1    0.05    0.14
  32   0   1    0.11    0.12
 -32   0  -1   -0.20    0.14
 -32   0  -1   -0.02    0.14
 -34   0  -1    0.12    0.14
 -34   0  -1    0.00    0.16
  34   0   1    0.13    0.13
 -34   0  -1    0.32    0.15
 -36   0  -1    0.05    0.16
  36   0   1    0.06    0.13
 -36   0  -1    0.12    0.16
 -36   0  -1    0.12    0.16
 -38   0  -1   -0.09    0.16
  38   0   1   -0.12    0.13
 -38   0  -1   -0.32    0.17
 -38   0  -1   -0.12    0.14
 -38   0  -1   -0.10    0.18
 -40   0  -1   -0.34    0.20
  40   0   1   -0.10    0.15
 -40   0  -1    0.02    0.18
 -40   0  -1   -0.13    0.20
 -40   0  -1   -0.12    0.17
 -42   0  -1   -0.01    0.18
 -42   0  -1   -0.03    0.21
  42   0   1   -0.04    0.14
 -42   0  -1    0.34    0.18
 -44   0  -1   -0.27    0.20
  44   0   1    0.05    0.16
 -44   0  -1    0.09    0.17
 -46   0  -1   -0.26    0.22
  46   0   1   -0.21    0.16
 -46   0  -1   -0.25    0.18
 -48   0  -1   -0.76    0.21
  48   0   1    0.07    0.16
 -48   0  -1    0.05    0.21
  50   0   1   -0.22    0.18
 -50   0  -1   -0.08    0.21
 -50   0  -1   -0.34    0.23
 -52   0  -1   -0.32    0.23
 -52   0  -1    0.01    0.19
  52   0   1   -0.04    0.20
 -54   0  -1    0.17    0.20
 -54   0  -1   -0.33    0.23
  54   0   1   -0.24    0.19
 -56   0  -1   -0.24    0.24
  56   0   1    0.06    0.21
 -56   0  -1   -0.18    0.23
  58   0   1    0.00    0.20
 -58   0  -1   -0.25    0.26
 -58   0  -1    0.19    0.24
 -60   0  -1   -0.14    0.24
  60   0   1   -0.15    0.20
  62   0   1    0.21    0.22
 -62   0  -1    0.32    0.22
  64   0   1    0.26    0.22
 -64   0  -1    0.23    0.25
 -66   0  -1    0.36    0.27
  66   0   1   -0.14    0.22
 -68   0  -1    0.39    0.28
  68   0   1   -0.16    0.23
  70   0   1    0.00    0.27
 -70   0  -1    0.00    0.28
 -69  -1   1    0.48    0.35
 -69  -1   1    0.34    0.24
  69  -1  -1    0.53    0.29
 -69   1   1    0.30    0.28
  69   1  -1    0.50    0.25
  67  -1  -1    0.42    0.26
 -67  -1   1    0.23    0.23
 -67  -1   1    0.18    0.34
 -67   1   1    0.62    0.28
  67   1  -1   -0.06    0.20
  65  -1  -1    0.63    0.25
 -65  -1   1    0.64    0.23
 -65  -1   1    0.99    0.34
 -65   1   1    0.41    0.27
  65   1  -1    0.91    0.24
  63  -1  -1    0.24    0.26
 -63  -1   1    0.22    0.30
 -63  -1   1    0.19    0.21
  63   1  -1   -0.28    0.20
 -63   1   1    0.53    0.27
 -61  -1   1    0.08    0.20
  61  -1  -1    0.38    0.23
 -61  -1   1    0.38    0.29
  61   1  -1    0.28    0.20
 -61   1   1    0.04    0.25
  59  -1  -1    0.20    0.22
 -59  -1   1    0.33    0.20
 -59  -1   1    0.29    0.28
 -59   1   1    0.44    0.25
  59   1  -1    0.17    0.18
  57  -1  -1    2.07    0.26
 -57  -1   1    2.67    0.32
 -57  -1   1    2.57    0.23
  57   1  -1    2.34    0.23
 -57   1   1    1.90    0.30
 -55  -1   1   16.98    0.56
  55  -1  -1   16.51    0.51
 -55  -1   1   17.59    0.46
 -55   1   1   17.27    0.56
  55   1  -1   17.10    0.48
 -53  -1   1    6.03    0.32
  53  -1  -1    5.47    0.37
 -53  -1   1    5.73    0.40
  53   1  -1    5.69    0.31
 -53   1   1    5.64    0.40
 -51  -1   1   -0.05    0.16
  51  -1  -1    0.01    0.19
 -51  -1   1    0.02    0.23
 -51   1   1    0.05    0.22
  51   1  -1   -0.05    0.15
 -49  -1   1    0.04    0.22
  49  -1  -1    0.13    0.21
 -49  -1   1    0.23    0.17
  49   1  -1    0.23    0.16
 -49   1   1   -0.09    0.21
 -47  -1   1    0.33    0.17
 -47  -1   1    0.52    0.21
  47  -1  -1    0.47    0.19
 -47  -1   1    0.19    0.19
  47   1  -1    0.42    0.17
 -47   1   1    0.63    0.22
 -47   1   1    0.42    0.24
 -45  -1   1   -0.24    0.18
 -45  -1   1    0.32    0.20
  45  -1  -1    0.43    0.18
 -45  -1   1    0.38    0.16
 -45   1   1    0.14    0.21
  45   1  -1    0.11    0.15
 -45   1   1   -0.20    0.23
 -43  -1   1    2.39    0.23
 -43  -1   1    2.32    0.23
 -43  -1   1    1.78    0.18
  43  -1  -1    2.53    0.23
 -43   1   1    2.30    0.27
 -43   1   1    2.04    0.24
  43   1  -1    2.35    0.19
 -41  -1   1   11.80    0.39
 -41  -1   1   12.20    0.34
 -41  -1   1   12.35    0.39
  41  -1  -1   11.79    0.37
 -41   1   1   11.84    0.44
 -41   1   1   12.29    0.39
  41   1  -1   12.36    0.34
 -39  -1   1    5.26    0.24
  39  -1  -1    5.00    0.26
 -39  -1   1    5.04    0.28
 -39  -1   1    4.89    0.29
  39   1  -1    4.98    0.21
 -39   1   1    5.51    0.29
 -39   1   1    4.70    0.33
 -37  -1   1    2.07    0.19
  37  -1  -1    2.33    0.21
 -37  -1   1    2.36    0.19
 -37  -1   1    2.35    0.16
 -37   1   1    1.90    0.21
  37   1  -1    2.67    0.18
 -37   1   1    2.10    0.23
 -35  -1   1    4.94    0.25
  35  -1  -1    5.00    0.26
  35  -1  -1    4.76    0.24
 -35  -1   1    4.89    0.26
 -35  -1   1    4.89    0.20
 -35   1   1    4.23    0.26
  35   1  -1    4.97    0.20
 -35   1   1    4.36    0.30
  33  -1  -1    0.24    0.14
 -33  -1   1   -0.01    0.12
  33  -1  -1    0.03    0.14
 -33  -1   1   -0.10    0.11
 -33  -1   1    0.02    0.13
 -33   1   1    0.10    0.15
 -33   1   1   -0.23    0.16
  33   1  -1   -0.07    0.10
  31  -1  -1    0.44    0.14
 -31  -1   1    0.25    0.12
 -31  -1   1    0.30    0.11
  31  -1  -1    0.36    0.14
 -31  -1   1    0.26    0.12
  31   1  -1    0.01    0.10
 -31   1   1    0.42    0.16
 -31   1   1    0.30    0.15
 -29  -1   1    0.32    0.10
 -29  -1   1    0.19    0.12
 -29  -1   1    0.22    0.11
  29  -1  -1    0.16    0.13
  29  -1  -1    0.45    0.14
  29   1  -1    0.30    0.10
 -29   1   1    0.41    0.15
 -29   1   1    0.23    0.15
 -27  -1   1   51.56    0.85
  27  -1  -1   50.81    0.94
  27  -1  -1   51.32    0.90
 -27  -1   1   51.46    0.91
 -27  -1   1   49.40    0.91
  27   1  -1   51.67    0.86
 -27   1   1   52.10    0.96
 -27   1   1   51.32    0.89
  25  -1  -1    9.13    0.28
  25  -1  -1    9.09    0.27
 -25  -1   1    9.32    0.22
 -25  -1   1    9.42    0.25
 -25  -1   1    8.85    0.25
 -25   1   1    8.99    0.31
  25   1  -1    8.91    0.23
 -25   1   1    9.02    0.28
 -23  -1   1    5.95    0.17
 -23  -1   1    5.92    0.29
 -23  -1   1    5.81    0.20
  23  -1  -1    5.95    0.24
 -23  -1   1    5.92    0.20
  23  -1  -1    6.35    0.24
 -23   1   1    5.78    0.26
 -23   1   1    5.83    0.23
  23   1  -1    6.04    0.18
 -21  -1   1    9.40    0.23
 -21  -1   1    9.52    0.21
 -21  -1   1    9.14    0.36
  21  -1  -1    9.05    0.26
  21  -1  -1    8.91    0.27
 -21  -1   1    9.36    0.23
 -21  -1   1    9.49    0.23
  21   1  -1    9.65    0.22
 -21   1   1    9.23    0.28
 -21   1   1    9.76    0.30
 -19  -1   1    2.16    0.13
 -19  -1   1    2.43    0.11
 -19  -1   1    2.47    0.22
 -19  -1   1    2.16    0.13
  19  -1  -1    2.12    0.15
  19  -1  -1    2.19    0.18
 -19   1   1    2.54    0.17
  19   1  -1    2.22    0.11
 -19   1   1    2.42    0.17
 -17  -1   1    3.35    0.13
 -17  -1   1    3.39    0.13
  17  -1  -1    3.63    0.17
  17  -1  -1    3.38    0.18
 -17  -1   1    3.52    0.11
 -17  -1   1    3.45    0.23
  17   1  -1    3.77    0.12
 -17   1   1    3.17    0.17
 -17   1   1    3.70    0.20
  15  -1  -1    6.36    0.20
 -15  -1   1    6.16    0.14
  15  -1  -1    5.81    0.19
 -15  -1   1    6.17    0.27
  15  -1  -1    6.09    0.21
 -15  -1   1    5.96    0.15
 -15  -1   1    6.07    0.15
 -15   1   1    5.74    0.20
  15   1  -1    6.26    0.15
 -13  -1   1    3.72    0.11
 -13  -1   1    3.97    0.26
  13  -1  -1    3.96    0.16
  13  -1  -1    3.93    0.16
 -13  -1   1    3.77    0.11
  13  -1  -1    4.01    0.18
  13  -1  -1    4.11    0.18
 -13  -1   1    4.06    0.10
 -13   1   1    3.94    0.18
  13   1  -1    4.01    0.11
  11  -1  -1   81.28    1.70
  11  -1  -1   79.84    1.26
 -11  -1   1   77.18    1.30
  11  -1  -1   80.13    1.35
 -11  -1   1   79.12    1.23
 -11  -1   1   78.72    1.75
  11  -1  -1   78.78    1.35
 -11  -1   1   79.10    1.22
 -11  -1   1   77.75    1.30
  11   1  -1   81.07    1.23
 -11   1   1   81.11    1.26
  -9  -1   1   11.60    0.19
   9  -1  -1   11.62    0.25
   9  -1  -1   11.44    0.27
   9  -1  -1   11.67    0.30
   9  -1  -1   12.05    0.27
  -9  -1   1   11.35    0.19
  -9  -1   1   11.07    0.36
  -9   1   1   11.59    0.25
   9   1  -1   11.58    0.21
  -7  -1   1   10.45    0.17
   7  -1  -1   11.02    0.25
   7  -1  -1   10.95    0.30
  -7  -1   1   10.61    0.34
   7  -1  -1   10.65    0.23
  -7  -1   1   10.66    0.17
   7  -1  -1   10.60    0.25
  -7   1   1   10.19    0.22
   7   1  -1   10.40    0.19
   5  -1  -1   42.43    0.73
  -5  -1   1   41.30    0.66
  -5  -1   1   42.88    0.98
  -5  -1   1   41.87    0.66
   5  -1  -1   43.82    0.94
   5  -1  -1   42.89    0.69
   5  -1  -1   42.67    0.73
   5   1  -1   42.03    0.66
  -5   1   1   42.39    0.69
   3  -1  -1  287.88    4.82
   3  -1  -1  302.14    6.30
   3  -1  -1  289.86    4.84
   3  -1  -1  289.35    4.54
  -3  -1   1  291.71    6.31
  -3  -1   1  280.43    4.76
  -3  -1   1  291.52    4.48
   3   1  -1  291.45    4.49
  -3   1   1  292.13    4.54
  -1  -1   1   31.11    0.54
  -1  -1   1   32.73    0.51
  -1  -1   1   31.44    0.54
   1  -1  -1   32.32    0.52
   1  -1  -1   32.39    0.55
  -1  -1   1   32.56    0.76
   1  -1  -1   31.31    0.55
   1  -1  -1   32.68    0.74
  -1   1   1   31.49    0.52
   1   1  -1   32.14    0.52
  -1  -1  -1  196.25    2.98
   1  -1   1  191.16    3.02
   1  -1   1  189.11    3.20
  -1  -1  -1  191.81    3.19
   1  -1   1  190.24    4.10
   1  -1   1  190.57    3.20
  -1  -1  -1  191.68    3.19
  -1  -1  -1  198.04    4.17
  -1   1  -1  196.21    3.00
   1   1   1  193.98    3.01
  -3  -1  -1   34.46    0.58
  -3  -1  -1   35.65    0.55
  -3  -1  -1   35.89    0.82
   3  -1   1   35.60    0.57
  -3  -1  -1   34.41    0.55
   3  -1   1   34.66    0.61
  -3  -1  -1   34.79    0.58
   3  -1   1   36.13    0.61
   3   1   1   35.25    0.56
  -3   1  -1   36.06    0.58
   5  -1   1  309.01    4.79
  -5  -1  -1  292.16    4.69
   5  -1   1  302.96    5.08
   5  -1   1  304.46    5.13
  -5  -1  -1  315.33    4.70
  -5   1  -1  316.67    4.81
   5   1   1  302.57    4.72
   7  -1   1   38.24    0.63
  -7  -1  -1   36.09    0.59
  -7  -1  -1   39.03    0.59
  -7  -1  -1   37.63    0.62
   7  -1   1   38.52    0.67
  -7  -1  -1   36.36    0.62
   7  -1   1   37.99    0.67
  -7   1  -1   39.66    0.63
   7   1   1   37.40    0.60
  -9  -1  -1   21.86    0.35
  -9  -1  -1   21.27    0.37
   9  -1   1   21.69    0.40
   9  -1   1   21.54    0.42
  -9  -1  -1   22.13    0.37
  -9  -1  -1   22.18    0.35
   9  -1   1   22.10    0.43
  -9   1  -1   22.65    0.40
   9   1   1   22.02    0.36
 -11  -1  -1    2.15    0.09
  11  -1   1    2.07    0.15
 -11  -1  -1    2.24    0.08
  11  -1   1    2.10    0.15
 -11  -1  -1    2.19    0.09
  11  -1   1    2.33    0.16
 -11   1  -1    2.35    0.15
  11   1   1    2.23    0.10
 -13  -1  -1    2.49    0.11
 -13  -1  -1    2.55    0.11
  13  -1   1    2.45    0.16
  13  -1   1    2.69    0.18
 -13  -1  -1    2.48    0.10
 -13   1  -1    2.72    0.15
  13   1   1    2.62    0.10
 -15  -1  -1    1.54    0.10
  15  -1   1    1.83    0.14
  15  -1   1    1.66    0.13
 -15  -1  -1    1.44    0.11
 -15  -1  -1    1.50    0.11
 -15   1  -1    1.42    0.13
 -15   1  -1    1.66    0.15
  15   1   1    1.36    0.10
 -17  -1  -1    8.95    0.21
 -17  -1  -1    9.02    0.20
 -17  -1  -1    9.23    0.21
  17  -1   1    9.30    0.25
  17  -1   1    9.41    0.26
  17   1   1    9.03    0.20
 -17   1  -1    8.45    0.26
 -17   1  -1    9.32    0.25
 -19  -1  -1    1.50    0.10
  19  -1   1    1.49    0.14
 -19  -1  -1    1.41    0.11
  19  -1   1    1.75    0.15
 -19  -1  -1    1.54    0.11
 -19   1  -1    1.38    0.15
 -19   1  -1    1.38    0.15
  19   1   1    1.63    0.10
 -21  -1  -1    0.23    0.10
 -21  -1  -1    0.08    0.08
 -21  -1  -1    0.16    0.09
  21  -1   1    0.28    0.13
  21  -1   1    0.13    0.12
 -21   1  -1    0.19    0.14
 -21   1  -1    0.24    0.13
  21   1   1    0.13    0.08
  23  -1   1    1.13    0.14
 -23  -1  -1    1.05    0.12
 -23  -1  -1    0.99    0.11
 -23  -1  -1    1.12    0.10
  23  -1   1    1.42    0.16
  23   1   1    1.22    0.11
 -23   1  -1    1.19    0.15
 -23   1  -1    1.24    0.16
 -25  -1  -1    1.34    0.12
  25  -1   1    1.19    0.15
  25  -1   1    1.64    0.16
 -25  -1  -1    1.15    0.11
 -25  -1  -1    1.10    0.12
  25   1   1    1.42    0.12
 -25   1  -1    1.10    0.16
 -25   1  -1    1.50    0.18
 -27  -1  -1   15.54    0.32
  27  -1   1   15.49    0.36
 -27  -1  -1   15.29    0.36
  27  -1   1   15.92    0.38
 -27  -1  -1   15.25    0.35
 -27   1  -1   15.56    0.38
 -27   1  -1   15.54    0.40
  27   1   1   15.37    0.33
  29  -1   1    2.07    0.17
  29  -1   1    2.60    0.20
 -29  -1  -1    2.05    0.15
 -29  -1  -1    2.27    0.16
 -29  -1  -1    2.24    0.16
 -29   1  -1    2.20    0.19
 -29   1  -1    2.52    0.20
  29   1   1    2.49    0.16
  31  -1   1    6.95    0.26
 -31  -1  -1    7.34    0.27
 -31  -1  -1    7.40    0.23
 -31  -1  -1    7.22    0.26
  31  -1   1    7.32    0.28
  31   1   1    7.70    0.23
 -31   1  -1    7.79    0.31
 -31   1  -1    7.47    0.28
 -33  -1  -1    1.13    0.15
 -33  -1  -1    1.43    0.17
 -33  -1  -1    1.41    0.14
  33  -1   1    1.30    0.17
  33  -1   1    1.40    0.17
  33   1   1    1.68    0.14
 -33   1  -1    1.52    0.19
 -33   1  -1    1.16    0.18
 -35  -1  -1    3.34    0.20
 -35  -1  -1    3.20    0.25
  35  -1   1    3.00    0.21
 -35  -1  -1    3.08    0.23
 -35   1  -1    2.78    0.22
  35   1   1    3.31    0.20
 -35   1  -1    3.09    0.24
 -37  -1  -1    1.95    0.16
 -37  -1  -1    1.69    0.19
  37  -1   1    2.05    0.20
 -37  -1  -1    2.08    0.19
 -37   1  -1    2.23    0.24
 -37   1  -1    2.04    0.21
  37   1   1    2.04    0.17
  39  -1   1   -0.05    0.15
 -39  -1  -1   -0.08    0.17
 -39  -1  -1   -0.23    0.16
 -39  -1  -1   -0.04    0.13
 -39   1  -1   -0.14    0.19
  39   1   1    0.14    0.13
 -39   1  -1    0.00    0.18
  41  -1   1    0.08    0.19
 -41  -1  -1    0.20    0.18
 -41  -1  -1    0.25    0.19
 -41  -1  -1    0.28    0.15
 -41   1  -1   -0.13    0.20
  41   1   1    0.38    0.15
 -41   1  -1    0.21    0.19
 -43  -1  -1   -0.03    0.19
 -43  -1  -1   -0.22    0.15
  43  -1   1    0.00    0.19
 -43  -1  -1   -0.11    0.18
  43   1   1    0.08    0.14
 -43   1  -1   -0.21    0.21
 -43   1  -1   -0.56    0.19
 -45  -1  -1    0.38    0.21
 -45  -1  -1    0.37    0.17
 -45  -1  -1    0.57    0.20
  45  -1   1    0.68    0.21
 -45   1  -1    0.28    0.24
 -45   1  -1    0.49    0.21
  45   1   1    0.66    0.17
 -47  -1  -1    0.21    0.22
  47  -1   1    0.33    0.19
 -47  -1  -1    0.32    0.20
 -47  -1  -1    0.22    0.16
 -47  -1  -1    0.18    0.21
 -47   1  -1   -0.07    0.23
  47   1   1    0.51    0.17
 -49  -1  -1    2.81    0.22
  49  -1   1    2.58    0.25
 -49  -1  -1    2.54    0.26
 -49  -1  -1    2.67    0.26
  49   1   1    2.87    0.23
 -49   1  -1    2.43    0.26
 -51  -1  -1    0.30    0.18
 -51  -1  -1    0.22    0.24
  51  -1   1    0.28    0.20
  51   1   1    0.49    0.18
 -51   1  -1    0.07    0.22
 -53  -1  -1   -0.13    0.22
 -53  -1  -1    0.06    0.19
  53  -1   1    0.18    0.20
 -53   1  -1   -0.18    0.22
  53   1   1   -0.17    0.17
  55  -1   1   -0.16    0.20
 -55  -1  -1    0.10    0.19
 -55  -1  -1    0.09    0.25
 -55   1  -1   -0.03    0.26
  55   1   1   -0.06    0.16
  57  -1   1    0.14    0.22
 -57  -1  -1    0.06    0.19
 -57  -1  -1    0.25    0.24
  57   1   1    0.23    0.20
 -57   1  -1   -0.10    0.27
 -59  -1  -1    0.36    0.27
 -59  -1  -1    0.76    0.21
  59  -1   1    0.23    0.22
  59   1   1    0.49    0.21
 -59   1  -1    0.12    0.24
 -61  -1  -1    1.14    0.22
  61  -1   1    0.77    0.25
 -61  -1  -1    0.73    0.29
 -61   1  -1    0.41    0.26
  61   1   1    1.07    0.22
  63  -1   1    5.77    0.40
 -63  -1  -1    4.99    0.38
 -63  -1  -1    6.03    0.37
 -63   1  -1    5.89    0.41
  63   1   1    6.24    0.34
  65  -1   1    5.39    0.39
 -65  -1  -1    5.03    0.42
 -65  -1  -1    4.48    0.32
  65   1   1    5.28    0.38
 -65   1  -1    4.26    0.39
 -67  -1  -1    0.51    0.24
 -67  -1  -1    0.41    0.33
  67  -1   1    0.94    0.30
 -67   1  -1    0.94    0.33
  67   1   1    0.66    0.25
 -69  -1  -1    0.38    0.24
  69  -1   1   -0.06    0.29
 -69   1  -1    0.28    0.32
  66  -2  -1   -0.09    0.29
 -66  -2   1   -0.40    0.30
 -66   2   1    0.30    0.31
 -64  -2   1    0.15    0.30
  64  -2  -1    0.50    0.27
 -64   2   1    0.04    0.30
  62  -2  -1   -0.09    0.25
 -62  -2   1    0.03    0.28
 -62   2   1    0.22    0.29
  60  -2  -1    1.98    0.29
 -60  -2   1    2.22    0.18
 -60  -2   1    2.48    0.31
 -60   2   1    2.13    0.33
  58  -2  -1   -0.06    0.22
 -58  -2   1    0.12    0.14
 -58  -2   1   -0.19    0.24
 -58   2   1    0.03    0.27
 -56  -2   1    0.02    0.23
  56  -2  -1    0.22    0.23
 -56  -2   1   -0.08    0.13
 -56   2   1   -0.11    0.29
 -54  -2   1    0.60    0.14
  54  -2  -1    0.67    0.23
 -54  -2   1    0.88    0.24
 -54   2   1    0.61    0.30
 -52  -2   1    0.12    0.21
  52  -2  -1    0.43    0.22
 -52  -2   1    0.16    0.21
 -52  -2   1    0.27    0.12
 -52   2   1    0.25    0.25
  50  -2  -1    4.88    0.33
 -50  -2   1    4.17    0.28
 -50  -2   1    4.15    0.20
 -50  -2   1    4.62    0.34
 -50   2   1    4.44    0.34
 -48  -2   1    0.44    0.20
  48  -2  -1    0.69    0.21
 -48  -2   1    0.61    0.12
 -48  -2   1    0.70    0.19
 -48   2   1    0.73    0.25
 -46  -2   1    0.33    0.10
  46  -2  -1    0.27    0.20
 -46  -2   1    0.21    0.18
 -46  -2   1    0.45    0.18
  46   2  -1    0.16    0.14
 -46   2   1    0.41    0.23
 -44  -2   1   12.26    0.39
  44  -2  -1   13.05    0.42
 -44  -2   1   12.40    0.39
 -44  -2   1   12.77    0.28
 -44   2   1   13.30    0.48
  44   2  -1   12.38    0.33
 -42  -2   1    3.45    0.16
  42  -2  -1    4.02    0.28
 -42  -2   1    3.62    0.27
 -42  -2   1    3.37    0.27
  42   2  -1    3.53    0.21
 -42   2   1    4.59    0.33
 -40  -2   1   10.14    0.33
  40  -2  -1   10.69    0.40
 -40  -2   1   10.37    0.23
 -40  -2   1   10.74    0.35
  40   2  -1    9.92    0.28
 -40   2   1    9.64    0.39
  38  -2  -1   14.25    0.44
 -38  -2   1   15.04    0.39
 -38  -2   1   14.84    0.29
 -38  -2   1   14.40    0.39
  38  -2  -1   15.48    0.45
 -38   2   1   15.35    0.47
  38   2  -1   14.90    0.34
  36  -2  -1    0.39    0.19
  36  -2  -1    0.56    0.16
 -36  -2   1    0.79    0.08
 -36  -2   1    0.64    0.14
 -36  -2   1    0.49    0.07
  36  -2  -1    0.66    0.19
 -36  -2   1    0.50    0.15
  36   2  -1    0.60    0.12
 -36   2   1    0.84    0.20
  34  -2  -1    0.12    0.18
  34  -2  -1   -0.06    0.14
 -34  -2   1    0.06    0.06
  34  -2  -1    0.01    0.18
 -34  -2   1   -0.03    0.13
 -34  -2   1    0.11    0.06
 -34  -2   1    0.18    0.13
  34   2  -1    0.09    0.10
 -34   2   1    0.23    0.18
 -32  -2   1    3.55    0.09
  32  -2  -1    3.61    0.28
 -32  -2   1    3.80    0.20
 -32  -2   1    3.24    0.21
 -32  -2   1    3.63    0.09
  32  -2  -1    3.66    0.23
  32  -2  -1    3.26    0.24
 -32   2   1    3.87    0.26
  32   2  -1    3.55    0.16
  30  -2  -1    3.83    0.23
  30  -2  -1    3.74    0.23
  30  -2  -1    4.24    0.27
 -30  -2   1    3.49    0.18
 -30  -2   1    3.66    0.20
 -30   2   1    3.80    0.25
  30   2  -1    3.72    0.16
  28  -2  -1    4.85    0.24
  28  -2  -1    5.55    0.27
 -28  -2   1    4.82    0.18
 -28  -2   1    5.21    0.37
 -28  -2   1    5.33    0.20
  28  -2  -1    4.93    0.27
 -28   2   1    4.86    0.25
  28   2  -1    4.84    0.16
  26  -2  -1    4.79    0.23
  26  -2  -1    5.01    0.24
 -26  -2   1    4.62    0.16
 -26  -2   1    4.86    0.35
  26  -2  -1    4.55    0.25
 -26  -2   1    4.62    0.17
 -26   2   1    4.70    0.24
  26   2  -1    4.63    0.15
  24  -2  -1   19.98    0.52
  24  -2  -1   20.03    0.43
 -24  -2   1   20.21    0.62
 -24  -2   1   19.70    0.37
  24  -2  -1   19.80    0.46
 -24  -2   1   19.83    0.37
  24   2  -1   20.22    0.36
 -24   2   1   19.83    0.44
  22  -2  -1   16.19    0.40
 -22  -2   1   16.25    0.30
  22  -2  -1   16.25    0.40
  22  -2  -1   16.33    0.45
 -22  -2   1   15.73    0.30
 -22  -2   1   16.20    0.55
  22  -2  -1   17.02    0.38
  22   2  -1   16.57    0.30
 -22   2   1   15.84    0.38
 -20  -2   1   10.32    0.20
  20  -2  -1   10.56    0.30
  20  -2  -1   10.34    0.31
 -20  -2   1   10.34    0.20
  20  -2  -1   10.57    0.34
  20  -2  -1   10.17    0.28
 -20  -2   1   10.88    0.43
 -20   2   1   10.07    0.29
  20   2  -1   10.61    0.21
  18  -2  -1    0.46    0.13
 -18  -2   1    0.47    0.22
  18  -2  -1    0.51    0.14
  18  -2  -1    0.52    0.13
  18  -2  -1    0.46    0.14
 -18   2   1    0.30    0.13
  16  -2  -1   21.31    0.55
  16  -2  -1   21.10    0.43
  16  -2  -1   21.07    0.45
 -16  -2   1   20.92    0.62
  16  -2  -1   21.29    0.45
 -16   2   1   20.42    0.42
  14  -2  -1   48.88    1.12
 -14  -2   1   48.87    1.18
  14  -2  -1   49.37    0.88
  14  -2  -1   47.70    0.88
  14  -2  -1   48.69    0.83
 -14   2   1   49.45    0.84
  12  -2  -1    2.28    0.15
  12  -2  -1    1.91    0.20
 -12  -2   1    1.63    0.26
  12  -2  -1    1.95    0.15
  12  -2  -1    2.07    0.14
 -12   2   1    1.96    0.15
  10  -2  -1   19.25    0.38
  10  -2  -1   19.65    0.41
 -10  -2   1   19.92    0.59
  10  -2  -1   19.03    0.41
  10  -2  -1   20.11    0.53
 -10   2   1   19.53    0.39
  -8  -2   1    1.02    0.22
   8  -2  -1    1.13    0.16
   8  -2  -1    1.23    0.11
   8  -2  -1    1.18    0.12
   8  -2  -1    1.25    0.12
  -8   2   1    1.14    0.11
   6  -2  -1    9.40    0.22
   6  -2  -1    9.40    0.24
   6  -2  -1    9.55    0.24
   6  -2  -1   10.17    0.36
  -6  -2   1    9.63    0.39
   6   2  -1   10.02    0.18
  -6   2   1    9.30    0.23
  -4  -2   1   -0.08    0.18
  -4  -2   1    0.00    0.04
   4  -2  -1    0.09    0.08
   4  -2  -1   -0.01    0.08
   4  -2  -1    0.02    0.08
  -4  -2   1    0.06    0.04
   4  -2  -1    0.21    0.15
  -4   2   1   -0.02    0.08
   4   2  -1    0.10    0.06
   2  -2  -1    5.65    0.17
   2  -2  -1    5.88    0.17
   2  -2  -1    5.86    0.15
  -2  -2   1    5.74    0.14
  -2  -2   1    5.85    0.14
  -2  -2   1    5.80    0.11
  -2  -2   1    5.53    0.31
  -2  -2   1    5.78    0.12
   2  -2  -1    5.65    0.30
   2   2  -1    5.86    0.15
  -2   2   1    5.70    0.16
   0  -2  -1    0.09    0.06
   0  -2   1   -0.03    0.07
   0  -2  -1    0.04    0.06
   0  -2  -1   -0.06    0.16
   0  -2   1    0.09    0.06
   0  -2   1    0.14    0.18
   0  -2  -1   -0.04    0.05
   0  -2  -1   -0.03    0.06
   0  -2   1    0.06    0.07
   0   2  -1    0.07    0.07
   0   2   1   -0.02    0.07
   2  -2   1   13.08    0.25
   2  -2   1   13.26    0.28
  -2  -2  -1   12.95    0.24
   2  -2   1   13.06    0.27
  -2  -2  -1   13.07    0.24
  -2  -2  -1   12.78    0.42
   2  -2   1   13.18    0.44
   2   2   1   13.08    0.25
  -2   2  -1   13.16    0.26
   4  -2   1    3.83    0.16
   4  -2   1    3.80    0.28
   4  -2   1    4.07    0.14
   4  -2   1    3.95    0.16
  -4  -2  -1    3.93    0.28
   4   2   1    4.07    0.12
  -4   2  -1    4.28    0.15
   6  -2   1    1.87    0.14
  -6  -2  -1    1.76    0.24
   6  -2   1    1.62    0.12
   6  -2   1    2.20    0.24
   6  -2   1    1.50    0.12
   6   2   1    1.50    0.08
  -6   2  -1    1.84    0.12
   8  -2   1   90.30    1.48
   8  -2   1   92.86    1.58
  -8  -2  -1   93.58    2.09
   8  -2   1   94.87    1.58
   8  -2   1   94.57    2.08
  -8   2  -1   94.74    1.49
  10  -2   1   11.53    0.40
  10  -2   1   11.85    0.29
 -10  -2  -1   11.54    0.43
  10  -2   1   11.83    0.30
  10  -2   1   12.21    0.27
  10  -2   1   11.56    0.29
 -10   2  -1   11.10    0.28
  12  -2   1   16.40    0.37
  12  -2   1   16.93    0.51
  12  -2   1   15.61    0.33
 -12  -2  -1   16.87    0.53
  12  -2   1   16.02    0.37
 -12   2  -1   15.96    0.35
  14  -2   1   17.39    0.40
  14  -2   1   17.43    0.52
  14  -2   1   17.75    0.37
  14  -2   1   18.15    0.40
 -14  -2  -1   18.43    0.56
 -14   2  -1   16.86    0.37
  16  -2   1    1.39    0.14
  16  -2   1    1.28    0.15
  16  -2   1    1.91    0.16
  16   2   1    1.15    0.08
 -16   2  -1    1.25    0.14
  18  -2   1    2.18    0.16
 -18  -2  -1    1.76    0.07
 -18  -2  -1    1.77    0.07
  18  -2   1    2.19    0.17
  18  -2   1    1.58    0.14
 -18   2  -1    1.85    0.17
  18   2   1    1.64    0.09
  20  -2   1    2.68    0.22
 -20  -2  -1    2.73    0.11
 -20  -2  -1    2.79    0.11
  20  -2   1    2.92    0.22
  20  -2   1    2.89    0.18
 -20   2  -1    2.57    0.18
  20   2   1    2.77    0.11
  22  -2   1    0.12    0.13
 -22  -2  -1   -0.01    0.07
  22  -2   1   -0.01    0.12
  22  -2   1   -0.12    0.13
 -22  -2  -1    0.01    0.07
  22   2   1   -0.07    0.06
 -22   2  -1    0.02    0.13
  24  -2   1    0.77    0.16
 -24  -2  -1    0.61    0.09
  24  -2   1    0.47    0.15
 -24  -2  -1    0.60    0.09
 -24   2  -1    0.55    0.17
  24   2   1    0.57    0.08
  26  -2   1    2.10    0.20
 -26  -2  -1    2.41    0.16
 -26  -2  -1    2.05    0.15
  26  -2   1    2.06    0.18
 -26   2  -1    2.51    0.20
  26   2   1    2.04    0.12
  28  -2   1    0.43    0.15
 -28  -2  -1    0.33    0.11
 -28  -2  -1    0.15    0.10
  28  -2   1    0.08    0.16
  28   2   1    0.33    0.09
 -28   2  -1    0.28    0.16
 -30  -2  -1    5.58    0.12
 -30  -2  -1    5.34    0.21
 -30  -2  -1    5.60    0.12
  30  -2   1    6.03    0.29
 -30  -2  -1    5.95    0.23
  30  -2   1    5.69    0.30
 -30   2  -1    5.64    0.28
  30   2   1    5.90    0.19
 -32  -2  -1   -0.01    0.11
 -32  -2  -1    0.01    0.12
 -32  -2  -1    0.08    0.06
  32  -2   1   -0.11    0.15
 -32  -2  -1   -0.02    0.06
  32  -2   1    0.19    0.16
  32   2   1    0.04    0.10
 -32   2  -1    0.08    0.18
 -34  -2  -1   15.47    0.28
  34  -2   1   15.73    0.45
  34  -2   1   16.27    0.44
 -34  -2  -1   14.73    0.37
 -34  -2  -1   15.43    0.38
 -34  -2  -1   15.62    0.28
  34   2   1   15.01    0.34
 -34   2  -1   15.08    0.43
 -36  -2  -1   29.70    0.61
 -36  -2  -1   30.00    0.51
  36  -2   1   30.94    0.64
 -36  -2  -1   29.70    0.60
  36  -2   1   29.37    0.67
 -36   2  -1   29.42    0.65
  36   2   1   29.85    0.56
  38  -2   1   28.51    0.63
  38  -2   1   27.59    0.66
 -38  -2  -1   26.68    0.59
 -38  -2  -1   28.32    0.59
 -38  -2  -1   27.11    0.48
  38   2   1   27.24    0.53
 -38   2  -1   26.07    0.62
 -40  -2  -1   12.24    0.27
  40  -2   1   12.21    0.40
 -40  -2  -1   11.49    0.37
 -40  -2  -1   12.36    0.37
 -40   2  -1   11.40    0.42
  40   2   1   11.96    0.32
  42  -2   1    4.52    0.31
 -42  -2  -1    4.77    0.29
 -42  -2  -1    4.71    0.18
 -42  -2  -1    4.59    0.29
 -42   2  -1    4.71    0.33
  42   2   1    4.63    0.23
  44  -2   1    2.22    0.25
 -44  -2  -1    2.07    0.21
 -44  -2  -1    1.82    0.21
 -44  -2  -1    2.06    0.16
 -44   2  -1    2.11    0.28
  44   2   1    1.77    0.17
 -46  -2  -1    1.54    0.21
 -46  -2  -1    1.44    0.21
 -46  -2  -1    1.28    0.13
  46  -2   1    1.37    0.22
  46   2   1    1.08    0.17
 -46   2  -1    1.18    0.27
 -48  -2  -1   -0.04    0.19
  48  -2   1   -0.13    0.19
 -48  -2  -1    0.14    0.12
 -48  -2  -1    0.44    0.20
 -48   2  -1   -0.17    0.23
 -50  -2  -1    1.80    0.24
  50  -2   1    1.78    0.27
 -50  -2  -1    1.84    0.15
 -50  -2  -1    1.99    0.25
 -50   2  -1    1.56    0.28
 -52  -2  -1    0.20    0.21
 -52  -2  -1    0.16    0.13
  52  -2   1   -0.12    0.21
 -52   2  -1    0.28    0.25
 -54  -2  -1    0.69    0.23
 -54  -2  -1    0.61    0.24
 -54  -2  -1    0.38    0.14
  54  -2   1    0.12    0.22
 -54   2  -1    0.62    0.27
 -56  -2  -1   -0.29    0.23
  56  -2   1    0.16    0.25
 -56  -2  -1    0.19    0.13
 -56   2  -1    0.25    0.29
  58  -2   1    2.21    0.30
 -58  -2  -1    2.64    0.31
 -58  -2  -1    2.46    0.18
 -58   2  -1    2.29    0.35
 -60  -2  -1   -0.12    0.25
  60  -2   1    0.22    0.25
 -60  -2  -1    0.06    0.15
 -60   2  -1    0.07    0.31
  62  -2   1    2.21    0.31
 -62  -2  -1    2.47    0.32
 -62   2  -1    2.56    0.35
  64  -2   1    0.31    0.26
 -64  -2  -1    0.03    0.29
 -64   2  -1    0.48    0.30
  66  -2   1    1.67    0.34
 -66  -2  -1    1.14    0.32
 -66   2  -1    1.75    0.34
 -61  -3   1   -0.08    0.26
  61  -3  -1    0.17    0.29
 -61   3   1   -0.27    0.31
 -59  -3   1   -0.24    0.24
  59  -3  -1    0.21    0.26
 -59   3   1   -0.07    0.30
 -57  -3   1   -0.02    0.23
  57  -3  -1   -0.23    0.26
 -57   3   1   -0.21    0.32
 -55  -3   1    0.50    0.23
 -55  -3   1    0.46    0.21
  55  -3  -1    0.51    0.24
 -55   3   1    1.13    0.33
 -53  -3   1   -0.27    0.20
  53  -3  -1    0.12    0.23
 -53  -3   1    0.27    0.20
 -53   3   1   -0.08    0.27
  51  -3  -1    0.23    0.22
 -51  -3   1    0.30    0.19
 -51  -3   1    0.02    0.19
 -51   3   1    0.37    0.27
  49  -3  -1   -0.15    0.23
 -49  -3   1   -0.07    0.17
 -49  -3   1    0.14    0.18
 -49   3   1   -0.21    0.25
  47  -3  -1    0.38    0.24
 -47  -3   1    0.44    0.17
 -47  -3   1    0.21    0.17
 -47   3   1    0.46    0.28
  45  -3  -1    0.12    0.23
 -45  -3   1    0.33    0.17
 -45  -3   1    0.30    0.16
 -45   3   1    0.53    0.25
 -43  -3   1    0.48    0.16
 -43  -3   1    0.44    0.15
  43  -3  -1    0.64    0.23
 -43   3   1    0.47    0.24
 -41  -3   1    2.30    0.19
 -41  -3   1    2.40    0.18
  41  -3  -1    3.06    0.28
 -41   3   1    2.71    0.30
 -39  -3   1    2.66    0.22
  39  -3  -1    3.35    0.30
  39  -3  -1    2.52    0.25
  39  -3  -1    2.51    0.27
 -39  -3   1    3.06    0.22
 -39   3   1    2.52    0.27
 -37  -3   1    1.42    0.15
 -37  -3   1    1.66    0.15
  37  -3  -1    1.58    0.21
  37  -3  -1    1.63    0.20
  37  -3  -1    1.74    0.25
 -37   3   1    1.30    0.24
 -35  -3   1    4.80    0.22
  35  -3  -1    5.37    0.36
  35  -3  -1    4.92    0.30
 -35  -3   1    4.61    0.22
  35  -3  -1    4.89    0.29
 -35   3   1    4.40    0.32
  33  -3  -1    0.59    0.20
  33  -3  -1    0.63    0.18
 -33  -3   1    0.76    0.33
 -33  -3   1    0.67    0.12
  33  -3  -1    0.86    0.22
 -33  -3   1    0.47    0.12
 -33   3   1    0.94    0.21
  31  -3  -1    7.48    0.37
  31  -3  -1    6.52    0.30
 -31  -3   1    6.50    0.49
 -31  -3   1    6.93    0.21
  31  -3  -1    7.49    0.33
 -31  -3   1    6.91    0.21
 -31   3   1    7.02    0.36
 -29  -3   1   13.42    0.64
  29  -3  -1   12.83    0.44
 -29  -3   1   12.33    0.27
 -29  -3   1   12.36    0.27
  29  -3  -1   13.03    0.44
  29  -3  -1   13.37    0.39
 -29   3   1   12.27    0.39
  27  -3  -1    2.77    0.22
 -27  -3   1    2.36    0.12
  27  -3  -1    2.60    0.24
 -27  -3   1    2.28    0.12
  27  -3  -1    2.50    0.23
  27  -3  -1    3.03    0.24
 -27  -3   1    2.66    0.39
 -27   3   1    2.87    0.24
  25  -3  -1    0.86    0.18
  25  -3  -1    0.80    0.19
 -25  -3   1    0.38    0.33
  25  -3  -1    0.28    0.17
  25  -3  -1    1.01    0.20
 -25   3   1    0.68    0.17
  23  -3  -1    8.21    0.32
  23  -3  -1    8.06    0.34
 -23  -3   1    7.96    0.48
  23  -3  -1    8.17    0.30
  23  -3  -1    7.98    0.37
 -23   3   1    8.51    0.30
 -21  -3   1    9.27    0.49
  21  -3  -1    9.04    0.29
  21  -3  -1    8.25    0.31
  21  -3  -1    8.77    0.38
  21  -3  -1    8.72    0.33
 -21   3   1    8.68    0.31
 -19  -3   1    0.88    0.29
  19  -3  -1    1.05    0.15
  19  -3  -1    0.84    0.15
  19  -3  -1    0.96    0.20
  19  -3  -1    1.00    0.16
 -19   3   1    0.82    0.16
  17  -3  -1    0.57    0.15
  17  -3  -1    0.41    0.15
 -17  -3   1    0.38    0.27
  17  -3  -1    0.58    0.19
  17  -3  -1    0.51    0.14
 -17   3   1    0.72    0.14
  15  -3  -1    0.18    0.12
  15  -3  -1    0.29    0.15
  15  -3  -1    0.13    0.13
 -15  -3   1    0.16    0.26
  15  -3  -1    0.14    0.19
 -15   3   1    0.14    0.12
  13  -3  -1    0.20    0.13
  13  -3  -1    0.46    0.12
 -13  -3   1    0.09    0.25
  13  -3  -1    0.48    0.13
  13  -3  -1    0.78    0.20
 -13   3   1    0.46    0.13
  11  -3  -1    6.77    0.25
  11  -3  -1    6.69    0.22
 -11  -3   1    6.19    0.41
  11  -3  -1    6.57    0.26
  11  -3  -1    6.43    0.35
 -11   3   1    7.44    0.23
   9  -3  -1    2.24    0.18
   9  -3  -1    2.46    0.16
   9  -3  -1    2.06    0.25
   9  -3  -1    2.25    0.16
  -9  -3   1    2.03    0.29
  -9   3   1    2.29    0.16
   7  -3  -1    1.92    0.14
   7  -3  -1    1.77    0.23
  -7  -3   1    1.80    0.09
   7  -3  -1    2.00    0.15
  -7  -3   1    1.74    0.28
   7  -3  -1    1.83    0.14
  -7  -3   1    1.87    0.09
  -7   3   1    1.96    0.14
   7   3  -1    1.79    0.10
   5  -3  -1    2.44    0.13
  -5  -3   1    2.27    0.12
  -5  -3   1    2.04    0.28
   5  -3  -1    2.62    0.17
   5  -3  -1    2.14    0.18
  -5  -3   1    2.10    0.11
   5  -3  -1    2.26    0.26
   5   3  -1    2.14    0.11
  -5   3   1    2.38    0.14
   3  -3  -1    0.00    0.09
  -3  -3   1    0.07    0.23
   3  -3  -1    0.05    0.06
   3  -3  -1   -0.08    0.19
  -3  -3   1    0.01    0.08
   3  -3  -1    0.04    0.10
   3  -3  -1    0.09    0.07
  -3  -3   1    0.04    0.07
  -3   3   1    0.01    0.09
  -1  -3   1    0.19    0.09
  -1  -3   1    0.21    0.09
   1  -3  -1    0.36    0.10
   1  -3  -1    0.39    0.04
   1  -3  -1    0.31    0.04
   1  -3  -1    0.18    0.09
  -1  -3   1    0.27    0.22
   1  -3  -1    0.19    0.23
   1   3  -1    0.24    0.08
  -1   3   1    0.23    0.09
  -1  -3  -1    3.13    0.15
  -1  -3  -1    3.12    0.31
  -1  -3  -1    2.92    0.15
   1  -3   1    3.21    0.10
   1  -3   1    3.19    0.10
   1  -3   1    3.33    0.32
   1  -3   1    3.02    0.16
   1  -3   1    3.11    0.17
  -1   3  -1    3.19    0.15
   1   3   1    3.24    0.14
   3  -3   1    1.60    0.12
  -3  -3  -1    1.61    0.12
   3  -3   1    1.61    0.25
   3  -3   1    1.57    0.10
  -3  -3  -1    1.53    0.12
  -3  -3  -1    1.89    0.28
   3  -3   1    1.66    0.13
  -3   3  -1    1.59    0.12
   3   3   1    1.54    0.11
   5  -3   1    4.06    0.19
   5  -3   1    4.05    0.15
   5  -3   1    3.84    0.20
  -5  -3  -1    3.82    0.13
  -5  -3  -1    3.76    0.13
   5  -3   1    3.94    0.33
  -5  -3  -1    3.88    0.34
  -5   3  -1    4.07    0.17
   5   3   1    3.98    0.13
  -7  -3  -1    0.77    0.06
  -7  -3  -1    0.64    0.06
   7  -3   1    0.76    0.13
   7  -3   1    0.85    0.11
  -7  -3  -1    0.30    0.24
   7  -3   1    0.50    0.22
   7  -3   1    0.79    0.12
  -7   3  -1    0.60    0.11
   7   3   1    0.67    0.07
   9  -3   1    2.67    0.29
  -9  -3  -1    2.96    0.31
   9  -3   1    2.53    0.17
   9  -3   1    2.62    0.16
   9  -3   1    2.69    0.20
  -9   3  -1    2.71    0.18
  11  -3   1    2.66    0.18
  11  -3   1    2.70    0.20
  11  -3   1    2.69    0.18
  11  -3   1    3.01    0.30
 -11  -3  -1    2.50    0.31
 -11   3  -1    2.51    0.19
  13  -3   1    3.08    0.30
  13  -3   1    3.26    0.18
  13  -3   1    3.13    0.22
 -13  -3  -1    4.02    0.37
  13  -3   1    3.47    0.23
  13  -3   1    3.41    0.22
 -13   3  -1    3.44    0.21
  15  -3   1    1.04    0.15
  15  -3   1    1.15    0.25
 -15  -3  -1    0.98    0.28
  15  -3   1    1.05    0.14
  15  -3   1    0.92    0.16
 -15   3  -1    0.94    0.14
 -17  -3  -1    3.29    0.34
  17  -3   1    3.22    0.30
  17  -3   1    3.68    0.23
  17  -3   1    3.07    0.24
  17  -3   1    3.08    0.21
 -17   3  -1    3.10    0.23
  19  -3   1    0.04    0.14
 -19  -3  -1    0.11    0.27
  19  -3   1    0.13    0.14
  19  -3   1    0.09    0.22
  19  -3   1    0.06    0.15
 -19   3  -1    0.08    0.16
  21  -3   1    0.10    0.15
  21  -3   1   -0.03    0.22
  21  -3   1    0.21    0.16
  21  -3   1    0.27    0.16
 -21   3  -1    0.12    0.16
  23  -3   1    1.15    0.19
  23  -3   1    0.80    0.22
  23  -3   1    1.11    0.17
  23  -3   1    0.93    0.18
 -23   3  -1    1.24    0.18
  25  -3   1    0.22    0.18
 -25  -3  -1    0.15    0.07
  25  -3   1    0.03    0.22
 -25  -3  -1   -0.01    0.07
  25  -3   1    0.20    0.15
  25  -3   1    0.27    0.17
 -25   3  -1    0.24    0.17
 -27  -3  -1    1.02    0.10
  27  -3   1    0.84    0.19
 -27  -3  -1    0.97    0.10
  27  -3   1    0.90    0.20
  27  -3   1    1.38    0.26
 -27   3  -1    1.15    0.20
 -29  -3  -1   13.40    0.30
 -29  -3  -1   13.06    0.29
  29  -3   1   13.44    0.40
  29  -3   1   13.77    0.45
  29  -3   1   13.14    0.52
 -29   3  -1   13.24    0.43
 -31  -3  -1    4.90    0.20
  31  -3   1    5.12    0.40
  31  -3   1    5.15    0.30
 -31  -3  -1    4.71    0.20
  31  -3   1    6.10    0.36
 -31   3  -1    4.91    0.34
  33  -3   1   -0.04    0.24
  33  -3   1    0.13    0.19
  33  -3   1    0.23    0.19
 -33  -3  -1    0.04    0.12
 -33  -3  -1    0.07    0.11
 -33   3  -1    0.27    0.22
  35  -3   1    0.12    0.18
 -35  -3  -1    0.10    0.12
  35  -3   1   -0.07    0.22
 -35  -3  -1   -0.13    0.12
  35  -3   1    0.32    0.21
 -35   3  -1    0.26    0.20
  37  -3   1    4.95    0.30
  37  -3   1    5.56    0.37
  37  -3   1    4.35    0.39
 -37  -3  -1    4.55    0.24
 -37  -3  -1    4.87    0.24
 -37   3  -1    5.43    0.34
  39  -3   1    4.76    0.30
  39  -3   1    4.07    0.35
 -39  -3  -1    4.70    0.25
 -39  -3  -1    4.45    0.25
 -39   3  -1    4.87    0.35
 -41  -3  -1    5.54    0.27
  41  -3   1    5.89    0.36
 -41  -3  -1    5.20    0.28
  41  -3   1    3.74    0.40
 -41   3  -1    6.02    0.37
 -43  -3  -1    2.41    0.20
 -43  -3  -1    2.75    0.21
  43  -3   1    1.36    0.29
  43  -3   1    2.57    0.26
 -43   3  -1    2.34    0.28
  45  -3   1   -0.02    0.20
 -45  -3  -1   -0.02    0.16
 -45  -3  -1    0.10    0.16
 -45   3  -1    0.10    0.24
  47  -3   1    0.68    0.25
 -47  -3  -1    1.05    0.19
 -47  -3  -1    0.91    0.19
 -47   3  -1    0.40    0.25
 -49  -3  -1    0.13    0.19
 -49  -3  -1    0.02    0.19
  49  -3   1   -0.10    0.21
 -49   3  -1   -0.07    0.26
  51  -3   1    0.10    0.25
 -51  -3  -1   -0.34    0.19
 -51  -3  -1    0.17    0.19
 -51   3  -1   -0.23    0.26
 -53  -3  -1    0.34    0.21
  53  -3   1    0.17    0.23
 -53  -3  -1    0.21    0.20
 -53   3  -1   -0.07    0.27
 -55  -3  -1    0.01    0.22
  55  -3   1    0.06    0.25
 -55  -3  -1    0.01    0.22
 -55  -3  -1    0.27    0.21
 -55   3  -1   -0.30    0.27
 -57  -3  -1    0.15    0.24
  57  -3   1    0.05    0.25
 -57   3  -1   -0.09    0.29
  59  -3   1    0.21    0.25
 -59  -3  -1    0.09    0.26
 -59   3  -1    0.46    0.31
  61  -3   1   -0.33    0.27
 -61  -3  -1   -0.08    0.26
 -61   3  -1    0.18    0.32
  54  -4  -1    1.30    0.29
 -54  -4   1    1.17    0.21
 -54  -4   1    0.86    0.22
 -54   4   1    1.14    0.36
 -52  -4   1    3.45    0.26
  52  -4  -1    2.81    0.30
 -52  -4   1    3.51    0.25
 -52   4   1    2.60    0.36
  50  -4  -1   -0.13    0.22
 -50  -4   1   -0.10    0.17
 -50  -4   1    0.15    0.17
 -50   4   1    0.22    0.29
 -48  -4   1    0.20    0.17
 -48  -4   1   -0.03    0.17
  48  -4  -1    0.00    0.23
 -48   4   1   -0.01    0.30
 -46  -4   1    0.86    0.17
 -46  -4   1    0.79    0.17
  46  -4  -1    0.71    0.25
 -46   4   1    0.95    0.29
  44  -4  -1    0.54    0.24
 -44  -4   1   -0.01    0.14
 -44  -4   1    0.27    0.15
 -44   4   1    0.27    0.29
 -42  -4   1    0.39    0.14
 -42  -4   1    0.20    0.14
  42  -4  -1    0.71    0.24
 -42   4   1    0.24    0.25
 -40  -4   1    1.08    0.14
 -40  -4   1    0.66    0.13
  40  -4  -1    1.01    0.22
 -40   4   1    0.87    0.25
 -38  -4   1    4.73    0.21
 -38  -4   1    4.61    0.22
  38  -4  -1    5.09    0.35
  38  -4  -1    4.62    0.36
 -38   4   1    5.00    0.36
 -36  -4   1    2.11    0.17
  36  -4  -1    2.06    0.23
  36  -4  -1    2.12    0.28
 -36  -4   1    2.31    0.17
 -36   4   1    2.02    0.26
  34  -4  -1    0.59    0.21
 -34  -4   1    0.30    0.10
  34  -4  -1    0.54    0.21
  34  -4  -1    0.59    0.24
 -34  -4   1   -0.02    0.37
 -34   4   1    0.50    0.22
  32  -4  -1    0.19    0.21
  32  -4  -1    0.72    0.23
 -32  -4   1    0.27    0.36
  32  -4  -1    0.78    0.21
 -32  -4   1    0.18    0.09
 -32  -4   1    0.22    0.09
 -32   4   1    0.27    0.23
  30  -4  -1    8.36    0.43
  30  -4  -1    8.58    0.35
 -30  -4   1    7.92    0.19
 -30  -4   1    8.14    0.58
  30  -4  -1    8.33    0.40
 -30   4   1    8.33    0.36
  28  -4  -1    0.15    0.22
  28  -4  -1    0.05    0.17
 -28  -4   1   -0.13    0.33
  28  -4  -1    0.19    0.20
 -28   4   1   -0.04    0.21
 -26  -4   1    0.75    0.36
  26  -4  -1    0.92    0.19
  26  -4  -1    1.05    0.24
  26  -4  -1    0.63    0.21
 -26   4   1    0.61    0.21
  24  -4  -1   -0.09    0.16
 -24  -4   1    0.04    0.37
  24  -4  -1    0.25    0.22
  24  -4  -1    0.10    0.19
 -24   4   1   -0.01    0.17
  22  -4  -1    0.42    0.16
  22  -4  -1    0.38    0.22
  22  -4  -1    0.41    0.19
 -22  -4   1    0.88    0.36
 -22   4   1    0.53    0.17
  20  -4  -1    3.51    0.25
  20  -4  -1    3.59    0.25
  20  -4  -1    3.45    0.35
 -20  -4   1    3.36    0.45
  20  -4  -1    3.71    0.29
 -20   4   1    4.37    0.28
  18  -4  -1    3.83    0.28
  18  -4  -1    3.32    0.24
  18  -4  -1    3.89    0.23
 -18  -4   1    3.43    0.41
  18  -4  -1    3.98    0.35
 -18   4   1    4.01    0.27
  16  -4  -1   -0.19    0.13
 -16  -4   1    0.11    0.35
  16  -4  -1    0.00    0.16
  16  -4  -1    0.03    0.17
  16  -4  -1    0.26    0.22
 -16   4   1   -0.04    0.15
  14  -4  -1   -0.12    0.16
  14  -4  -1   -0.21    0.15
  14  -4  -1    0.20    0.23
 -14  -4   1   -0.50    0.30
  14  -4  -1   -0.13    0.12
 -14   4   1    0.05    0.15
 -12  -4   1    0.79    0.08
  12  -4  -1    0.47    0.16
  12  -4  -1    0.60    0.26
  12  -4  -1    0.59    0.17
 -12  -4   1    0.64    0.08
  12  -4  -1    0.42    0.12
 -12  -4   1    0.57    0.35
 -12   4   1    0.50    0.15
  10  -4  -1    0.55    0.26
 -10  -4   1    0.39    0.09
  10  -4  -1    0.54    0.16
  10  -4  -1    0.25    0.16
  10  -4  -1    0.30    0.11
 -10  -4   1    0.41    0.09
 -10  -4   1    0.07    0.30
 -10   4   1    0.48    0.15
   8  -4  -1    2.61    0.15
  -8  -4   1    2.17    0.15
   8  -4  -1    2.66    0.19
   8  -4  -1    2.65    0.33
  -8  -4   1    1.93    0.38
  -8  -4   1    2.28    0.15
   8  -4  -1    2.76    0.19
  -8   4   1    2.55    0.19
   6  -4  -1    5.26    0.26
  -6  -4   1    5.61    0.20
  -6  -4   1    5.45    0.20
  -6  -4   1    5.33    0.46
   6  -4  -1    5.60    0.14
   6  -4  -1    5.24    0.43
   6  -4  -1    5.24    0.27
  -6   4   1    5.44    0.23
   4  -4  -1    0.19    0.27
   4  -4  -1    0.18    0.13
  -4  -4   1    0.22    0.11
  -4  -4   1    0.21    0.11
   4  -4  -1    0.31    0.14
  -4  -4   1    0.09    0.29
  -4   4   1    0.18    0.12
  -2  -4   1    0.63    0.12
  -2  -4   1    0.58    0.33
  -2  -4   1    0.56    0.13
   2  -4  -1    0.61    0.27
   2  -4  -1    0.74    0.14
   2  -4  -1    0.88    0.14
   0  -4  -1    7.23    0.25
   0  -4  -1    7.09    0.45
   0  -4   1    6.73    0.26
   0  -4  -1    6.91    0.25
   0  -4   1    6.73    0.46
   0  -4   1    7.19    0.25
  -2  -4  -1    0.11    0.11
  -2  -4  -1    0.06    0.11
   2  -4   1    0.09    0.13
   2  -4   1   -0.17    0.26
   2  -4   1    0.22    0.13
  -2  -4  -1    0.11    0.26
  -4  -4  -1    0.04    0.11
  -4  -4  -1   -0.03    0.10
   4  -4   1    0.25    0.30
  -4  -4  -1   -0.53    0.26
   4  -4   1   -0.06    0.14
   4  -4   1   -0.01    0.13
  -4   4  -1    0.02    0.12
  -6  -4  -1    0.16    0.10
   6  -4   1    0.27    0.15
   6  -4   1    0.02    0.08
   6  -4   1   -0.13    0.25
  -6  -4  -1    0.05    0.10
   6  -4   1   -0.06    0.14
  -6  -4  -1   -0.26    0.31
  -6   4  -1    0.04    0.13
   8  -4   1    0.56    0.10
  -8  -4  -1    0.51    0.09
   8  -4   1    0.16    0.26
  -8  -4  -1    0.68    0.10
   8  -4   1    0.41    0.16
   8  -4   1    0.56    0.15
  -8  -4  -1    0.45    0.30
  -8   4  -1    0.64    0.15
  10  -4   1    0.99    0.12
  10  -4   1    0.93    0.17
  10  -4   1    1.08    0.18
  10  -4   1    0.99    0.17
 -10  -4  -1    0.94    0.33
 -10  -4  -1    1.09    0.09
  10  -4   1    1.21    0.28
 -10  -4  -1    0.89    0.09
 -10   4  -1    0.93    0.16
 -12  -4  -1    1.26    0.09
 -12  -4  -1    0.97    0.33
  12  -4   1    1.04    0.14
  12  -4   1    1.42    0.31
 -12  -4  -1    1.11    0.08
  12  -4   1    1.22    0.18
  12  -4   1    1.13    0.19
 -12   4  -1    1.29    0.18
  14  -4   1    0.33    0.27
  14  -4   1    0.15    0.16
  14  -4   1   -0.14    0.13
  14  -4   1    0.11    0.17
 -14  -4  -1   -0.21    0.30
 -14   4  -1   -0.05    0.15
  16  -4   1    0.53    0.27
  16  -4   1    0.55    0.17
  16  -4   1    0.45    0.15
  16  -4   1    0.23    0.18
 -16  -4  -1    0.17    0.32
 -16   4  -1    0.27    0.16
  18  -4   1    0.24    0.18
  18  -4   1    0.36    0.15
 -18  -4  -1    0.47    0.34
  18  -4   1    0.71    0.19
  18  -4   1    0.37    0.26
 -18   4  -1    0.40    0.17
  20  -4   1    0.25    0.18
  20  -4   1   -0.22    0.18
 -20  -4  -1    0.18    0.34
  20  -4   1    0.25    0.26
  20  -4   1   -0.04    0.15
 -20   4  -1   -0.27    0.17
  22  -4   1    0.13    0.19
  22  -4   1   -0.10    0.16
  22  -4   1    0.23    0.25
 -22   4  -1   -0.21    0.18
  24  -4   1    0.08    0.22
  24  -4   1    0.16    0.20
  24  -4   1    0.08    0.17
 -24   4  -1   -0.18    0.19
  26  -4   1    1.55    0.23
  26  -4   1    1.07    0.28
  26  -4   1    1.38    0.20
 -26   4  -1    1.31    0.23
  28  -4   1    4.27    0.39
 -28  -4  -1    4.11    0.14
  28  -4   1    4.94    0.38
  28  -4   1    4.65    0.30
 -28  -4  -1    4.12    0.14
 -28   4  -1    4.05    0.30
  30  -4   1    2.72    0.33
  30  -4   1    2.61    0.28
 -30  -4  -1    2.68    0.14
 -30  -4  -1    2.69    0.15
  30  -4   1    3.06    0.25
 -30   4  -1    2.59    0.26
  32  -4   1    0.35    0.20
  32  -4   1    0.50    0.24
 -32  -4  -1    0.31    0.10
 -32  -4  -1    0.24    0.10
  32  -4   1    0.35    0.25
 -32   4  -1    0.23    0.21
  34  -4   1    1.34    0.21
 -34  -4  -1    0.94    0.12
  34  -4   1    1.38    0.29
 -34  -4  -1    1.06    0.13
  34  -4   1    1.11    0.24
 -34   4  -1    1.47    0.27
 -36  -4  -1    0.49    0.12
  36  -4   1    0.81    0.26
  36  -4   1    0.32    0.22
  36  -4   1    0.44    0.25
 -36  -4  -1    0.37    0.12
 -36   4  -1    0.62    0.26
  38  -4   1    0.81    0.26
 -38  -4  -1    0.35    0.13
  38  -4   1    0.42    0.22
 -38  -4  -1    0.63    0.13
 -38   4  -1    0.62    0.27
  40  -4   1    4.43    0.40
 -40  -4  -1    3.77    0.24
 -40  -4  -1    3.91    0.23
  40  -4   1    3.98    0.32
 -40   4  -1    5.29    0.38
  42  -4   1    0.34    0.23
 -42  -4  -1    0.32    0.15
 -42  -4  -1    0.30    0.15
 -42   4  -1    0.30    0.26
 -44  -4  -1   -0.09    0.14
 -44  -4  -1    0.11    0.15
  44  -4   1   -0.19    0.23
 -44   4  -1   -0.08    0.26
 -46  -4  -1    0.21    0.16
 -46  -4  -1    0.36    0.17
  46  -4   1    0.20    0.22
 -46   4  -1   -0.18    0.26
  48  -4   1    0.02    0.22
 -48  -4  -1    0.04    0.17
 -48  -4  -1    0.03    0.17
 -48   4  -1   -0.05    0.28
 -50  -4  -1    0.20    0.18
 -50  -4  -1    0.04    0.18
  50  -4   1   -0.26    0.24
 -50   4  -1    0.27    0.29
 -52  -4  -1    0.32    0.19
  52  -4   1    0.00    0.26
 -52  -4  -1    0.15    0.19
 -52   4  -1    0.32    0.33
  41  -5  -1    0.27    0.24
 -41  -5   1    0.03    0.13
 -41  -5   1    0.01    0.12
 -41   5   1   -0.12    0.26
 -39  -5   1    0.07    0.11
  39  -5  -1    0.20    0.23
 -39  -5   1    0.02    0.12
 -39   5   1    0.16    0.29
 -37  -5   1   -0.11    0.10
  37  -5  -1   -0.12    0.22
 -37  -5   1    0.12    0.10
 -37   5   1   -0.15    0.26
  35  -5  -1    0.08    0.22
  35  -5  -1    0.26    0.30
 -35  -5   1    0.20    0.09
 -35  -5   1    0.23    0.10
 -35   5   1    0.33    0.24
  33  -5  -1   -0.02    0.21
  33  -5  -1    0.72    0.29
 -33   5   1   -0.11    0.25
  31  -5  -1    1.04    0.28
  31  -5  -1    0.51    0.20
 -31  -5   1    0.08    0.46
 -31   5   1    0.86    0.26
  29  -5  -1    0.28    0.19
 -29  -5   1   -0.64    0.38
  29  -5  -1    0.24    0.25
  29  -5  -1    0.18    0.25
 -29   5   1    0.00    0.23
  27  -5  -1    1.49    0.28
  27  -5  -1    1.27    0.28
  27  -5  -1    1.42    0.21
 -27  -5   1    0.70    0.41
  25  -5  -1    0.78    0.28
 -25  -5   1    0.77    0.44
  25  -5  -1    0.99    0.26
  25  -5  -1    0.63    0.19
 -23  -5   1   -0.07    0.37
  23  -5  -1    0.06    0.26
  23  -5  -1    0.43    0.24
  23  -5  -1    0.09    0.16
  21  -5  -1    0.16    0.15
 -21  -5   1   -0.10    0.37
  21  -5  -1    0.04    0.27
  21  -5  -1    0.40    0.23
  19  -5  -1    0.24    0.14
  19  -5  -1    0.02    0.21
  19  -5  -1    0.01    0.26
 -19  -5   1    0.00    0.08
 -19  -5   1   -0.39    0.36
  17  -5  -1    0.47    0.21
  17  -5  -1    0.76    0.14
 -17  -5   1    0.77    0.10
 -17  -5   1    0.96    0.43
  17  -5  -1    0.51    0.30
 -15  -5   1    0.43    0.11
 -15  -5   1    0.22    0.10
  15  -5  -1    0.17    0.28
  15  -5  -1    0.44    0.20
  15  -5  -1    0.24    0.12
 -15  -5   1    0.44    0.36
  15  -5  -1    0.06    0.20
 -13  -5   1   -0.09    0.11
  13  -5  -1    0.09    0.28
  13  -5  -1    0.20    0.19
 -13  -5   1    0.06    0.10
 -13  -5   1   -0.34    0.34
  13  -5  -1   -0.10    0.18
 -11  -5   1    0.15    0.12
 -11  -5   1    0.27    0.35
  11  -5  -1   -0.10    0.29
  11  -5  -1    0.00    0.18
  11  -5  -1    0.21    0.18
 -11  -5   1   -0.07    0.11
   9  -5  -1    1.23    0.20
   9  -5  -1    1.53    0.21
  -9  -5   1    1.51    0.38
  -9  -5   1    1.30    0.14
  -9  -5   1    1.31    0.15
   9  -5  -1    1.02    0.30
  -7  -5   1    1.03    0.15
   7  -5  -1    1.31    0.19
  -7  -5   1    0.87    0.14
   7  -5  -1    1.38    0.20
   7  -5  -1    1.48    0.34
  -7  -5   1    0.84    0.35
  -5  -5   1    8.60    0.31
  -5  -5   1    7.47    0.56
   5  -5  -1    9.47    0.36
   5  -5  -1    8.34    0.35
   5  -5  -1    9.05    0.58
  -5  -5   1    8.07    0.29
   3  -5  -1    7.95    0.33
   3  -5  -1    7.15    0.57
  -3  -5   1    7.36    0.30
  -3  -5   1    7.40    0.60
   3  -5  -1    7.18    0.32
  -3  -5   1    6.78    0.28
  -1  -5   1    9.77    0.32
  -1  -5   1    8.74    0.33
   1  -5  -1    9.24    0.56
  -1  -5   1    9.91    0.62
   1  -5  -1    9.87    0.34
   1  -5  -1    9.42    0.33
   1  -5   1    5.60    0.30
  -1  -5  -1    5.62    0.51
   1  -5   1    6.56    0.56
  -1  -5  -1    4.94    0.27
  -1  -5  -1    5.43    0.29
   1  -5   1    6.17    0.29
  -3  -5  -1    8.83    0.58
   3  -5   1    9.37    0.35
   3  -5   1    9.45    0.61
   3  -5   1   10.62    0.36
  -3  -5  -1    9.40    0.31
  -3  -5  -1    9.26    0.32
   5  -5   1    0.42    0.17
   5  -5   1    0.47    0.17
  -5  -5  -1    0.15    0.13
  -5  -5  -1    0.23    0.14
   5  -5   1    0.47    0.33
  -5  -5  -1   -0.19    0.32
  -7  -5  -1    0.52    0.13
  -7  -5  -1    0.38    0.34
   7  -5   1    0.40    0.18
   7  -5   1    0.59    0.30
  -7  -5  -1    0.47    0.14
   7  -5   1    0.46    0.18
  -9  -5  -1    1.16    0.37
   9  -5   1    1.08    0.32
  -9  -5  -1    1.72    0.15
  -9  -5  -1    1.47    0.14
   9  -5   1    1.19    0.21
   9  -5   1    1.57    0.21
 -11  -5  -1    0.24    0.35
 -11  -5  -1    0.57    0.12
 -11  -5  -1    0.55    0.12
  11  -5   1    0.52    0.19
  11  -5   1    0.42    0.29
  11  -5   1    0.76    0.20
  13  -5   1    1.97    0.37
  13  -5   1    1.95    0.24
  13  -5   1    1.80    0.24
 -13  -5  -1    1.57    0.41
 -13  -5  -1    1.36    0.13
 -13  -5  -1    1.98    0.14
 -15  -5  -1    0.60    0.11
  15  -5   1    0.64    0.33
  15  -5   1    0.63    0.21
  15  -5   1    0.54    0.13
 -15  -5  -1    0.17    0.36
 -15  -5  -1    0.46    0.10
 -17  -5  -1    0.01    0.09
 -17  -5  -1   -0.23    0.36
  17  -5   1    0.16    0.21
  17  -5   1   -0.03    0.13
 -17  -5  -1    0.04    0.09
  17  -5   1   -0.06    0.26
  19  -5   1    1.32    0.24
  19  -5   1    1.08    0.17
  19  -5   1    0.79    0.32
 -19  -5  -1    0.93    0.10
 -19  -5  -1    0.80    0.09
  21  -5   1    1.14    0.32
 -21  -5  -1    1.04    0.09
 -21  -5  -1    1.22    0.10
  21  -5   1    1.04    0.18
  21  -5   1    1.17    0.24
  23  -5   1    0.18    0.27
  23  -5   1    0.22    0.24
  23  -5   1   -0.03    0.16
  25  -5   1    1.33    0.32
  25  -5   1    1.38    0.27
  25  -5   1    0.96    0.20
  27  -5   1    3.34    0.25
  27  -5   1    3.44    0.38
  27  -5   1    4.02    0.33
 -27   5  -1    4.12    0.33
  29  -5   1    0.43    0.28
  29  -5   1    0.55    0.25
  29  -5   1    0.13    0.20
 -29   5  -1    0.08    0.21
  31  -5   1    0.60    0.22
  31  -5   1    0.91    0.30
 -31  -5  -1    0.72    0.09
  31  -5   1    0.52    0.27
 -31   5  -1    0.83    0.27
  33  -5   1    0.22    0.27
  33  -5   1   -0.07    0.21
 -33  -5  -1    0.00    0.09
  33  -5   1    0.28    0.28
 -33  -5  -1   -0.05    0.09
 -33   5  -1    0.20    0.26
  35  -5   1    0.44    0.29
  35  -5   1   -0.09    0.21
  35  -5   1    0.22    0.29
 -35  -5  -1   -0.09    0.11
 -35  -5  -1    0.06    0.10
 -35   5  -1   -0.01    0.27
 -37  -5  -1    0.25    0.11
 -37  -5  -1    0.04    0.11
  37  -5   1    0.23    0.23
 -37   5  -1    0.20    0.29
 -39  -5  -1    0.06    0.12
  39  -5   1    0.32    0.24
 -39  -5  -1   -0.04    0.12
 -39   5  -1    0.14    0.28
 -41  -5  -1    0.23    0.13
  41  -5   1    0.15    0.23
 -41  -5  -1    0.45    0.14
 -41   5  -1    0.39    0.28
 -18  -6   1   -0.01    0.12
 -18  -6   1    0.03    0.12
  18  -6  -1   -0.12    0.35
 -18  -6   1   -0.08    0.42
  18  -6  -1    0.41    0.27
 -16  -6   1    0.16    0.13
  16  -6  -1    0.06    0.35
  16  -6  -1    0.27    0.26
 -16  -6   1   -0.74    0.39
 -16  -6   1   -0.14    0.13
  14  -6  -1    0.11    0.25
  14  -6  -1   -0.47    0.34
 -14  -6   1   -0.18    0.42
 -14  -6   1    0.17    0.14
 -14  -6   1    0.08    0.14
 -12  -6   1    0.10    0.14
  12  -6  -1   -0.28    0.36
  12  -6  -1    0.16    0.24
 -12  -6   1    0.27    0.42
 -12  -6   1    0.47    0.14
  10  -6  -1   -0.52    0.32
  10  -6  -1    0.39    0.23
 -10  -6   1    0.18    0.15
 -10  -6   1   -0.37    0.39
 -10  -6   1   -0.04    0.15
   8  -6  -1    0.21    0.40
  -8  -6   1    0.43    0.16
  -8  -6   1    0.39    0.40
   8  -6  -1    0.47    0.23
  -8  -6   1    0.36    0.16
  -6  -6   1    1.45    0.48
   6  -6  -1    1.30    0.25
   6  -6  -1    1.24    0.39
  -6  -6   1    1.84    0.20
   6  -6  -1    0.96    0.24
  -6  -6   1    1.23    0.19
  -4  -6   1    3.32    0.53
   4  -6  -1    3.63    0.29
  -4  -6   1    4.00    0.30
  -4  -6   1    3.69    0.30
   4  -6  -1    3.77    0.28
   4  -6  -1    3.38    0.50
   2  -6  -1    0.36    0.21
  -2  -6   1    0.91    0.19
   2  -6  -1    1.15    0.22
  -2  -6   1    1.00    0.20
   2  -6  -1    0.98    0.43
  -2  -6   1    0.14    0.37
   0  -6  -1    2.74    0.25
   0  -6   1    2.87    0.24
   0  -6  -1    2.07    0.43
   0  -6   1    2.54    0.24
   0  -6   1    1.94    0.42
   0  -6  -1    2.58    0.25
  -2  -6  -1    0.20    0.43
   2  -6   1    0.41    0.20
  -2  -6  -1    0.25    0.19
   2  -6   1    0.29    0.35
   2  -6   1    0.33    0.20
  -2  -6  -1    0.50    0.19
  -4  -6  -1    0.29    0.18
   4  -6   1    0.46    0.20
  -4  -6  -1   -0.08    0.42
   4  -6   1    0.43    0.40
   4  -6   1    0.38    0.21
  -4  -6  -1    0.38    0.19
  -6  -6  -1    0.79    0.19
   6  -6   1    0.60    0.35
  -6  -6  -1    0.27    0.17
  -6  -6  -1    0.37    0.41
   6  -6   1    0.66    0.23
   6  -6   1    0.85    0.23
  -8  -6  -1    0.90    0.19
   8  -6   1    1.21    0.37
  -8  -6  -1    0.05    0.40
  -8  -6  -1    0.86    0.17
   8  -6   1    1.08    0.24
 -10  -6  -1    0.22    0.17
  10  -6   1    0.39    0.38
 -10  -6  -1    0.52    0.16
 -10  -6  -1   -0.02    0.46
  10  -6   1    0.53    0.24
 -12  -6  -1    1.49    0.19
 -12  -6  -1    1.38    0.17
  12  -6   1    1.40    0.37
  12  -6   1    1.62    0.27
  14  -6   1    1.03    0.39
 -14  -6  -1    1.11    0.17
 -14  -6  -1    1.00    0.15
  14  -6   1    1.43    0.27
 -16  -6  -1    0.11    0.15
  16  -6   1    0.75    0.26
 -16  -6  -1    0.00    0.12
  16  -6   1    0.27    0.31
  18  -6   1    0.31    0.26
  18  -6   1    0.11    0.34
 -18  -6  -1   -0.16    0.14
 -18  -6  -1    0.00    0.12
 -70   0   2    0.44    0.28
  70   0  -2    0.39    0.28
 -68   0   2    1.42    0.28
  68   0  -2    0.94    0.26
  66   0  -2    0.15    0.23
 -66   0   2   -0.07    0.26
  64   0  -2    0.79    0.26
 -64   0   2    0.50    0.27
  62   0  -2   -0.14    0.21
 -62   0   2    0.17    0.24
 -60   0   2   -0.01    0.23
  60   0  -2    0.64    0.24
 -58   0   2    1.57    0.27
  58   0  -2    1.88    0.25
 -58   0   2    1.62    0.32
 -56   0   2    0.26    0.20
  56   0  -2    0.00    0.21
 -56   0   2   -0.05    0.27
 -54   0   2    1.08    0.29
  54   0  -2    0.83    0.20
 -54   0   2    0.87    0.24
 -52   0   2   26.84    0.71
 -52   0   2   26.44    0.63
  52   0  -2   26.10    0.63
 -50   0   2   20.28    0.60
  50   0  -2   20.01    0.50
 -50   0   2   19.29    0.53
 -48   0   2    2.53    0.28
  48   0  -2    2.44    0.23
 -48   0   2    2.71    0.24
  46   0  -2   -0.37    0.18
 -46   0   2   -0.22    0.20
 -46   0   2   -0.31    0.22
  44   0  -2    0.36    0.18
 -44   0   2    0.51    0.18
 -44   0   2    0.19    0.23
  42   0  -2    0.32    0.16
 -42   0   2    0.11    0.20
 -42   0   2    0.27    0.17
 -42   0   2    0.15    0.18
  40   0  -2    0.50    0.15
 -40   0   2    0.86    0.19
 -40   0   2    0.63    0.19
 -40   0   2    0.33    0.19
  38   0  -2    2.53    0.19
 -38   0   2    3.01    0.23
 -38   0   2    2.76    0.22
 -38   0   2    2.33    0.21
 -36   0   2   -0.01    0.16
 -36   0   2   -0.34    0.16
 -36   0   2    0.03    0.15
  36   0  -2    0.08    0.13
 -34   0   2   -0.16    0.15
 -34   0   2   -0.07    0.16
 -34   0   2   -0.03    0.14
  34   0  -2    0.22    0.14
 -32   0   2    3.69    0.21
 -32   0   2    3.94    0.24
 -32   0   2    3.75    0.25
  32   0  -2    3.60    0.19
 -30   0   2    3.52    0.20
 -30   0   2    3.84    0.23
  30   0  -2    3.26    0.18
 -30   0   2    3.21    0.24
 -28   0   2    0.11    0.13
 -28   0   2   -0.06    0.14
  28   0  -2    0.05    0.12
 -28   0   2    0.09    0.14
 -26   0   2    0.12    0.14
  26   0  -2    0.10    0.11
 -26   0   2    0.28    0.14
 -26   0   2    0.11    0.13
  24   0  -2    4.08    0.18
 -24   0   2    3.89    0.19
 -24   0   2    3.50    0.22
 -24   0   2    3.65    0.21
 -22   0   2   11.12    0.30
  22   0  -2   11.02    0.27
 -22   0   2   11.25    0.31
 -22   0   2   11.16    0.29
 -20   0   2    6.44    0.23
 -20   0   2    6.19    0.20
  20   0  -2    6.69    0.20
 -20   0   2    6.47    0.23
  18   0  -2    2.30    0.16
 -18   0   2    2.46    0.15
 -18   0   2    2.40    0.15
 -18   0   2    2.02    0.14
 -18   0   2    1.84    0.13
 -16   0   2    4.03    0.17
 -16   0   2    4.34    0.19
 -16   0   2    4.10    0.16
  16   0  -2    4.40    0.18
 -16   0   2    4.23    0.19
 -14   0   2    3.05    0.16
  14   0  -2    2.95    0.14
 -14   0   2    2.94    0.17
 -14   0   2    2.93    0.14
 -14   0   2    2.88    0.17
 -12   0   2   25.50    0.49
  12   0  -2   26.42    0.46
 -12   0   2   26.33    0.58
 -12   0   2   25.98    0.49
 -12   0   2   24.99    0.45
 -10   0   2   14.15    0.31
  10   0  -2   14.70    0.29
 -10   0   2   13.87    0.28
 -10   0   2   14.06    0.30
  -8   0   2   51.54    0.91
  -8   0   2   53.98    0.86
   8   0  -2   54.02    0.86
  -6   0   2  200.02    3.13
  -6   0   2  195.35    3.25
   6   0  -2  199.63    3.08
   6   0  -2  192.89    3.26
   4   0  -2   70.82    1.19
  -4   0   2   71.03    1.20
   4   0  -2   71.89    1.12
  -4   0   2   70.98    1.12
  -2   0   2   67.00    1.14
  -2   0   2   68.82    1.07
   2   0  -2   67.33    1.14
   2   0  -2   68.64    1.07
   0   0   2  274.68    4.62
   0   0  -2  281.86    4.31
   0   0  -2  271.11    4.63
   0   0   2  278.40    4.29
  -2   0  -2   98.83    1.69
   2   0   2  103.74    1.58
  -2   0  -2  102.43    1.58
   4   0   2   10.96    0.25
   4   0   2   11.58    0.24
  -4   0  -2   11.62    0.24
  -4   0  -2   11.21    0.25
  -6   0  -2   49.91    0.88
  -6   0  -2   52.82    0.83
   6   0   2   51.89    0.83
  -8   0  -2  947.43   15.86
  -8   0  -2  934.20   15.79
   8   0   2  957.21   14.86
  -8   0  -2 1000.00   14.87
 -10   0  -2  220.91    3.32
 -10   0  -2  213.38    3.55
  10   0   2  216.93    3.32
 -10   0  -2  211.29    3.56
  12   0   2   31.15    0.53
 -12   0  -2   29.64    0.56
 -12   0  -2   30.71    0.53
 -12   0  -2   29.91    0.56
 -14   0  -2   13.27    0.28
 -14   0  -2   12.44    0.30
  14   0   2   13.25    0.28
 -14   0  -2   12.69    0.30
 -16   0  -2    3.40    0.19
  16   0   2    3.46    0.16
 -16   0  -2    3.12    0.19
 -16   0  -2    3.19    0.16
 -18   0  -2    0.13    0.11
 -18   0  -2    0.05    0.11
  18   0   2    0.20    0.11
 -18   0  -2    0.12    0.13
  20   0   2    8.72    0.25
 -20   0  -2    8.66    0.27
 -20   0  -2    8.60    0.27
 -20   0  -2    8.80    0.24
 -22   0  -2   22.79    0.48
 -22   0  -2   22.51    0.48
 -22   0  -2   22.36    0.45
  22   0   2   22.02    0.44
 -24   0  -2  108.09    1.88
 -24   0  -2  108.65    1.88
 -24   0  -2  110.66    1.76
  24   0   2  112.27    1.76
 -26   0  -2    4.91    0.25
  26   0   2    4.64    0.20
 -26   0  -2    4.48    0.23
 -26   0  -2    5.08    0.24
 -28   0  -2   33.48    0.66
  28   0   2   32.59    0.61
 -28   0  -2   33.35    0.66
 -28   0  -2   33.19    0.62
 -30   0  -2    0.74    0.14
  30   0   2    0.62    0.13
 -30   0  -2    0.74    0.15
 -30   0  -2    0.57    0.16
 -32   0  -2   16.38    0.42
 -32   0  -2   16.55    0.43
 -32   0  -2   16.62    0.39
  32   0   2   16.58    0.38
  34   0   2    0.36    0.14
 -34   0  -2    0.31    0.17
 -34   0  -2    0.44    0.15
 -34   0  -2    0.19    0.17
 -36   0  -2   17.56    0.42
  36   0   2   17.90    0.42
 -36   0  -2   17.69    0.47
 -36   0  -2   17.28    0.46
 -38   0  -2    0.85    0.19
 -38   0  -2    1.19    0.20
  38   0   2    1.03    0.16
 -38   0  -2    1.14    0.22
 -40   0  -2    1.17    0.20
 -40   0  -2    1.47    0.23
 -40   0  -2    1.00    0.20
  40   0   2    1.60    0.18
 -42   0  -2    1.95    0.25
  42   0   2    2.10    0.22
 -42   0  -2    1.55    0.21
 -44   0  -2    0.28    0.22
  44   0   2   -0.17    0.16
 -44   0  -2   -0.01    0.21
 -46   0  -2   19.62    0.56
  46   0   2   18.00    0.48
 -46   0  -2   19.76    0.56
 -46   0  -2   18.10    0.48
  48   0   2   10.58    0.39
 -48   0  -2   10.13    0.46
 -48   0  -2   11.20    0.46
 -48   0  -2   10.52    0.40
 -50   0  -2    3.07    0.26
  50   0   2    2.92    0.25
 -50   0  -2    3.62    0.33
  52   0   2    8.40    0.36
 -52   0  -2    8.32    0.39
 -52   0  -2    8.92    0.47
  54   0   2    0.35    0.22
 -54   0  -2    0.59    0.21
 -54   0  -2    0.23    0.25
 -56   0  -2   -0.22    0.26
  56   0   2    0.09    0.20
 -56   0  -2    0.01    0.23
  58   0   2    1.33    0.24
 -58   0  -2    1.29    0.27
  60   0   2    2.20    0.29
 -60   0  -2    2.12    0.27
 -62   0  -2    0.48    0.26
  62   0   2    0.24    0.24
 -64   0  -2    0.47    0.28
  64   0   2    0.40    0.24
 -66   0  -2    7.61    0.45
  66   0   2    8.61    0.44
 -68   0  -2    3.22    0.35
  68   0   2    2.80    0.31
 -69  -1   2    0.09    0.35
  69  -1  -2    0.18    0.26
 -69  -1   2    0.34    0.24
  69   1  -2   -0.21    0.21
 -69   1   2    0.18    0.28
 -67  -1   2    0.24    0.35
  67  -1  -2    0.28    0.28
 -67  -1   2    0.09    0.23
  67   1  -2   -0.17    0.23
 -67   1   2    0.37    0.30
 -65  -1   2    1.17    0.24
  65  -1  -2    0.78    0.27
 -65  -1   2    0.84    0.33
  65   1  -2    1.03    0.24
 -65   1   2    1.30    0.31
  63  -1  -2    1.17    0.29
 -63  -1   2    0.92    0.23
 -63  -1   2    0.87    0.31
 -63   1   2    1.22    0.32
  63   1  -2    0.80    0.21
 -61  -1   2    0.35    0.20
  61  -1  -2    0.39    0.23
 -61  -1   2   -0.23    0.29
  61   1  -2    0.22    0.21
 -61   1   2    0.40    0.26
 -59  -1   2   -0.08    0.28
 -59  -1   2    0.16    0.20
  59  -1  -2    0.09    0.25
  59   1  -2   -0.16    0.17
 -59   1   2   -0.13    0.25
 -57  -1   2    0.09    0.25
 -57  -1   2    0.45    0.19
  57  -1  -2    0.33    0.22
  57   1  -2    0.14    0.20
 -57   1   2    0.47    0.28
 -55  -1   2    1.22    0.27
  55  -1  -2    1.19    0.26
 -55  -1   2    1.49    0.21
 -55   1   2    1.49    0.26
  55   1  -2    1.37    0.20
 -53  -1   2    8.46    0.34
 -53  -1   2    9.21    0.44
  53  -1  -2    8.46    0.38
  53   1  -2    8.34    0.35
 -53   1   2    8.74    0.41
 -51  -1   2    4.83    0.29
  51  -1  -2    4.70    0.32
 -51  -1   2    4.83    0.39
  51   1  -2    5.22    0.27
 -51   1   2    5.45    0.40
 -49  -1   2   11.52    0.36
  49  -1  -2   10.86    0.40
 -49  -1   2   11.48    0.44
 -49   1   2   11.86    0.43
  49   1  -2   11.75    0.37
 -47  -1   2   15.54    0.48
 -47  -1   2   16.35    0.41
 -47  -1   2   15.02    0.49
  47  -1  -2   15.78    0.48
 -47   1   2   14.89    0.58
  47   1  -2   15.97    0.42
 -47   1   2   15.72    0.50
 -45  -1   2    0.84    0.21
  45  -1  -2    0.89    0.20
 -45  -1   2    1.27    0.23
 -45  -1   2    1.01    0.17
  45   1  -2    0.87    0.16
 -45   1   2    0.98    0.23
 -45   1   2    1.28    0.26
 -43  -1   2   23.82    0.57
  43  -1  -2   22.80    0.55
 -43  -1   2   23.93    0.50
 -43  -1   2   23.12    0.58
  43   1  -2   23.34    0.50
 -43   1   2   23.99    0.57
 -43   1   2   23.57    0.62
 -41  -1   2   26.62    0.54
  41  -1  -2   26.26    0.58
 -41  -1   2   26.39    0.61
 -41  -1   2   26.77    0.60
 -41   1   2   26.58    0.60
 -41   1   2   27.34    0.66
  41   1  -2   26.19    0.55
 -39  -1   2    0.24    0.15
 -39  -1   2    0.23    0.14
  39  -1  -2   -0.09    0.16
 -39  -1   2    0.17    0.17
  39   1  -2   -0.02    0.13
 -39   1   2   -0.32    0.19
 -39   1   2    0.28    0.21
 -37  -1   2    5.02    0.29
 -37  -1   2    5.69    0.22
  37  -1  -2    5.04    0.26
 -37  -1   2    5.75    0.27
  37   1  -2    5.61    0.23
 -37   1   2    5.56    0.29
 -37   1   2    5.45    0.33
  35  -1  -2    2.01    0.20
  35  -1  -2    2.87    0.22
 -35  -1   2    1.88    0.15
 -35  -1   2    1.89    0.18
 -35  -1   2    2.20    0.19
 -35   1   2    1.71    0.20
 -35   1   2    2.30    0.23
  35   1  -2    2.32    0.18
  33  -1  -2    8.76    0.31
  33  -1  -2    8.80    0.29
 -33  -1   2    8.46    0.24
 -33  -1   2    8.93    0.29
 -33  -1   2    8.16    0.29
 -33   1   2    8.74    0.34
  33   1  -2    8.83    0.25
 -33   1   2    8.15    0.30
  31  -1  -2   16.92    0.40
  31  -1  -2   18.01    0.44
 -31  -1   2   17.55    0.41
 -31  -1   2   17.50    0.36
 -31  -1   2   17.30    0.41
  31   1  -2   17.55    0.37
 -31   1   2   17.89    0.44
 -31   1   2   17.16    0.45
  29  -1  -2    0.82    0.15
 -29  -1   2    0.64    0.11
  29  -1  -2    0.80    0.15
 -29  -1   2    0.67    0.19
 -29  -1   2    0.75    0.13
 -29  -1   2    1.02    0.14
 -29   1   2    0.73    0.17
 -29   1   2    0.60    0.17
  29   1  -2    0.88    0.12
  27  -1  -2   30.10    0.57
 -27  -1   2   28.63    0.57
 -27  -1   2   29.46    0.76
 -27  -1   2   29.63    0.57
  27  -1  -2   30.07    0.61
 -27  -1   2   29.83    0.53
 -27   1   2   29.12    0.59
 -27   1   2   29.78    0.62
  27   1  -2   29.50    0.54
 -25  -1   2   11.28    0.29
 -25  -1   2   11.62    0.26
 -25  -1   2   11.38    0.40
  25  -1  -2   11.18    0.33
  25  -1  -2   11.37    0.31
 -25  -1   2   11.27    0.29
  25   1  -2   11.88    0.27
 -25   1   2   11.78    0.31
 -25   1   2   11.37    0.35
 -23  -1   2   38.80    0.70
 -23  -1   2   39.06    0.65
 -23  -1   2   38.86    0.93
  23  -1  -2   37.62    0.73
 -23  -1   2   37.92    0.70
  23  -1  -2   39.36    0.69
 -23   1   2   37.80    0.69
 -23   1   2   37.99    0.74
  23   1  -2   38.43    0.66
  21  -1  -2   79.91    1.39
 -21  -1   2   80.11    1.36
 -21  -1   2   79.66    1.78
 -21  -1   2   80.37    1.27
  21  -1  -2   80.15    1.31
 -21  -1   2   78.82    1.36
 -21   1   2   78.99    1.40
 -21   1   2   81.35    1.32
  21   1  -2   81.00    1.28
 -19  -1   2   79.18    1.25
  19  -1  -2   77.51    1.37
  19  -1  -2   78.16    1.29
 -19  -1   2   78.99    1.34
 -19  -1   2   81.28    1.76
 -19  -1   2   79.57    1.34
  19   1  -2   78.66    1.26
 -19   1   2   79.09    1.37
 -19   1   2   78.83    1.29
 -17  -1   2    5.96    0.17
 -17  -1   2    5.66    0.16
  17  -1  -2    5.59    0.22
 -17  -1   2    5.61    0.27
 -17  -1   2    5.60    0.18
  17  -1  -2    5.59    0.22
 -17   1   2    5.80    0.21
 -17   1   2    5.58    0.23
  17   1  -2    5.43    0.16
  15  -1  -2    5.17    0.21
 -15  -1   2    5.34    0.28
 -15  -1   2    5.20    0.15
  15  -1  -2    5.30    0.19
 -15  -1   2    5.06    0.17
 -15  -1   2    5.29    0.16
 -15   1   2    5.13    0.19
  15   1  -2    4.91    0.15
 -13  -1   2   22.40    0.42
 -13  -1   2   23.51    0.60
  13  -1  -2   23.52    0.44
  13  -1  -2   23.50    0.46
 -13  -1   2   23.14    0.43
 -13  -1   2   23.06    0.40
  13   1  -2   23.21    0.40
 -13   1   2   23.49    0.44
  11  -1  -2    3.63    0.18
 -11  -1   2    3.66    0.13
 -11  -1   2    3.70    0.13
 -11  -1   2    3.91    0.12
  11  -1  -2    3.76    0.18
  11  -1  -2    3.83    0.18
 -11  -1   2    4.03    0.26
  11   1  -2    3.66    0.13
 -11   1   2    3.78    0.16
  -9  -1   2    6.13    0.15
  -9  -1   2    5.92    0.16
  -9  -1   2    6.36    0.28
   9  -1  -2    6.19    0.20
  -9  -1   2    6.14    0.16
   9  -1  -2    6.32    0.20
   9  -1  -2    6.06    0.20
  -9   1   2    6.15    0.20
   9   1  -2    5.99    0.16
  -7  -1   2   14.52    0.29
  -7  -1   2   14.74    0.27
   7  -1  -2   15.21    0.32
  -7  -1   2   15.24    0.44
   7  -1  -2   15.32    0.32
   7  -1  -2   14.91    0.31
  -7  -1   2   14.60    0.29
   7   1  -2   15.18    0.28
  -7   1   2   15.37    0.31
   5  -1  -2   72.17    1.15
  -5  -1   2   70.68    1.21
  -5  -1   2   71.17    1.13
   5  -1  -2   72.08    1.23
  -5  -1   2   72.14    1.21
  -5  -1   2   72.13    1.60
   5  -1  -2   74.65    1.23
   5   1  -2   73.60    1.14
  -5   1   2   72.61    1.15
   3  -1  -2  569.08    9.37
  -3  -1   2  556.81    9.32
   3  -1  -2  562.88    9.33
  -3  -1   2  565.68    8.73
   3  -1  -2  566.76    8.78
  -3  -1   2  559.47    9.30
  -3   1   2  560.12    8.76
   3   1  -2  567.72    8.70
   1  -1  -2  180.72    3.05
   1  -1  -2  184.18    2.85
   1  -1  -2  185.81    3.07
  -1  -1   2  181.06    3.03
  -1  -1   2  186.08    2.86
  -1  -1   2  182.89    3.07
   1   1  -2  188.40    2.85
  -1   1   2  190.82    2.89
   1  -1   2  161.72    2.65
   1  -1   2  162.86    2.69
  -1  -1  -2  158.44    2.65
  -1  -1  -2  162.25    2.50
   1  -1   2  160.33    2.48
  -1  -1  -2  158.15    2.69
   1   1   2  158.00    2.48
  -1   1  -2  166.77    2.49
   3  -1   2  249.41    4.18
  -3  -1  -2  249.53    3.88
   3  -1   2  248.53    4.15
  -3  -1  -2  248.64    4.17
   3  -1   2  248.93    3.95
  -3  -1  -2  245.75    4.17
   3   1   2  246.16    3.91
  -3   1  -2  260.05    3.88
  -5  -1  -2   34.56    0.61
  -5  -1  -2   34.73    0.61
   5  -1   2   36.17    0.63
   5  -1   2   34.93    0.64
   5  -1   2   35.48    0.59
  -5  -1  -2   35.94    0.58
   5   1   2   35.25    0.58
  -5   1  -2   36.32    0.60
   7  -1   2   14.64    0.32
   7  -1   2   14.79    0.32
  -7  -1  -2   14.60    0.27
  -7  -1  -2   14.29    0.28
  -7  -1  -2   14.54    0.29
   7  -1   2   14.17    0.29
  -7   1  -2   15.24    0.31
   7   1   2   14.60    0.28
  -9  -1  -2   66.51    1.03
   9  -1   2   66.00    1.13
   9  -1   2   65.65    1.13
  -9  -1  -2   66.10    1.10
  -9  -1  -2   65.02    1.10
   9  -1   2   63.75    1.06
  -9   1  -2   66.26    1.06
   9   1   2   64.66    1.04
 -11  -1  -2    1.60    0.12
 -11  -1  -2    1.72    0.13
  11  -1   2    1.41    0.13
  11  -1   2    1.70    0.13
 -11  -1  -2    1.52    0.11
 -11   1  -2    1.62    0.13
  11   1   2    1.66    0.11
 -13  -1  -2    9.81    0.23
 -13  -1  -2    9.45    0.23
  13  -1   2    9.70    0.26
 -13  -1  -2    9.73    0.21
  13  -1   2    9.50    0.27
 -13   1  -2    9.76    0.25
  13   1   2    9.62    0.21
 -15  -1  -2    0.02    0.09
  15  -1   2   -0.03    0.12
  15  -1   2    0.00    0.12
 -15  -1  -2    0.12    0.08
 -15  -1  -2    0.09    0.09
 -15   1  -2   -0.10    0.12
 -15   1  -2   -0.04    0.12
  15   1   2    0.02    0.08
 -17  -1  -2    2.13    0.16
  17  -1   2    2.29    0.17
  17  -1   2    2.07    0.15
 -17  -1  -2    2.11    0.13
 -17  -1  -2    1.94    0.13
  17   1   2    2.20    0.13
 -17   1  -2    2.01    0.16
 -17   1  -2    2.15    0.16
 -19  -1  -2    6.63    0.18
  19  -1   2    6.64    0.26
 -19  -1  -2    6.50    0.22
 -19  -1  -2    6.57    0.21
  19  -1   2    6.63    0.23
  19   1   2    6.77    0.19
 -19   1  -2    6.46    0.24
 -19   1  -2    6.49    0.26
 -21  -1  -2    4.24    0.17
  21  -1   2    4.53    0.21
 -21  -1  -2    4.22    0.20
 -21  -1  -2    4.58    0.20
  21  -1   2    4.36    0.24
 -21   1  -2    4.51    0.22
  21   1   2    4.19    0.17
 -23  -1  -2    0.28    0.12
 -23  -1  -2    0.19    0.10
  23  -1   2    0.08    0.12
 -23  -1  -2    0.11    0.11
  23  -1   2    0.08    0.14
 -23   1  -2    0.02    0.14
  23   1   2   -0.03    0.09
 -23   1  -2    0.11    0.14
  25  -1   2   12.13    0.34
 -25  -1  -2   11.47    0.27
  25  -1   2   12.04    0.31
 -25  -1  -2   12.15    0.31
 -25  -1  -2   11.39    0.31
 -25   1  -2   11.64    0.32
  25   1   2   11.74    0.28
 -25   1  -2   11.95    0.34
 -27  -1  -2   17.17    0.40
 -27  -1  -2   17.38    0.36
 -27  -1  -2   16.79    0.40
  27  -1   2   17.29    0.40
  27  -1   2   17.81    0.42
 -27   1  -2   17.81    0.43
  27   1   2   18.28    0.37
 -27   1  -2   17.45    0.43
  29  -1   2    4.17    0.25
 -29  -1  -2    4.00    0.18
 -29  -1  -2    3.54    0.23
 -29  -1  -2    4.11    0.23
  29  -1   2    3.88    0.21
 -29   1  -2    4.07    0.26
 -29   1  -2    3.48    0.26
  29   1   2    4.08    0.19
 -29   1  -2    4.21    0.27
 -31  -1  -2    0.07    0.14
  31  -1   2   -0.07    0.14
 -31  -1  -2   -0.07    0.11
  31  -1   2   -0.04    0.13
 -31  -1  -2   -0.04    0.13
  31   1   2    0.11    0.11
 -31   1  -2   -0.01    0.15
 -31   1  -2   -0.14    0.17
 -31   1  -2    0.16    0.16
 -33  -1  -2   -0.12    0.16
  33  -1   2    0.20    0.15
  33  -1   2    0.26    0.15
 -33  -1  -2   -0.06    0.14
 -33  -1  -2    0.10    0.12
  33   1   2    0.08    0.12
 -33   1  -2    0.16    0.18
 -33   1  -2    0.12    0.17
 -33   1  -2    0.17    0.19
 -35  -1  -2    0.52    0.14
  35  -1   2    0.56    0.16
 -35  -1  -2    0.55    0.16
 -35  -1  -2    0.57    0.17
 -35   1  -2    0.57    0.21
  35   1   2    0.46    0.12
 -35   1  -2    0.48    0.19
 -37  -1  -2    7.82    0.34
 -37  -1  -2    8.29    0.33
 -37  -1  -2    7.90    0.28
  37  -1   2    7.04    0.30
 -37   1  -2    8.32    0.38
  37   1   2    7.96    0.28
 -37   1  -2    8.24    0.33
 -39  -1  -2    1.81    0.21
  39  -1   2    1.44    0.21
 -39  -1  -2    1.25    0.20
 -39  -1  -2    1.38    0.17
  39   1   2    1.47    0.17
 -39   1  -2    1.47    0.24
 -39   1  -2    1.26    0.22
  41  -1   2    0.00    0.17
 -41  -1  -2    0.37    0.18
 -41  -1  -2    0.36    0.16
 -41  -1  -2    0.15    0.20
 -41   1  -2    0.25    0.23
 -41   1  -2    0.28    0.21
  41   1   2    0.33    0.16
 -43  -1  -2   -0.23    0.20
 -43  -1  -2    0.26    0.19
 -43  -1  -2    0.00    0.16
  43  -1   2   -0.18    0.18
 -43   1  -2   -0.20    0.21
 -43   1  -2   -0.01    0.20
  43   1   2    0.11    0.14
  45  -1   2    0.07    0.18
 -45  -1  -2    0.03    0.21
 -45  -1  -2    0.43    0.17
 -45  -1  -2    0.19    0.19
 -45   1  -2    0.32    0.21
  45   1   2    0.21    0.16
 -47  -1  -2    0.22    0.22
 -47  -1  -2   -0.13    0.17
  47  -1   2   -0.04    0.18
 -47   1  -2   -0.27    0.20
  47   1   2    0.07    0.17
  49  -1   2    0.90    0.21
 -49  -1  -2    0.66    0.19
 -49  -1  -2    0.74    0.25
 -49   1  -2    0.60    0.23
  49   1   2    0.65    0.17
 -51  -1  -2    0.23    0.18
 -51  -1  -2    0.33    0.24
  51  -1   2    0.22    0.20
 -51   1  -2   -0.12    0.22
  51   1   2    0.41    0.19
 -53  -1  -2    0.36    0.19
  53  -1   2    0.36    0.24
 -53  -1  -2    0.84    0.26
 -53   1  -2    0.34    0.26
  53   1   2    0.41    0.17
 -55  -1  -2    0.82    0.27
 -55  -1  -2    0.38    0.20
 -55  -1  -2   -0.05    0.26
  55  -1   2    0.28    0.24
  55   1   2    0.66    0.21
 -55   1  -2    0.40    0.24
 -57  -1  -2    0.50    0.26
  57  -1   2   -0.16    0.24
 -57  -1  -2   -0.15    0.19
 -57   1  -2   -0.01    0.24
  57   1   2   -0.20    0.17
 -59  -1  -2    0.04    0.21
 -59  -1  -2    0.04    0.28
  59  -1   2    0.51    0.25
  59   1   2    0.27    0.21
 -59   1  -2    0.17    0.28
 -61  -1  -2    0.32    0.21
  61  -1   2    0.08    0.23
 -61  -1  -2   -0.33    0.27
 -61   1  -2    0.03    0.25
  61   1   2    0.38    0.21
 -63  -1  -2    0.48    0.23
  63  -1   2    0.51    0.25
 -63  -1  -2    0.06    0.30
 -63   1  -2    0.55    0.28
  63   1   2    0.55    0.23
  65  -1   2    1.12    0.27
 -65  -1  -2    0.44    0.31
 -65  -1  -2    1.27    0.26
 -65   1  -2    1.14    0.33
  65   1   2    1.24    0.26
  67  -1   2   -0.25    0.25
 -67  -1  -2   -0.04    0.22
 -67   1  -2   -0.30    0.30
  67   1   2   -0.02    0.21
 -66  -2   2    0.22    0.33
  66  -2  -2    0.07    0.29
 -66   2   2    0.08    0.30
 -64  -2   2   -0.08    0.31
  64  -2  -2   -0.17    0.25
 -64   2   2   -0.60    0.28
 -62  -2   2    0.34    0.29
  62  -2  -2    0.12    0.25
 -62   2   2    0.28    0.32
 -60  -2   2    0.06    0.14
 -60  -2   2    0.11    0.27
  60  -2  -2    0.00    0.27
 -60   2   2    0.43    0.28
  58  -2  -2    0.31    0.24
 -58  -2   2    0.67    0.26
 -58  -2   2    0.54    0.14
 -58   2   2    0.79    0.29
 -56  -2   2   -0.03    0.24
  56  -2  -2    0.11    0.23
 -56  -2   2    0.00    0.13
 -56   2   2    0.14    0.26
 -54  -2   2    4.70    0.38
  54  -2  -2    4.75    0.35
 -54  -2   2    4.51    0.23
 -54   2   2    4.39    0.37
 -52  -2   2    0.58    0.13
  52  -2  -2    0.69    0.23
 -52  -2   2    0.65    0.23
 -52  -2   2    0.36    0.21
 -52   2   2    0.68    0.26
 -50  -2   2    0.94    0.13
 -50  -2   2    0.73    0.21
 -50  -2   2    0.93    0.22
  50  -2  -2    0.99    0.23
 -50   2   2    0.54    0.25
 -48  -2   2    6.07    0.35
 -48  -2   2    6.24    0.34
  48  -2  -2    6.08    0.35
 -48  -2   2    6.40    0.22
 -48   2   2    5.97    0.38
 -46  -2   2    1.75    0.14
 -46  -2   2    2.30    0.22
 -46  -2   2    1.84    0.22
  46  -2  -2    1.79    0.24
 -46   2   2    1.75    0.27
  46   2  -2    1.92    0.18
 -44  -2   2   10.28    0.25
 -44  -2   2    9.52    0.36
 -44  -2   2   10.93    0.37
  44  -2  -2    9.60    0.38
 -44   2   2   10.32    0.45
  44   2  -2    9.47    0.30
 -42  -2   2    5.49    0.19
 -42  -2   2    5.49    0.29
  42  -2  -2    5.35    0.31
 -42  -2   2    5.81    0.30
  42   2  -2    5.33    0.24
 -42   2   2    4.99    0.34
  40  -2  -2    2.68    0.24
 -40  -2   2    2.41    0.20
 -40  -2   2    2.37    0.15
 -40  -2   2    2.63    0.20
  40   2  -2    2.33    0.18
 -40   2   2    2.51    0.28
  38  -2  -2   18.68    0.51
 -38  -2   2   17.85    0.44
 -38  -2   2   18.41    0.35
  38  -2  -2   18.57    0.48
 -38  -2   2   18.85    0.45
  38   2  -2   18.06    0.40
 -38   2   2   18.00    0.49
  36  -2  -2    4.27    0.31
 -36  -2   2    3.84    0.25
  36  -2  -2    3.92    0.18
  36  -2  -2    4.04    0.30
 -36  -2   2    3.82    0.14
 -36  -2   2    3.74    0.25
  36   2  -2    3.72    0.19
 -36   2   2    4.04    0.30
  34  -2  -2    2.39    0.21
 -34  -2   2    2.15    0.17
  34  -2  -2    2.49    0.23
 -34  -2   2    2.76    0.18
 -34  -2   2    2.20    0.11
 -34  -2   2    2.52    0.33
 -34  -2   2    2.18    0.12
  34  -2  -2    2.69    0.16
 -34   2   2    2.07    0.22
  34   2  -2    2.20    0.16
  32  -2  -2    0.15    0.10
 -32  -2   2   -0.14    0.12
 -32  -2   2   -0.03    0.06
 -32  -2   2   -0.12    0.23
 -32  -2   2    0.08    0.06
 -32  -2   2   -0.09    0.12
  32  -2  -2    0.04    0.16
  32  -2  -2    0.15    0.17
  32   2  -2    0.05    0.10
 -32   2   2    0.25    0.18
 -30  -2   2   12.80    0.23
 -30  -2   2   12.65    0.31
 -30  -2   2   13.40    0.54
 -30  -2   2   12.38    0.23
 -30  -2   2   13.17    0.31
  30  -2  -2   12.22    0.36
  30  -2  -2   12.50    0.39
  30  -2  -2   12.90    0.34
 -30   2   2   12.54    0.37
  30   2  -2   12.23    0.28
 -28  -2   2    2.55    0.08
 -28  -2   2    2.73    0.08
 -28  -2   2    2.27    0.17
  28  -2  -2    2.68    0.20
 -28  -2   2    2.72    0.17
  28  -2  -2    2.56    0.17
 -28  -2   2    2.25    0.28
  28  -2  -2    2.89    0.22
  28   2  -2    2.67    0.14
 -28   2   2    2.89    0.21
  26  -2  -2   17.17    0.44
  26  -2  -2   17.30    0.44
 -26  -2   2   17.50    0.36
 -26  -2   2   16.59    0.57
 -26  -2   2   17.31    0.36
  26  -2  -2   17.93    0.41
  26   2  -2   17.65    0.34
 -26   2   2   16.99    0.41
  24  -2  -2   15.09    0.40
  24  -2  -2   15.36    0.37
 -24  -2   2   14.93    0.31
 -24  -2   2   15.52    0.32
  24  -2  -2   15.86    0.40
 -24  -2   2   15.22    0.56
  24   2  -2   14.98    0.30
 -24   2   2   15.80    0.38
  22  -2  -2    6.36    0.24
  22  -2  -2    6.44    0.27
  22  -2  -2    6.38    0.26
 -22  -2   2    5.86    0.36
  22  -2  -2    5.86    0.25
 -22  -2   2    6.24    0.18
 -22  -2   2    6.34    0.18
 -22   2   2    6.26    0.25
  22   2  -2    6.32    0.17
  20  -2  -2    2.05    0.17
  20  -2  -2    2.36    0.18
 -20  -2   2    1.73    0.11
 -20  -2   2    2.10    0.12
  20  -2  -2    1.69    0.16
 -20  -2   2    1.80    0.25
  20  -2  -2    2.02    0.17
  20   2  -2    1.97    0.11
 -20   2   2    1.77    0.16
 -18  -2   2   38.91    0.67
 -18  -2   2   38.65    0.67
  18  -2  -2   40.00    0.71
  18  -2  -2   39.55    0.90
  18  -2  -2   39.13    0.75
  18  -2  -2   39.22    0.75
 -18  -2   2   38.39    0.99
 -18   2   2   38.57    0.71
  18   2  -2   38.82    0.64
 -16  -2   2   91.08    1.51
 -16  -2   2   93.11    2.08
  16  -2  -2   91.00    1.58
 -16  -2   2   92.19    1.52
  16  -2  -2   91.12    1.59
  16  -2  -2   90.67    1.48
  16  -2  -2   92.02    2.00
 -16   2   2   90.39    1.49
  16   2  -2   94.36    1.44
  14  -2  -2   35.35    0.83
 -14  -2   2   34.83    0.60
  14  -2  -2   35.58    0.64
  14  -2  -2   35.39    0.68
 -14  -2   2   35.95    0.92
 -14  -2   2   35.16    0.60
  14  -2  -2   35.77    0.68
 -14   2   2   35.11    0.64
  14   2  -2   36.62    0.58
  12  -2  -2    1.61    0.14
 -12  -2   2    1.41    0.09
  12  -2  -2    1.35    0.13
 -12  -2   2    1.49    0.24
 -12  -2   2    1.45    0.09
  12  -2  -2    1.43    0.16
  12  -2  -2    1.35    0.13
 -12   2   2    1.51    0.14
  12   2  -2    1.37    0.10
  10  -2  -2    7.65    0.29
 -10  -2   2    7.91    0.37
  10  -2  -2    7.53    0.24
  10  -2  -2    7.41    0.22
  10  -2  -2    7.26    0.24
 -10  -2   2    7.39    0.16
 -10  -2   2    7.46    0.17
  10   2  -2    7.51    0.17
 -10   2   2    7.15    0.21
   8  -2  -2    0.97    0.12
   8  -2  -2    0.83    0.12
  -8  -2   2    0.96    0.07
  -8  -2   2    0.59    0.21
   8  -2  -2    1.11    0.13
   8  -2  -2    0.97    0.17
  -8  -2   2    0.83    0.07
  -8   2   2    1.13    0.12
   8   2  -2    1.00    0.09
  -6  -2   2    1.84    0.08
   6  -2  -2    1.76    0.19
  -6  -2   2    1.81    0.11
  -6  -2   2    1.93    0.25
   6  -2  -2    1.64    0.12
  -6  -2   2    1.82    0.07
  -6  -2   2    1.67    0.11
   6  -2  -2    2.00    0.14
   6  -2  -2    1.96    0.13
  -6   2   2    2.08    0.13
   6   2  -2    1.92    0.12
  -4  -2   2    5.09    0.16
  -4  -2   2    5.06    0.15
   4  -2  -2    5.20    0.19
   4  -2  -2    5.06    0.17
  -4  -2   2    5.00    0.13
  -4  -2   2    5.15    0.36
   4  -2  -2    4.88    0.25
   4  -2  -2    5.24    0.19
  -4   2   2    5.31    0.17
   4   2  -2    5.28    0.16
  -2  -2   2   11.93    0.44
   2  -2  -2   11.46    0.27
  -2  -2   2   11.78    0.26
   2  -2  -2   12.24    0.25
   2  -2  -2   11.66    0.40
  -2  -2   2   11.99    0.23
  -2  -2   2   11.72    0.26
   2  -2  -2   11.79    0.27
  -2   2   2   12.41    0.26
   2   2  -2   11.69    0.25
   0  -2   2    6.03    0.18
   0  -2  -2    5.70    0.18
   0  -2  -2    5.99    0.29
   0  -2  -2    5.91    0.18
   0  -2   2    5.66    0.16
   0  -2   2    5.84    0.34
   0  -2  -2    5.83    0.16
   0  -2   2    5.77    0.18
   0   2   2    5.57    0.17
   0   2  -2    5.93    0.17
  -2  -2  -2    7.33    0.16
   2  -2   2    7.05    0.21
   2  -2   2    7.08    0.36
   2  -2   2    7.27    0.21
  -2  -2  -2    6.97    0.19
  -2  -2  -2    7.28    0.33
  -2  -2  -2    7.19    0.19
   2  -2   2    6.89    0.18
  -2   2  -2    7.10    0.20
   2   2   2    7.22    0.19
   4  -2   2   10.43    0.26
   4  -2   2   10.42    0.24
  -4  -2  -2   10.40    0.23
  -4  -2  -2   10.42    0.19
   4  -2   2   11.17    0.42
  -4  -2  -2   10.67    0.23
  -4  -2  -2   10.83    0.20
   4  -2   2   10.44    0.27
   4   2   2   10.72    0.22
  -4   2  -2   10.77    0.25
  -6  -2  -2   11.58    0.24
   6  -2   2   12.69    0.46
  -6  -2  -2   11.41    0.20
  -6  -2  -2   11.80    0.20
  -6  -2  -2   11.61    0.24
   6  -2   2   11.16    0.29
   6  -2   2   11.32    0.26
   6  -2   2   12.22    0.29
   6   2   2   11.79    0.24
  -6   2  -2   11.38    0.26
  -8  -2  -2   20.49    0.37
   8  -2   2   20.32    0.43
  -8  -2  -2   20.25    0.37
   8  -2   2   19.89    0.39
   8  -2   2   20.87    0.42
  -8   2  -2   19.59    0.40
   8   2   2   20.93    0.36
 -10  -2  -2   31.33    0.54
 -10  -2  -2   31.25    0.54
  10  -2   2   31.98    0.61
  10  -2   2   30.90    0.56
  10  -2   2   31.32    0.61
 -10   2  -2   31.26    0.57
  10   2   2   31.13    0.52
  12  -2   2   18.12    0.40
 -12  -2  -2   17.32    0.33
  12  -2   2   18.08    0.41
 -12  -2  -2   17.67    0.33
  12  -2   2   17.79    0.37
  12   2   2   18.32    0.32
 -12   2  -2   17.78    0.38
  14  -2   2    0.21    0.13
  14  -2   2    0.25    0.11
  14  -2   2    0.53    0.13
 -14  -2  -2    0.23    0.07
 -14  -2  -2    0.30    0.07
  14   2   2    0.20    0.07
 -14   2  -2    0.21    0.12
  16  -2   2    0.93    0.15
  16  -2   2    0.78    0.14
 -16  -2  -2    0.85    0.08
 -16  -2  -2    0.85    0.08
  16  -2   2    0.88    0.13
  16   2   2    0.98    0.08
 -16   2  -2    0.82    0.15
  18  -2   2    0.27    0.14
 -18  -2  -2    0.21    0.08
 -18  -2  -2    0.27    0.08
  18  -2   2    0.18    0.14
  18  -2   2    0.08    0.13
  18   2   2    0.27    0.07
 -18   2  -2    0.09    0.13
  20  -2   2    0.17    0.14
 -20  -2  -2    0.09    0.08
 -20  -2  -2    0.20    0.09
  20  -2   2   -0.04    0.12
  20  -2   2    0.12    0.13
  20   2   2    0.09    0.08
 -20   2  -2    0.10    0.13
  22  -2   2   -0.08    0.15
  22  -2   2   -0.06    0.12
 -22  -2  -2    0.00    0.10
 -22  -2  -2    0.02    0.09
  22   2   2   -0.02    0.08
 -22   2  -2    0.05    0.14
 -24  -2  -2    0.00    0.04
 -24  -2  -2   -0.02    0.10
 -24  -2  -2    0.05    0.04
  24  -2   2    0.08    0.15
  24  -2   2   -0.22    0.14
 -24  -2  -2   -0.07    0.09
 -24   2  -2   -0.05    0.15
  24   2   2    0.04    0.08
  26  -2   2    0.02    0.14
 -26  -2  -2    0.00    0.05
 -26  -2  -2    0.02    0.11
 -26  -2  -2    0.00    0.05
  26  -2   2    0.07    0.16
 -26  -2  -2   -0.03    0.11
  26   2   2   -0.03    0.08
 -26   2  -2    0.01    0.16
  28  -2   2   -0.20    0.14
  28  -2   2    0.03    0.16
 -28  -2  -2   -0.04    0.06
 -28  -2  -2   -0.05    0.12
 -28  -2  -2   -0.03    0.06
 -28  -2  -2   -0.14    0.11
 -28   2  -2   -0.26    0.18
  28   2   2    0.05    0.09
 -30  -2  -2    0.38    0.14
 -30  -2  -2    0.51    0.07
 -30  -2  -2    0.49    0.08
  30  -2   2    0.29    0.16
 -30  -2  -2    0.72    0.13
  30  -2   2    0.52    0.17
 -30   2  -2    0.19    0.18
  30   2   2    0.49    0.10
 -32  -2  -2    4.13    0.25
 -32  -2  -2    4.06    0.24
 -32  -2  -2    4.11    0.14
  32  -2   2    4.69    0.31
  32  -2   2    4.12    0.29
  32   2   2    4.20    0.19
 -32   2  -2    4.36    0.29
 -34  -2  -2    8.19    0.31
 -34  -2  -2    8.70    0.31
 -34  -2  -2    8.35    0.21
  34  -2   2    9.27    0.37
  34  -2   2    8.70    0.33
  34   2   2    8.61    0.26
 -34   2  -2    8.07    0.35
  36  -2   2   30.06    0.65
  36  -2   2   30.37    0.69
 -36  -2  -2   30.56    0.63
 -36  -2  -2   29.67    0.52
 -36  -2  -2   29.39    0.63
 -36   2  -2   29.96    0.66
  36   2   2   29.95    0.57
 -38  -2  -2    3.27    0.27
 -38  -2  -2    2.78    0.21
  38  -2   2    2.96    0.24
 -38  -2  -2    3.15    0.17
 -38   2  -2    3.22    0.27
  38   2   2    3.02    0.20
 -40  -2  -2    3.73    0.29
 -40  -2  -2    3.84    0.29
  40  -2   2    3.84    0.30
 -40  -2  -2    3.88    0.18
  40   2   2    3.71    0.23
 -40   2  -2    4.21    0.33
 -42  -2  -2    7.14    0.33
  42  -2   2    6.95    0.38
 -42  -2  -2    6.97    0.22
 -42  -2  -2    7.45    0.34
 -42   2  -2    7.32    0.37
  42   2   2    6.97    0.27
 -44  -2  -2    0.23    0.18
  44  -2   2    0.57    0.21
 -44  -2  -2    0.35    0.12
 -44  -2  -2    0.46    0.19
  44   2   2    0.16    0.14
 -44   2  -2    0.14    0.25
 -46  -2  -2    1.75    0.15
 -46  -2  -2    1.50    0.21
 -46  -2  -2    1.93    0.24
  46  -2   2    1.70    0.24
 -46   2  -2    1.87    0.27
 -48  -2  -2    1.69    0.15
 -48  -2  -2    1.51    0.23
 -48  -2  -2    1.74    0.23
  48  -2   2    1.99    0.25
 -48   2  -2    1.81    0.28
 -50  -2  -2    0.04    0.13
  50  -2   2   -0.08    0.21
 -50  -2  -2   -0.09    0.20
 -50  -2  -2    0.07    0.21
 -50   2  -2    0.24    0.28
  52  -2   2    0.22    0.22
 -52  -2  -2    0.36    0.14
 -52  -2  -2    0.27    0.23
 -52   2  -2    0.06    0.25
 -54  -2  -2    0.08    0.14
  54  -2   2   -0.04    0.24
 -54  -2  -2    0.12    0.24
 -54   2  -2    0.19    0.27
  56  -2   2    0.45    0.25
 -56  -2  -2    0.04    0.14
 -56  -2  -2    0.66    0.26
 -56   2  -2   -0.03    0.25
 -58  -2  -2    0.12    0.15
 -58  -2  -2    0.57    0.27
  58  -2   2   -0.14    0.23
 -58   2  -2   -0.07    0.30
 -60  -2  -2    0.03    0.15
 -60  -2  -2   -0.09    0.26
 -60  -2  -2   -0.01    0.25
  60  -2   2    0.09    0.25
 -60   2  -2    0.43    0.28
 -62  -2  -2   -0.41    0.27
  62  -2   2   -0.07    0.26
 -62   2  -2   -0.28    0.29
  64  -2   2    0.14    0.27
 -64  -2  -2    0.33    0.31
 -64   2  -2    0.27    0.31
 -61  -3   2   -0.10    0.27
  61  -3  -2   -0.15    0.27
 -61   3   2    0.16    0.31
  59  -3  -2    0.33    0.27
 -59  -3   2    0.00    0.26
 -59   3   2   -0.05    0.33
 -57  -3   2   -0.21    0.24
  57  -3  -2    0.22    0.24
 -57   3   2    0.62    0.31
  55  -3  -2    1.19    0.26
 -55  -3   2    1.06    0.25
 -55  -3   2    1.66    0.25
 -55   3   2    1.41    0.32
 -53  -3   2    0.37    0.20
 -53  -3   2   -0.29    0.20
  53  -3  -2    0.42    0.23
 -53   3   2    0.17    0.30
 -51  -3   2    0.02    0.19
  51  -3  -2    0.08    0.22
 -51  -3   2    0.11    0.19
 -51   3   2    0.22    0.27
  49  -3  -2    0.04    0.21
 -49  -3   2    0.03    0.18
 -49  -3   2   -0.26    0.18
 -49   3   2    0.42    0.29
  47  -3  -2    0.01    0.21
 -47  -3   2   -0.20    0.17
 -47  -3   2    0.07    0.17
 -47   3   2   -0.07    0.24
 -45  -3   2    0.12    0.17
  45  -3  -2    0.27    0.21
 -45  -3   2    0.16    0.17
 -45   3   2    0.21    0.24
  43  -3  -2    0.22    0.20
 -43  -3   2    0.07    0.16
 -43  -3   2    0.13    0.16
 -43   3   2    0.32    0.24
 -41  -3   2    0.43    0.15
 -41  -3   2    0.24    0.15
  41  -3  -2    0.37    0.21
 -41   3   2    0.38    0.23
 -39  -3   2    1.76    0.17
  39  -3  -2    1.54    0.24
 -39  -3   2    1.31    0.16
 -39   3   2    1.34    0.25
  37  -3  -2    2.07    0.22
  37  -3  -2    2.04    0.26
 -37  -3   2    1.56    0.35
 -37  -3   2    2.05    0.16
 -37  -3   2    2.02    0.16
 -37   3   2    2.16    0.27
  35  -3  -2    0.16    0.20
 -35  -3   2    0.07    0.12
  35  -3  -2    0.27    0.14
  35  -3  -2    0.15    0.19
 -35  -3   2    0.00    0.12
 -35  -3   2    0.25    0.31
 -35   3   2   -0.15    0.20
  33  -3  -2    1.12    0.21
 -33  -3   2    0.64    0.32
  33  -3  -2    1.07    0.17
 -33  -3   2    1.09    0.13
  33  -3  -2    0.81    0.21
 -33  -3   2    1.04    0.13
 -33   3   2    1.06    0.21
 -31  -3   2    0.45    0.11
  31  -3  -2    0.42    0.16
  31  -3  -2    0.44    0.21
  31  -3  -2    0.67    0.18
 -31  -3   2    0.73    0.32
 -31  -3   2    0.44    0.11
 -31   3   2    0.72    0.22
  29  -3  -2    2.62    0.24
 -29  -3   2    2.21    0.16
 -29  -3   2    1.75    0.35
  29  -3  -2    2.59    0.21
  29  -3  -2    2.42    0.25
 -29  -3   2    2.12    0.16
 -29   3   2    2.78    0.25
  27  -3  -2    6.39    0.31
 -27  -3   2    6.38    0.47
 -27  -3   2    6.64    0.19
  27  -3  -2    6.94    0.33
 -27  -3   2    6.64    0.20
  27  -3  -2    6.51    0.28
  27  -3  -2    6.22    0.35
 -27   3   2    6.53    0.30
 -25  -3   2    3.58    0.15
  25  -3  -2    3.62    0.26
  25  -3  -2    3.62    0.25
 -25  -3   2    3.72    0.14
  25  -3  -2    3.79    0.27
  25  -3  -2    3.97    0.26
 -25  -3   2    3.32    0.37
 -25   3   2    3.67    0.26
  23  -3  -2    1.89    0.20
 -23  -3   2    1.83    0.33
  23  -3  -2    1.87    0.18
  23  -3  -2    1.87    0.20
  23  -3  -2    1.99    0.21
 -23  -3   2    1.94    0.12
 -23  -3   2    1.66    0.11
 -23   3   2    1.59    0.19
  21  -3  -2    0.02    0.16
  21  -3  -2   -0.21    0.16
 -21  -3   2    0.11    0.30
  21  -3  -2   -0.16    0.16
 -21  -3   2    0.05    0.07
  21  -3  -2    0.16    0.15
 -21  -3   2   -0.01    0.06
 -21   3   2   -0.54    0.16
  19  -3  -2    3.83    0.23
  19  -3  -2    3.60    0.26
 -19  -3   2    3.76    0.11
  19  -3  -2    3.33    0.27
 -19  -3   2    3.79    0.11
  19  -3  -2    3.88    0.25
 -19  -3   2    4.22    0.40
 -19   3   2    3.65    0.25
  17  -3  -2    0.33    0.15
 -17  -3   2    0.50    0.06
 -17  -3   2    0.37    0.06
 -17  -3   2    0.35    0.30
  17  -3  -2    0.57    0.18
  17  -3  -2    0.66    0.15
 -17   3   2    0.57    0.14
  15  -3  -2   17.54    0.42
  15  -3  -2   16.86    0.52
  15  -3  -2   16.62    0.42
 -15  -3   2   16.66    0.30
 -15  -3   2   16.90    0.30
  15  -3  -2   17.16    0.38
 -15  -3   2   16.18    0.61
 -15   3   2   17.23    0.40
  13  -3  -2    4.75    0.24
  13  -3  -2    4.77    0.30
  13  -3  -2    4.56    0.20
 -13  -3   2    4.68    0.13
  13  -3  -2    4.34    0.25
 -13  -3   2    4.55    0.39
 -13  -3   2    4.41    0.13
 -13   3   2    4.66    0.22
  13   3  -2    4.71    0.14
  11  -3  -2    3.97    0.18
  11  -3  -2    4.22    0.23
 -11  -3   2    3.95    0.37
 -11  -3   2    4.09    0.13
  11  -3  -2    3.87    0.29
  11  -3  -2    4.09    0.22
 -11  -3   2    3.98    0.13
  11   3  -2    4.27    0.14
 -11   3   2    4.29    0.20
  -9  -3   2    2.21    0.12
   9  -3  -2    2.30    0.16
   9  -3  -2    2.18    0.16
  -9  -3   2    2.23    0.30
  -9  -3   2    2.15    0.12
   9  -3  -2    2.07    0.22
   9  -3  -2    1.89    0.16
  -9   3   2    2.26    0.15
   9   3  -2    2.37    0.12
   7  -3  -2    2.21    0.16
   7  -3  -2    1.74    0.24
  -7  -3   2    1.66    0.13
  -7  -3   2    1.80    0.29
   7  -3  -2    2.20    0.15
   7  -3  -2    1.99    0.14
  -7  -3   2    1.83    0.13
   7   3  -2    1.96    0.12
  -7   3   2    2.16    0.15
  -5  -3   2    2.91    0.15
   5  -3  -2    2.97    0.15
   5  -3  -2    2.96    0.19
   5  -3  -2    3.26    0.19
  -5  -3   2    2.97    0.15
  -5  -3   2    2.80    0.31
   5  -3  -2    3.11    0.32
   5   3  -2    3.00    0.14
  -5   3   2    3.11    0.16
  -3  -3   2    3.24    0.17
   3  -3  -2    3.05    0.33
  -3  -3   2    3.30    0.31
   3  -3  -2    2.97    0.18
  -3  -3   2    3.07    0.16
   3  -3  -2    3.10    0.13
   3  -3  -2    3.41    0.19
   3   3  -2    2.94    0.14
  -3   3   2    3.28    0.17
  -1  -3   2    0.36    0.24
   1  -3  -2    0.48    0.07
   1  -3  -2    0.52    0.21
  -1  -3   2    0.41    0.06
   1  -3  -2    0.52    0.11
   1  -3  -2    0.52    0.06
   1  -3  -2    0.44    0.11
  -1  -3   2    0.43    0.06
  -1  -3   2    0.28    0.10
  -1  -3   2    0.40    0.10
  -1   3   2    0.41    0.10
   1   3  -2    0.45    0.10
  -1  -3  -2    1.11    0.11
   1  -3   2    0.86    0.09
  -1  -3  -2    1.00    0.11
   1  -3   2    0.90    0.12
   1  -3   2    0.88    0.28
  -1  -3  -2    0.96    0.23
   1  -3   2    0.96    0.12
   1   3   2    1.29    0.11
  -1   3  -2    1.21    0.12
   3  -3   2    1.40    0.27
  -3  -3  -2    1.09    0.26
   3  -3   2    1.12    0.13
  -3  -3  -2    1.29    0.10
   3  -3   2    1.26    0.10
  -3  -3  -2    1.12    0.10
   3  -3   2    1.10    0.13
  -3   3  -2    0.90    0.12
   3   3   2    1.31    0.11
   5  -3   2    1.87    0.12
   5  -3   2    2.06    0.15
   5  -3   2    1.81    0.28
  -5  -3  -2    1.83    0.27
   5  -3   2    2.11    0.15
  -5  -3  -2    1.82    0.13
  -5  -3  -2    1.87    0.14
   5   3   2    1.96    0.13
  -5   3  -2    1.79    0.15
  -7  -3  -2    6.50    0.18
  -7  -3  -2    6.75    0.40
   7  -3   2    6.71    0.40
   7  -3   2    6.51    0.21
   7  -3   2    6.49    0.25
  -7  -3  -2    6.19    0.18
   7  -3   2    6.75    0.26
   7   3   2    6.57    0.18
  -7   3  -2    6.57    0.23
  -9  -3  -2    1.50    0.10
  -9  -3  -2    1.51    0.12
   9  -3   2    1.79    0.16
  -9  -3  -2    1.79    0.28
   9  -3   2    1.45    0.16
   9  -3   2    1.70    0.14
   9  -3   2    1.88    0.30
   9   3   2    1.58    0.11
  -9   3  -2    1.78    0.15
  11  -3   2   19.72    0.64
  11  -3   2   19.53    0.40
 -11  -3  -2   19.44    0.36
  11  -3   2   19.41    0.46
  11  -3   2   20.83    0.46
 -11  -3  -2   19.90    0.37
  11   3   2   20.08    0.36
 -11   3  -2   19.46    0.43
  13  -3   2    9.34    0.27
  13  -3   2    9.59    0.32
  13  -3   2    9.14    0.44
 -13  -3  -2    8.68    0.20
 -13  -3  -2    8.99    0.20
  13  -3   2    9.68    0.31
  13   3   2    8.70    0.20
 -13   3  -2    8.95    0.29
 -15  -3  -2    0.10    0.07
 -15  -3  -2    0.15    0.07
  15  -3   2    0.25    0.16
  15  -3   2    0.35    0.23
  15  -3   2    0.17    0.13
  15  -3   2    0.05    0.13
  15   3   2    0.17    0.07
 -15   3  -2    0.02    0.14
  17  -3   2    0.20    0.14
 -17  -3  -2    0.05    0.07
 -17  -3  -2    0.14    0.07
  17  -3   2    0.00    0.15
  17  -3   2    0.10    0.16
  17  -3   2    0.52    0.27
 -17   3  -2    0.26    0.15
  19  -3   2    0.11    0.15
 -19  -3  -2    0.21    0.08
  19  -3   2    0.04    0.16
  19  -3   2    0.01    0.16
  19  -3   2   -0.03    0.22
 -19  -3  -2    0.11    0.08
 -19   3  -2   -0.25    0.14
  21  -3   2    0.16    0.17
  21  -3   2    0.28    0.18
 -21  -3  -2    0.08    0.08
  21  -3   2   -0.13    0.16
 -21  -3  -2    0.18    0.08
  21  -3   2    0.25    0.26
 -21   3  -2   -0.01    0.17
  23  -3   2    0.02    0.19
  23  -3   2    0.43    0.27
 -23  -3  -2   -0.07    0.09
 -23  -3  -2   -0.01    0.09
  23  -3   2    0.12    0.17
  23  -3   2   -0.07    0.17
 -23   3  -2   -0.03    0.17
 -25  -3  -2    0.10    0.10
  25  -3   2    0.15    0.17
  25  -3   2   -0.01    0.26
 -25  -3  -2    0.03    0.09
  25  -3   2   -0.06    0.18
 -25   3  -2   -0.13    0.19
  27  -3   2    0.68    0.18
 -27  -3  -2    0.91    0.12
 -27  -3  -2    0.78    0.12
  27  -3   2    0.97    0.29
  27  -3   2    0.93    0.20
 -27   3  -2    0.67    0.20
  29  -3   2    1.41    0.22
 -29  -3  -2    1.35    0.14
  29  -3   2    1.58    0.20
 -29  -3  -2    1.40    0.13
 -29   3  -2    1.65    0.24
 -31  -3  -2    0.19    0.12
  31  -3   2    0.66    0.20
 -31  -3  -2    0.41    0.13
  31  -3   2    0.63    0.21
 -31   3  -2    0.41    0.21
 -33  -3  -2    0.85    0.14
 -33  -3  -2    1.13    0.15
  33  -3   2    1.48    0.23
 -33   3  -2    1.05    0.22
  35  -3   2   65.00    1.26
  35  -3   2   64.01    1.17
 -35  -3  -2   66.32    1.15
 -35  -3  -2   63.93    1.15
 -35   3  -2   63.17    1.19
 -37  -3  -2    8.58    0.31
 -37  -3  -2    8.41    0.31
  37  -3   2    9.31    0.39
 -37   3  -2    9.40    0.44
 -39  -3  -2    6.51    0.29
  39  -3   2    7.17    0.34
 -39  -3  -2    6.44    0.29
 -39   3  -2    7.05    0.38
  41  -3   2   18.42    0.53
 -41  -3  -2   18.15    0.46
 -41  -3  -2   18.75    0.46
 -41   3  -2   18.19    0.54
 -43  -3  -2    4.46    0.29
 -43  -3  -2    4.57    0.30
  43  -3   2    4.29    0.32
 -43   3  -2    4.92    0.37
 -45  -3  -2    0.96    0.20
  45  -3   2    1.25    0.26
 -45  -3  -2    0.89    0.18
 -45   3  -2    1.16    0.29
  47  -3   2    1.28    0.24
 -47  -3  -2    1.32    0.21
 -47  -3  -2    1.33    0.21
 -47   3  -2    1.20    0.31
 -49  -3  -2    0.47    0.20
 -49  -3  -2    0.29    0.19
  49  -3   2    0.68    0.23
 -49   3  -2    0.42    0.27
  51  -3   2    0.12    0.24
 -51  -3  -2    0.09    0.20
 -51  -3  -2   -0.02    0.20
 -51   3  -2    0.00    0.27
 -53  -3  -2    0.06    0.22
 -53  -3  -2    0.18    0.21
  53  -3   2   -0.05    0.23
 -53   3  -2    0.14    0.28
 -55  -3  -2    0.60    0.24
  55  -3   2    0.33    0.27
 -55   3  -2   -0.19    0.28
 -57  -3  -2    1.44    0.27
  57  -3   2    1.32    0.30
 -57   3  -2    1.07    0.36
 -59  -3  -2    1.07    0.26
  59  -3   2    0.48    0.27
 -59   3  -2    0.11    0.34
  54  -4  -2    4.88    0.39
 -54  -4   2    5.09    0.36
 -54  -4   2    5.62    0.35
 -54   4   2    4.64    0.42
 -52  -4   2    1.47    0.22
 -52  -4   2    1.53    0.22
  52  -4  -2    1.50    0.30
 -52   4   2    1.91    0.37
 -50  -4   2    1.35    0.21
 -50  -4   2    1.52    0.22
  50  -4  -2    1.51    0.28
 -50   4   2    1.38    0.31
 -48  -4   2    0.33    0.18
 -48  -4   2    0.39    0.18
  48  -4  -2    0.46    0.23
 -48   4   2    0.40    0.31
 -46  -4   2    0.94    0.18
 -46  -4   2    0.78    0.18
  46  -4  -2    1.31    0.26
 -46   4   2    0.94    0.29
 -44  -4   2    6.45    0.29
  44  -4  -2    6.49    0.39
 -44  -4   2    6.03    0.30
 -44   4   2    6.83    0.47
  42  -4  -2    2.29    0.25
 -42  -4   2    2.33    0.19
 -42  -4   2    2.20    0.18
 -42   4   2    3.18    0.32
 -40  -4   2    1.90    0.17
  40  -4  -2    1.88    0.26
 -40  -4   2    1.94    0.17
 -40   4   2    2.31    0.31
 -38  -4   2    8.86    0.28
  38  -4  -2    9.08    0.53
  38  -4  -2    8.79    0.37
 -38  -4   2    7.65    0.68
 -38  -4   2    8.64    0.28
 -38   4   2    9.24    0.46
 -36  -4   2    0.63    0.13
 -36  -4   2    0.87    0.13
  36  -4  -2    1.25    0.23
 -36  -4   2    0.36    0.37
  36  -4  -2    1.52    0.28
 -36   4   2    0.67    0.24
 -34  -4   2    2.36    0.18
  34  -4  -2    2.38    0.28
 -34  -4   2    1.51    0.40
 -34  -4   2    2.31    0.17
  34  -4  -2    2.16    0.25
 -34   4   2    2.55    0.27
  32  -4  -2    0.18    0.23
  32  -4  -2    0.16    0.19
 -32  -4   2    0.09    0.10
 -32  -4   2    0.15    0.10
 -32  -4   2    0.12    0.34
 -32   4   2    0.06    0.23
 -30  -4   2    4.21    0.17
  30  -4  -2    5.67    0.36
 -30  -4   2    4.30    0.47
 -30  -4   2    4.30    0.18
  30  -4  -2    4.40    0.34
  30  -4  -2    4.68    0.31
 -30   4   2    4.78    0.32
 -28  -4   2    0.71    0.10
  28  -4  -2    0.75    0.22
 -28  -4   2    0.68    0.09
  28  -4  -2    0.92    0.20
  28  -4  -2    1.19    0.25
 -28  -4   2    0.64    0.37
 -28   4   2    1.03    0.23
  26  -4  -2    0.70    0.21
  26  -4  -2    0.59    0.22
  26  -4  -2    0.96    0.20
 -26  -4   2    0.86    0.09
 -26  -4   2    0.72    0.35
 -26  -4   2    0.91    0.09
 -26   4   2    1.00    0.22
 -24  -4   2    0.94    0.09
  24  -4  -2    0.91    0.18
  24  -4  -2    1.00    0.22
 -24  -4   2    0.59    0.34
 -24  -4   2    1.08    0.08
  24  -4  -2    0.82    0.23
 -24   4   2    0.98    0.22
 -22  -4   2   -0.04    0.07
 -22  -4   2    0.24    0.33
  22  -4  -2   -0.15    0.19
  22  -4  -2   -0.01    0.16
  22  -4  -2    0.00    0.20
 -22  -4   2    0.01    0.07
 -22   4   2   -0.22    0.18
  20  -4  -2   -0.03    0.14
 -20  -4   2    0.10    0.07
  20  -4  -2   -0.19    0.16
  20  -4  -2    0.18    0.18
 -20  -4   2    0.04    0.07
 -20  -4   2    0.12    0.36
  20  -4  -2    0.28    0.23
 -20   4   2    0.11    0.17
 -18  -4   2    0.22    0.32
 -18  -4   2    0.37    0.08
  18  -4  -2    0.31    0.17
  18  -4  -2    0.21    0.19
  18  -4  -2    0.18    0.15
  18  -4  -2    0.10    0.22
 -18  -4   2    0.30    0.08
 -18   4   2    0.30    0.17
 -16  -4   2    0.10    0.08
  16  -4  -2    0.42    0.18
 -16  -4   2    0.26    0.08
  16  -4  -2    0.70    0.15
  16  -4  -2    0.15    0.17
  16  -4  -2    0.81    0.24
 -16  -4   2    0.06    0.30
 -16   4   2   -0.06    0.16
 -14  -4   2   18.63    0.36
  14  -4  -2   17.83    0.62
  14  -4  -2   19.13    0.48
  14  -4  -2   17.54    0.48
 -14  -4   2   18.59    0.36
  14  -4  -2   18.46    0.40
 -14   4   2   18.38    0.45
 -12  -4   2    0.39    0.10
  12  -4  -2    0.47    0.13
 -12  -4   2    0.06    0.30
  12  -4  -2    0.59    0.17
  12  -4  -2    0.56    0.25
  12  -4  -2    0.49    0.17
 -12   4   2    0.31    0.16
  10  -4  -2    5.40    0.21
  10  -4  -2    5.69    0.28
 -10  -4   2    5.36    0.48
  10  -4  -2    5.98    0.42
  10  -4  -2    5.07    0.29
 -10  -4   2    5.51    0.20
 -10  -4   2    5.52    0.20
 -10   4   2    5.31    0.27
  -8  -4   2   -0.03    0.30
  -8  -4   2    0.17    0.11
   8  -4  -2    0.13    0.15
   8  -4  -2    0.09    0.15
  -8  -4   2    0.10    0.11
   8  -4  -2    0.48    0.27
   8  -4  -2    0.22    0.10
  -8   4   2    0.27    0.14
   6  -4  -2    8.27    0.49
  -6  -4   2    7.68    0.51
   6  -4  -2    7.15    0.29
   6  -4  -2    7.97    0.19
   6  -4  -2    7.79    0.29
  -6  -4   2    7.64    0.25
  -6  -4   2    7.81    0.25
  -6   4   2    7.75    0.27
  -4  -4   2    0.21    0.12
   4  -4  -2    0.45    0.26
   4  -4  -2    0.21    0.14
  -4  -4   2    0.38    0.29
   4  -4  -2    0.43    0.14
  -4  -4   2    0.26    0.12
  -4   4   2    0.22    0.13
   2  -4  -2   10.01    0.30
   2  -4  -2    9.52    0.30
  -2  -4   2    9.78    0.30
  -2  -4   2    8.78    0.53
  -2  -4   2    9.39    0.29
   2  -4  -2    9.40    0.49
   0  -4   2    4.44    0.43
   0  -4   2    4.33    0.24
   0  -4  -2    3.86    0.22
   0  -4  -2    4.15    0.40
   0  -4   2    3.88    0.23
   0  -4  -2    3.67    0.22
  -2  -4  -2    4.26    0.22
   2  -4   2    4.83    0.25
  -2  -4  -2    5.06    0.43
   2  -4   2    4.80    0.44
   2  -4   2    4.58    0.25
  -2  -4  -2    4.51    0.22
  -4  -4  -2    4.15    0.21
  -4  -4  -2    4.11    0.42
   4  -4   2    4.21    0.25
   4  -4   2    4.41    0.14
   4  -4   2    4.41    0.43
  -4  -4  -2    4.25    0.21
   4  -4   2    4.45    0.26
  -4   4  -2    4.39    0.22
   6  -4   2    0.42    0.10
  -6  -4  -2    0.32    0.11
   6  -4   2    0.45    0.16
  -6  -4  -2    0.32    0.11
   6  -4   2    0.49    0.15
   6  -4   2    0.29    0.31
  -6  -4  -2    0.33    0.29
  -6   4  -2    0.34    0.13
  -8  -4  -2    6.02    0.21
   8  -4   2    6.58    0.50
  -8  -4  -2    5.89    0.47
   8  -4   2    5.57    0.29
   8  -4   2    5.85    0.29
   8  -4   2    6.22    0.21
  -8  -4  -2    6.30    0.21
  -8   4  -2    5.84    0.27
 -10  -4  -2    3.06    0.16
  10  -4   2    3.20    0.23
  10  -4   2    3.15    0.36
  10  -4   2    3.64    0.27
 -10  -4  -2    2.93    0.17
 -10  -4  -2    2.48    0.37
  10  -4   2    2.99    0.19
 -10   4  -2    3.49    0.23
  12  -4   2    2.61    0.34
 -12  -4  -2    2.57    0.16
  12  -4   2    2.80    0.18
  12  -4   2    3.37    0.27
 -12  -4  -2    2.57    0.15
  12  -4   2    3.18    0.23
 -12   4  -2    2.78    0.21
  14  -4   2    0.94    0.18
  14  -4   2    0.73    0.15
 -14  -4  -2    0.65    0.09
  14  -4   2    0.65    0.27
 -14  -4  -2    1.03    0.10
  14  -4   2    1.03    0.19
 -14   4  -2    0.90    0.18
  16  -4   2    3.15    0.23
 -16  -4  -2    2.76    0.14
  16  -4   2    3.01    0.34
 -16  -4  -2    3.29    0.15
  16  -4   2    3.07    0.20
  16  -4   2    2.64    0.23
 -16   4  -2    3.15    0.23
  18  -4   2    0.12    0.16
  18  -4   2   -0.07    0.24
 -18  -4  -2    0.03    0.08
  18  -4   2    0.26    0.17
  18  -4   2    0.16    0.19
 -18  -4  -2    0.03    0.08
 -18   4  -2   -0.07    0.16
 -20  -4  -2    0.02    0.08
  20  -4   2    0.05    0.19
 -20  -4  -2   -0.01    0.08
  20  -4   2   -0.16    0.16
  20  -4   2   -0.21    0.24
 -20   4  -2    0.20    0.18
  22  -4   2    0.12    0.19
  22  -4   2   -0.15    0.16
 -22  -4  -2    0.14    0.09
 -22  -4  -2    0.11    0.09
  22  -4   2    0.08    0.27
 -22   4  -2    0.35    0.20
  24  -4   2    0.53    0.29
  24  -4   2    0.31    0.20
 -24  -4  -2    0.42    0.10
 -24  -4  -2    0.39    0.09
  24  -4   2    0.00    0.17
 -24   4  -2    0.42    0.21
  26  -4   2   -0.13    0.17
  26  -4   2    0.11    0.28
 -26  -4  -2   -0.01    0.09
  26  -4   2    0.31    0.22
 -26  -4  -2   -0.08    0.10
 -26   4  -2   -0.03    0.21
 -28  -4  -2    0.35    0.10
  28  -4   2    0.29    0.19
  28  -4   2    0.26    0.27
 -28  -4  -2    0.27    0.11
  28  -4   2    0.60    0.24
 -28   4  -2    0.09    0.22
  30  -4   2    0.40    0.28
  30  -4   2    0.61    0.23
  30  -4   2    0.32    0.20
 -30  -4  -2    0.32    0.12
 -30  -4  -2    0.28    0.11
 -30   4  -2    0.56    0.24
  32  -4   2    3.02    0.27
 -32  -4  -2    3.01    0.19
  32  -4   2    2.96    0.35
  32  -4   2    3.13    0.30
 -32  -4  -2    2.91    0.19
 -32   4  -2    3.26    0.30
 -34  -4  -2    0.61    0.14
  34  -4   2    1.45    0.27
 -34  -4  -2    0.78    0.14
  34  -4   2    1.00    0.23
  34  -4   2    0.78    0.29
 -34   4  -2    0.83    0.26
 -36  -4  -2    0.56    0.14
  36  -4   2    0.71    0.23
  36  -4   2    0.84    0.27
 -36  -4  -2    0.60    0.14
  36  -4   2    1.17    0.31
 -36   4  -2    0.95    0.27
 -38  -4  -2    4.68    0.25
  38  -4   2    4.94    0.36
 -38  -4  -2    4.70    0.25
  38  -4   2    5.37    0.45
 -38   4  -2    4.60    0.34
  40  -4   2    2.04    0.25
 -40  -4  -2    1.54    0.17
 -40  -4  -2    1.85    0.18
  40  -4   2    1.77    0.32
 -40   4  -2    2.05    0.29
  42  -4   2    1.21    0.23
 -42  -4  -2    1.25    0.18
 -42  -4  -2    1.51    0.18
  42  -4   2    1.00    0.31
 -42   4  -2    1.02    0.28
  44  -4   2    0.07    0.28
  44  -4   2    0.57    0.24
 -44  -4  -2    0.59    0.17
 -44  -4  -2    0.45    0.17
 -44   4  -2    0.48    0.27
 -46  -4  -2    1.15    0.20
  46  -4   2    1.05    0.27
 -46  -4  -2    0.94    0.19
 -46   4  -2    0.73    0.29
 -48  -4  -2   -0.02    0.18
  48  -4   2   -0.04    0.22
 -48  -4  -2    0.13    0.18
 -48   4  -2   -0.31    0.27
 -50  -4  -2    0.44    0.19
  50  -4   2    0.08    0.26
 -50  -4  -2    0.48    0.20
 -50   4  -2    0.65    0.31
 -52  -4  -2    0.44    0.20
  52  -4   2    0.04    0.27
 -52  -4  -2    0.37    0.20
 -52   4  -2    0.24    0.31
 -41  -5   2    0.11    0.13
 -41  -5   2   -0.02    0.13
  41  -5  -2    0.44    0.24
 -41   5   2   -0.12    0.26
  39  -5  -2    0.46    0.24
 -39  -5   2    0.33    0.13
 -39  -5   2    0.37    0.13
 -39   5   2    0.83    0.30
 -37  -5   2   -0.46    0.42
 -37  -5   2    0.37    0.12
 -37  -5   2    0.32    0.12
  37  -5  -2    0.45    0.23
 -37   5   2    0.23    0.28
  35  -5  -2    2.17    0.26
 -35  -5   2    2.14    0.53
 -35  -5   2    2.46    0.18
 -35  -5   2    2.24    0.18
  35  -5  -2    2.73    0.34
 -35   5   2    2.56    0.32
 -33  -5   2    1.05    0.11
 -33  -5   2    0.83    0.11
  33  -5  -2    0.97    0.23
 -33  -5   2    0.82    0.43
  33  -5  -2    1.14    0.30
 -33   5   2    1.09    0.27
 -31  -5   2    0.19    0.10
  31  -5  -2   -0.10    0.20
 -31  -5   2    0.28    0.10
  31  -5  -2    0.27    0.28
 -31  -5   2   -0.35    0.43
 -31   5   2    0.28    0.24
 -29  -5   2    0.40    0.10
 -29  -5   2    0.43    0.40
  29  -5  -2    0.63    0.26
  29  -5  -2    0.49    0.20
 -29  -5   2    0.29    0.10
 -29   5   2    0.51    0.24
 -27  -5   2   -0.06    0.09
 -27  -5   2    0.14    0.09
  27  -5  -2    0.33    0.26
 -27  -5   2   -0.24    0.39
  27  -5  -2    0.00    0.18
  27  -5  -2   -0.23    0.26
  25  -5  -2    0.74    0.18
  25  -5  -2    0.22    0.27
 -25  -5   2    0.53    0.45
  25  -5  -2    0.62    0.26
 -25  -5   2    0.56    0.10
 -25  -5   2    0.83    0.10
 -23  -5   2    0.09    0.10
 -23  -5   2    0.14    0.37
  23  -5  -2   -0.25    0.23
 -23  -5   2    0.32    0.10
  23  -5  -2    0.11    0.17
  23  -5  -2   -0.05    0.26
 -21  -5   2    0.15    0.10
  21  -5  -2    0.12    0.27
  21  -5  -2    0.80    0.24
  21  -5  -2    0.47    0.16
 -21  -5   2    0.16    0.37
 -21  -5   2    0.49    0.10
  19  -5  -2    0.31    0.23
 -19  -5   2    0.09    0.10
  19  -5  -2   -0.10    0.14
 -19  -5   2    0.17    0.36
 -19  -5   2   -0.07    0.10
  19  -5  -2   -0.23    0.29
 -17  -5   2    0.22    0.11
 -17  -5   2    0.15    0.11
  17  -5  -2    0.32    0.21
  17  -5  -2    0.31    0.13
 -17  -5   2   -0.02    0.35
  17  -5  -2   -0.10    0.29
 -15  -5   2    0.23    0.12
  15  -5  -2    0.28    0.13
  15  -5  -2   -0.34    0.28
 -15  -5   2   -0.06    0.35
 -15  -5   2    0.23    0.11
  15  -5  -2    0.16    0.21
  13  -5  -2    0.67    0.32
  13  -5  -2    0.74    0.22
 -13  -5   2    0.55    0.13
 -13  -5   2    0.67    0.13
 -13  -5   2    0.99    0.38
  13  -5  -2    0.74    0.21
  11  -5  -2    0.63    0.20
 -11  -5   2    0.47    0.13
 -11  -5   2    0.57    0.13
  11  -5  -2    0.42    0.19
 -11  -5   2    0.42    0.36
  11  -5  -2    1.08    0.34
   9  -5  -2    2.59    0.24
   9  -5  -2    3.26    0.25
  -9  -5   2    2.75    0.22
  -9  -5   2    2.38    0.45
   9  -5  -2    2.80    0.39
  -9  -5   2    2.60    0.21
   7  -5  -2    0.11    0.28
  -7  -5   2   -0.05    0.14
   7  -5  -2   -0.02    0.17
  -7  -5   2    0.35    0.14
   7  -5  -2    0.01    0.17
  -7  -5   2    0.34    0.33
  -5  -5   2    3.50    0.25
  -5  -5   2    3.27    0.25
   5  -5  -2    3.43    0.43
   5  -5  -2    3.93    0.30
  -5  -5   2    3.58    0.44
   5  -5  -2    3.72    0.25
  -3  -5   2    3.90    0.45
  -3  -5   2    3.35    0.26
   3  -5  -2    3.45    0.44
   3  -5  -2    3.77    0.28
  -3  -5   2    3.62    0.26
   3  -5  -2    4.16    0.29
  -1  -5   2    1.29    0.18
   1  -5  -2    1.02    0.34
  -1  -5   2    0.97    0.35
   1  -5  -2    1.25    0.18
  -1  -5   2    1.62    0.19
   1  -5  -2    1.13    0.18
  -1  -5  -2    5.01    0.49
   1  -5   2    5.66    0.51
  -1  -5  -2    5.51    0.29
   1  -5   2    5.13    0.30
   1  -5   2    5.62    0.30
  -1  -5  -2    5.65    0.28
  -3  -5  -2    1.51    0.41
  -3  -5  -2    1.83    0.18
   3  -5   2    1.08    0.35
  -3  -5  -2    1.58    0.17
   3  -5   2    1.38    0.20
   3  -5   2    1.97    0.21
   5  -5   2    0.33    0.31
  -5  -5  -2    0.13    0.14
   5  -5   2   -0.01    0.17
  -5  -5  -2   -0.56    0.36
  -5  -5  -2    0.18    0.14
   5  -5   2    0.14    0.18
  -7  -5  -2    0.94    0.15
   7  -5   2    0.96    0.20
   7  -5   2    1.07    0.21
  -7  -5  -2    0.25    0.36
   7  -5   2    0.98    0.33
  -7  -5  -2    0.89    0.15
   9  -5   2    0.55    0.19
  -9  -5  -2    0.67    0.14
  -9  -5  -2    0.41    0.13
   9  -5   2    0.76    0.20
   9  -5   2    0.43    0.31
  11  -5   2    0.48    0.34
 -11  -5  -2    0.25    0.13
  11  -5   2    0.07    0.20
  11  -5   2    0.29    0.20
 -11  -5  -2    0.30    0.12
  13  -5   2    0.49    0.21
  13  -5   2    0.43    0.33
 -13  -5  -2    0.29    0.12
 -13  -5  -2    0.42    0.13
  15  -5   2    1.50    0.36
  15  -5   2    1.45    0.15
 -15  -5  -2    1.17    0.13
 -15  -5  -2    1.51    0.14
  15  -5   2    1.69    0.25
  17  -5   2    2.22    0.18
 -17  -5  -2    2.46    0.19
 -17  -5  -2    2.09    0.14
  17  -5   2    1.74    0.35
  17  -5   2    2.34    0.27
 -19  -5  -2    1.31    0.13
 -19  -5  -2    1.74    0.14
  19  -5   2    1.61    0.18
  19  -5   2    1.27    0.24
  19  -5   2    1.43    0.36
 -21  -5  -2    0.60    0.11
  21  -5   2    0.76    0.25
  21  -5   2    0.96    0.33
 -21  -5  -2    0.67    0.12
  21  -5   2    0.79    0.18
 -23  -5  -2    0.32    0.11
 -23  -5  -2    0.50    0.12
  23  -5   2    0.82    0.32
  23  -5   2    0.51    0.23
  23  -5   2    0.40    0.18
  25  -5   2    0.63    0.32
 -25  -5  -2    0.87    0.11
  25  -5   2    0.73    0.20
  25  -5   2    0.66    0.26
 -25  -5  -2    0.84    0.12
  27  -5   2    0.43    0.25
 -27  -5  -2    0.18    0.11
 -27  -5  -2    0.14    0.11
  27  -5   2    0.23    0.29
  27  -5   2    0.16    0.19
 -27   5  -2    0.41    0.24
 -29  -5  -2    0.22    0.12
 -29  -5  -2    0.27    0.12
  29  -5   2    0.79    0.31
  29  -5   2    0.38    0.21
  29  -5   2    0.81    0.28
 -29   5  -2    0.22    0.22
  31  -5   2    2.14    0.36
 -31  -5  -2    1.80    0.14
  31  -5   2    2.39    0.32
 -31  -5  -2    2.15    0.14
  31  -5   2    1.76    0.24
 -31   5  -2    1.42    0.29
 -33  -5  -2    0.09    0.12
  33  -5   2    0.00    0.22
 -33  -5  -2    0.08    0.12
  33  -5   2    0.40    0.27
  33  -5   2    0.36    0.30
 -33   5  -2    0.14    0.26
  35  -5   2    0.36    0.23
 -35  -5  -2    0.52    0.13
  35  -5   2    0.62    0.30
 -35  -5  -2    0.81    0.13
 -35   5  -2    0.84    0.29
  37  -5   2    0.10    0.23
  37  -5   2    0.47    0.29
 -37  -5  -2    0.02    0.13
 -37  -5  -2    0.17    0.13
 -37   5  -2    0.15    0.25
 -39  -5  -2    0.16    0.14
 -39  -5  -2    0.16    0.14
  39  -5   2    0.04    0.24
 -39   5  -2   -0.20    0.26
 -18  -6   2    0.02    0.13
 -18  -6   2   -0.57    0.46
  18  -6  -2   -0.80    0.34
  16  -6  -2   -0.49    0.36
 -16  -6   2    0.28    0.15
  16  -6  -2    0.62    0.27
 -16  -6   2   -0.07    0.14
 -16  -6   2    0.26    0.48
  14  -6  -2    0.04    0.26
  14  -6  -2   -0.62    0.36
 -14  -6   2   -0.15    0.14
 -14  -6   2    0.07    0.46
 -14  -6   2   -0.09    0.14
 -12  -6   2   -0.03    0.15
 -12  -6   2    0.11    0.16
  12  -6  -2    0.01    0.24
  12  -6  -2   -0.18    0.36
 -12  -6   2    0.13    0.46
 -10  -6   2    0.01    0.16
  10  -6  -2   -0.89    0.36
 -10  -6   2   -0.20    0.15
 -10  -6   2    0.58    0.45
  10  -6  -2    0.20    0.24
   8  -6  -2   -0.23    0.38
  -8  -6   2    0.37    0.45
   8  -6  -2   -0.12    0.22
  -8  -6   2    0.35    0.17
  -8  -6   2    0.23    0.18
  -6  -6   2    0.21    0.44
  -6  -6   2    0.17    0.18
  -6  -6   2    0.23    0.18
   6  -6  -2   -0.12    0.39
   6  -6  -2    0.55    0.23
   4  -6  -2   -0.95    0.39
  -4  -6   2    0.34    0.19
  -4  -6   2    0.57    0.20
   4  -6  -2    0.96    0.23
  -4  -6   2    0.37    0.39
   4  -6  -2    0.58    0.22
  -2  -6   2    0.94    0.21
   2  -6  -2    0.81    0.22
  -2  -6   2    0.63    0.20
   2  -6  -2    1.32    0.23
  -2  -6   2    1.05    0.40
   0  -6   2    7.24    0.38
   0  -6  -2    6.44    0.38
   0  -6   2    7.95    0.38
   0  -6   2    5.96    0.60
   0  -6  -2    6.20    0.34
  -2  -6  -2    0.92    0.18
   2  -6   2    1.17    0.23
   2  -6   2    0.99    0.22
  -2  -6  -2    0.61    0.21
   2  -6   2    0.69    0.38
   4  -6   2    0.71    0.41
  -4  -6  -2    0.28    0.17
   4  -6   2    0.53    0.22
   4  -6   2    0.26    0.22
  -4  -6  -2    0.14    0.19
   6  -6   2    0.72    0.23
  -6  -6  -2    0.92    0.20
  -6  -6  -2    0.58    0.17
   6  -6   2    0.64    0.39
  -8  -6  -2   -0.24    0.17
   8  -6   2    0.27    0.34
   8  -6   2    0.14    0.22
  -8  -6  -2    0.04    0.16
  10  -6   2    0.40    0.39
  10  -6   2    0.98    0.25
 -10  -6  -2    0.63    0.18
 -10  -6  -2    0.40    0.15
 -12  -6  -2   -0.22    0.16
  12  -6   2   -0.22    0.23
  12  -6   2    0.72    0.38
 -12  -6  -2   -0.02    0.14
  14  -6   2    0.58    0.26
 -14  -6  -2    0.14    0.17
 -14  -6  -2    0.06    0.14
  14  -6   2    0.71    0.37
  16  -6   2    1.42    0.40
 -70   0   3   -0.10    0.28
  70   0  -3   -0.05    0.24
  68   0  -3    0.10    0.25
 -68   0   3    0.47    0.28
 -66   0   3    0.58    0.27
  66   0  -3    0.23    0.23
 -64   0   3    0.14    0.26
  64   0  -3    0.11    0.22
 -62   0   3    0.19    0.22
  62   0  -3    0.20    0.24
  60   0  -3    0.01    0.20
 -60   0   3   -0.33    0.24
 -58   0   3    0.13    0.21
 -58   0   3    0.05    0.28
  58   0  -3   -0.11    0.21
 -56   0   3   -0.31    0.26
 -56   0   3   -0.22    0.22
  56   0  -3   -0.02    0.22
 -54   0   3   -0.01    0.21
  54   0  -3   -0.22    0.18
 -54   0   3   -0.58    0.26
 -52   0   3    0.02    0.19
  52   0  -3   -0.09    0.18
 -52   0   3   -0.32    0.25
  50   0  -3    0.01    0.18
 -50   0   3   -0.07    0.21
 -50   0   3   -0.30    0.24
  48   0  -3    0.03    0.17
 -48   0   3    0.21    0.21
 -48   0   3    0.02    0.23
 -46   0   3   -0.22    0.20
  46   0  -3   -0.02    0.17
 -46   0   3   -0.19    0.22
 -44   0   3   -0.20    0.22
  44   0  -3   -0.18    0.16
 -44   0   3    0.21    0.18
  42   0  -3    0.17    0.16
 -42   0   3    0.23    0.19
 -42   0   3    0.29    0.22
  40   0  -3   -0.07    0.16
 -40   0   3   -0.19    0.19
 -40   0   3    0.04    0.18
 -40   0   3   -0.03    0.20
 -38   0   3   -0.08    0.17
 -38   0   3   -0.16    0.16
  38   0  -3   -0.18    0.14
 -38   0   3    0.07    0.18
 -36   0   3   -0.04    0.18
 -36   0   3    0.17    0.16
 -36   0   3    0.00    0.14
  36   0  -3   -0.04    0.13
 -34   0   3   -0.03    0.16
  34   0  -3    0.12    0.13
 -34   0   3   -0.01    0.16
 -34   0   3    0.17    0.16
 -32   0   3    0.19    0.15
  32   0  -3    0.11    0.12
 -32   0   3    0.12    0.15
 -32   0   3    0.01    0.13
  30   0  -3   -0.10    0.12
 -30   0   3    0.06    0.13
 -30   0   3   -0.12    0.14
 -30   0   3    0.06    0.14
  28   0  -3   -0.01    0.12
 -28   0   3   -0.04    0.14
 -28   0   3   -0.03    0.14
 -28   0   3   -0.03    0.15
 -26   0   3   -0.17    0.13
 -26   0   3   -0.09    0.13
  26   0  -3   -0.15    0.13
 -26   0   3   -0.13    0.12
  24   0  -3   -0.07    0.12
 -24   0   3   -0.17    0.12
 -24   0   3    0.00    0.13
 -24   0   3   -0.01    0.10
 -24   0   3   -0.01    0.13
 -22   0   3    0.13    0.13
 -22   0   3   -0.09    0.12
  22   0  -3   -0.22    0.11
 -22   0   3    0.04    0.13
 -22   0   3   -0.03    0.10
 -20   0   3   -0.19    0.13
 -20   0   3    0.00    0.10
 -20   0   3   -0.22    0.12
 -20   0   3   -0.07    0.11
  20   0  -3   -0.05    0.11
 -18   0   3   -0.08    0.12
 -18   0   3   -0.02    0.11
 -18   0   3    0.18    0.11
 -18   0   3   -0.03    0.10
  18   0  -3   -0.21    0.12
 -16   0   3   -0.07    0.11
 -16   0   3   -0.18    0.12
  16   0  -3   -0.13    0.11
 -16   0   3   -0.07    0.11
 -16   0   3   -0.11    0.11
  14   0  -3    0.03    0.11
 -14   0   3   -0.09    0.10
 -14   0   3   -0.10    0.11
  12   0  -3    0.03    0.10
 -12   0   3   -0.03    0.10
 -12   0   3    0.02    0.11
  10   0  -3   -0.05    0.11
 -10   0   3   -0.01    0.10
 -10   0   3   -0.01    0.11
  -8   0   3   -0.05    0.10
   8   0  -3   -0.14    0.11
  -8   0   3   -0.08    0.11
   8   0  -3   -0.15    0.10
   6   0  -3    0.04    0.10
  -6   0   3   -0.14    0.12
   6   0  -3    0.14    0.11
  -6   0   3   -0.01    0.10
  -4   0   3   -0.07    0.11
   4   0  -3    0.09    0.11
  -4   0   3   -0.03    0.10
   4   0  -3   -0.07    0.11
  -2   0   3    0.00    0.10
  -2   0   3    0.06    0.11
   2   0  -3    0.10    0.11
   2   0  -3   -0.09    0.11
   0   0   3   -0.05    0.10
   0   0  -3    0.06    0.11
   0   0  -3    0.12    0.11
   0   0   3    0.08    0.11
  -2   0  -3    0.01    0.11
   2   0   3   -0.12    0.10
  -2   0  -3   -0.20    0.10
   2   0   3   -0.08    0.10
  -4   0  -3   -0.06    0.11
   4   0   3   -0.17    0.10
  -4   0  -3   -0.04    0.10
   4   0   3   -0.22    0.10
  -6   0  -3   -0.11    0.11
   6   0   3    0.01    0.09
   6   0   3   -0.01    0.10
  -6   0  -3   -0.02    0.11
  -8   0  -3    0.13    0.12
  -8   0  -3   -0.09    0.11
   8   0   3    0.05    0.10
 -10   0  -3   -0.02    0.11
 -10   0  -3    0.06    0.11
  10   0   3    0.01    0.11
  12   0   3    0.14    0.11
 -12   0  -3    0.11    0.11
 -12   0  -3   -0.03    0.11
 -14   0  -3    0.19    0.12
 -14   0  -3    0.07    0.12
  14   0   3   -0.04    0.10
 -14   0  -3   -0.18    0.12
  16   0   3    0.04    0.11
 -16   0  -3   -0.07    0.12
 -16   0  -3   -0.06    0.13
 -16   0  -3    0.01    0.13
  18   0   3   -0.14    0.12
 -18   0  -3   -0.03    0.14
 -18   0  -3   -0.08    0.13
 -18   0  -3    0.12    0.14
 -20   0  -3   -0.03    0.13
 -20   0  -3   -0.10    0.14
  20   0   3   -0.08    0.12
 -20   0  -3   -0.09    0.13
 -22   0  -3   -0.27    0.13
  22   0   3    0.02    0.13
 -22   0  -3   -0.03    0.15
 -22   0  -3    0.00    0.14
 -24   0  -3    0.01    0.14
 -24   0  -3   -0.05    0.15
 -24   0  -3   -0.14    0.13
  24   0   3    0.20    0.11
  26   0   3   -0.09    0.12
 -26   0  -3   -0.02    0.14
 -26   0  -3    0.06    0.15
 -26   0  -3    0.11    0.15
  28   0   3   -0.05    0.12
 -28   0  -3   -0.05    0.13
 -28   0  -3   -0.07    0.15
 -28   0  -3    0.19    0.15
  30   0   3   -0.10    0.13
 -30   0  -3    0.05    0.16
 -30   0  -3   -0.06    0.16
 -30   0  -3    0.09    0.16
  32   0   3   -0.04    0.13
 -32   0  -3   -0.21    0.17
 -32   0  -3    0.15    0.17
 -32   0  -3   -0.13    0.15
  34   0   3    0.05    0.13
 -34   0  -3   -0.10    0.18
 -34   0  -3   -0.22    0.18
 -34   0  -3    0.11    0.15
 -36   0  -3    0.09    0.19
 -36   0  -3   -0.24    0.15
 -36   0  -3    0.01    0.19
  36   0   3   -0.03    0.15
 -38   0  -3   -0.24    0.19
  38   0   3    0.07    0.17
 -38   0  -3   -0.33    0.16
 -38   0  -3   -0.15    0.20
 -40   0  -3   -0.12    0.17
  40   0   3   -0.05    0.15
 -40   0  -3    0.06    0.20
 -42   0  -3   -0.06    0.18
 -42   0  -3   -0.06    0.23
  42   0   3    0.03    0.17
 -44   0  -3   -0.30    0.20
  44   0   3   -0.03    0.18
 -44   0  -3   -0.48    0.22
 -46   0  -3    0.06    0.23
 -46   0  -3   -0.25    0.21
  46   0   3   -0.23    0.16
 -48   0  -3   -0.11    0.25
  48   0   3   -0.06    0.18
 -48   0  -3    0.07    0.22
  50   0   3    0.08    0.18
 -50   0  -3    0.16    0.24
 -50   0  -3   -0.16    0.20
 -52   0  -3    0.26    0.24
 -52   0  -3   -0.06    0.27
 -52   0  -3   -0.37    0.26
  52   0   3    0.08    0.21
 -54   0  -3    0.11    0.26
 -54   0  -3   -0.25    0.26
  54   0   3    0.04    0.20
 -54   0  -3    0.00    0.21
 -56   0  -3    0.05    0.24
  56   0   3    0.05    0.22
  58   0   3    0.05    0.21
 -58   0  -3   -0.19    0.24
 -60   0  -3    0.56    0.27
  60   0   3   -0.01    0.21
 -62   0  -3    0.12    0.26
  62   0   3    0.35    0.25
 -64   0  -3   -0.17    0.27
  64   0   3   -0.26    0.23
 -66   0  -3    0.13    0.28
  66   0   3    0.09    0.24
 -69  -1   3    0.25    0.24
  69  -1  -3    0.25    0.30
  69   1  -3   -0.09    0.24
 -69   1   3    0.77    0.33
 -67  -1   3    0.09    0.33
  67  -1  -3    0.23    0.26
 -67  -1   3   -0.23    0.23
  67   1  -3   -0.30    0.21
 -67   1   3   -0.37    0.29
 -65  -1   3    1.10    0.24
 -65  -1   3    0.22    0.33
  65  -1  -3    0.77    0.28
  65   1  -3    0.66    0.24
 -65   1   3    0.89    0.29
 -63  -1   3    0.76    0.31
  63  -1  -3    1.00    0.26
 -63  -1   3    0.72    0.23
  63   1  -3    0.55    0.22
 -63   1   3    0.54    0.30
 -61  -1   3    0.39    0.21
  61  -1  -3    0.42    0.24
 -61  -1   3   -0.19    0.29
 -61   1   3    0.01    0.25
  61   1  -3    0.12    0.21
  59  -1  -3    0.07    0.24
 -59  -1   3    0.19    0.19
 -59  -1   3    0.12    0.27
 -59   1   3    0.13    0.24
  59   1  -3   -0.15    0.17
 -57  -1   3    0.16    0.18
 -57  -1   3    0.02    0.27
  57  -1  -3    0.48    0.22
 -57   1   3    0.47    0.27
  57   1  -3    0.04    0.19
 -55  -1   3    0.09    0.25
  55  -1  -3   -0.26    0.21
 -55  -1   3    0.05    0.19
 -55   1   3    0.02    0.23
  55   1  -3    0.20    0.19
  53  -1  -3   -0.01    0.21
 -53  -1   3    0.29    0.19
 -53  -1   3   -0.13    0.24
  53   1  -3    0.22    0.19
 -53   1   3    0.17    0.22
 -51  -1   3   -0.07    0.17
 -51  -1   3    0.12    0.24
  51  -1  -3   -0.18    0.19
 -51   1   3   -0.25    0.22
  51   1  -3    0.28    0.18
 -49  -1   3    6.69    0.32
 -49  -1   3    7.33    0.41
  49  -1  -3    6.15    0.34
  49   1  -3    6.47    0.31
 -49   1   3    6.94    0.36
 -47  -1   3    3.97    0.28
 -47  -1   3    3.13    0.27
 -47  -1   3    3.08    0.22
  47  -1  -3    3.46    0.27
  47   1  -3    4.00    0.27
 -47   1   3    3.44    0.30
 -45  -1   3   23.24    0.58
  45  -1  -3   21.89    0.55
 -45  -1   3   23.26    0.51
 -45  -1   3   23.28    0.60
 -45   1   3   23.38    0.64
  45   1  -3   23.53    0.53
 -45   1   3   23.20    0.57
 -43  -1   3   21.72    0.58
  43  -1  -3   22.03    0.54
 -43  -1   3   23.09    0.56
 -43  -1   3   22.42    0.50
  43   1  -3   22.04    0.50
 -43   1   3   22.46    0.56
 -43   1   3   21.56    0.61
 -41  -1   3   25.04    0.52
 -41  -1   3   24.28    0.58
  41  -1  -3   25.23    0.57
 -41  -1   3   24.96    0.60
  41   1  -3   24.86    0.53
 -41   1   3   24.98    0.58
 -41   1   3   24.86    0.63
 -39  -1   3    1.44    0.20
  39  -1  -3    1.52    0.20
 -39  -1   3    1.30    0.16
 -39  -1   3    1.53    0.21
 -39   1   3    1.85    0.25
 -39   1   3    1.46    0.22
  39   1  -3    1.55    0.17
 -37  -1   3    1.14    0.18
 -37  -1   3    0.86    0.15
  37  -1  -3    1.27    0.19
 -37  -1   3    1.33    0.19
 -37   1   3    1.18    0.20
  37   1  -3    1.25    0.15
 -37   1   3    1.01    0.20
  35  -1  -3    0.49    0.16
  35  -1  -3    0.66    0.18
 -35  -1   3    0.66    0.13
 -35  -1   3    0.54    0.16
 -35  -1   3    0.44    0.16
 -35   1   3    0.54    0.18
 -35   1   3    0.68    0.18
  35   1  -3    0.72    0.14
 -33  -1   3    3.91    0.24
 -33  -1   3    3.96    0.31
 -33  -1   3    3.66    0.25
  33  -1  -3    3.68    0.23
  33  -1  -3    3.89    0.25
 -33  -1   3    3.92    0.20
 -33   1   3    3.77    0.28
  33   1  -3    3.62    0.20
 -33   1   3    3.16    0.23
 -31  -1   3    0.19    0.12
  31  -1  -3   -0.03    0.14
 -31  -1   3    0.02    0.18
 -31  -1   3    0.08    0.14
 -31  -1   3    0.08    0.13
  31  -1  -3    0.25    0.15
 -31   1   3    0.02    0.15
  31   1  -3   -0.05    0.11
 -31   1   3    0.05    0.16
 -29  -1   3    1.30    0.20
 -29  -1   3    1.16    0.15
 -29  -1   3    1.06    0.13
  29  -1  -3    0.89    0.16
  29  -1  -3    0.95    0.15
 -29  -1   3    1.25    0.15
 -29   1   3    1.64    0.18
  29   1  -3    1.16    0.14
 -29   1   3    1.10    0.17
  27  -1  -3    3.50    0.21
 -27  -1   3    3.32    0.20
 -27  -1   3    3.43    0.27
  27  -1  -3    3.37    0.22
 -27  -1   3    3.21    0.22
 -27  -1   3    3.46    0.18
  27   1  -3    3.44    0.17
 -27   1   3    3.57    0.23
 -27   1   3    3.21    0.25
 -25  -1   3   13.09    0.32
  25  -1  -3   13.27    0.33
  25  -1  -3   12.87    0.35
 -25  -1   3   12.84    0.42
 -25  -1   3   12.97    0.29
 -25  -1   3   12.34    0.33
 -25   1   3   12.41    0.37
 -25   1   3   12.51    0.34
  25   1  -3   12.18    0.28
 -23  -1   3    3.35    0.20
 -23  -1   3    3.44    0.16
  23  -1  -3    3.68    0.23
  23  -1  -3    3.63    0.22
 -23  -1   3    3.39    0.27
 -23  -1   3    3.57    0.19
 -23   1   3    3.93    0.25
  23   1  -3    3.43    0.17
 -23   1   3    3.43    0.24
  21  -1  -3   10.28    0.30
 -21  -1   3   10.42    0.38
 -21  -1   3    9.90    0.24
 -21  -1   3   10.03    0.27
  21  -1  -3   10.47    0.30
 -21  -1   3    9.91    0.27
 -21   1   3   10.95    0.30
 -21   1   3   10.40    0.32
  21   1  -3    9.85    0.25
 -19  -1   3   57.74    0.95
 -19  -1   3   58.68    1.01
  19  -1  -3   57.93    0.98
 -19  -1   3   58.04    1.02
  19  -1  -3   58.25    1.04
 -19  -1   3   60.07    1.34
  19   1  -3   58.08    0.96
 -19   1   3   55.89    1.04
 -19   1   3   57.52    0.98
  17  -1  -3   22.46    0.45
  17  -1  -3   22.27    0.47
 -17  -1   3   22.10    0.43
 -17  -1   3   21.82    0.44
 -17  -1   3   22.15    0.60
 -17  -1   3   21.86    0.41
 -17   1   3   21.76    0.44
 -17   1   3   22.18    0.48
  17   1  -3   21.64    0.41
 -15  -1   3    0.04    0.09
  15  -1  -3    0.17    0.12
  15  -1  -3    0.27    0.13
 -15  -1   3    0.21    0.10
 -15  -1   3    0.19    0.16
 -15  -1   3    0.15    0.10
 -15   1   3    0.13    0.12
  15   1  -3    0.11    0.10
  13  -1  -3    0.19    0.11
  13  -1  -3    0.18    0.11
 -13  -1   3    0.07    0.16
 -13  -1   3    0.31    0.10
 -13  -1   3    0.16    0.09
 -13  -1   3    0.20    0.09
 -13   1   3    0.21    0.12
  13   1  -3    0.11    0.10
  11  -1  -3   26.50    0.52
 -11  -1   3   26.16    0.46
  11  -1  -3   26.76    0.49
 -11  -1   3   26.00    0.67
 -11  -1   3   25.75    0.49
 -11  -1   3   26.22    0.49
  11   1  -3   26.34    0.47
 -11   1   3   25.74    0.49
  -9  -1   3   15.21    0.46
   9  -1  -3   14.89    0.33
   9  -1  -3   14.82    0.34
  -9  -1   3   14.34    0.31
  -9  -1   3   14.55    0.32
  -9  -1   3   14.13    0.29
   9  -1  -3   14.90    0.32
  -9   1   3   14.14    0.31
   9   1  -3   14.49    0.30
  -7  -1   3   12.02    0.28
  -7  -1   3   12.11    0.26
   7  -1  -3   12.15    0.30
   7  -1  -3   12.31    0.29
   7  -1  -3   12.23    0.27
  -7  -1   3   12.27    0.27
   7   1  -3   11.90    0.26
  -7   1   3   12.39    0.27
   5  -1  -3  107.48    1.82
  -5  -1   3  107.52    1.70
   5  -1  -3  110.64    1.82
   5  -1  -3  106.29    1.71
  -5  -1   3  108.18    1.81
  -5  -1   3  108.20    1.81
  -5   1   3  108.84    1.71
   5   1  -3  108.26    1.70
  -3  -1   3  221.50    3.50
   3  -1  -3  222.90    3.50
   3  -1  -3  223.50    3.74
  -3  -1   3  224.95    3.74
  -3  -1   3  228.74    3.78
   3  -1  -3  230.86    3.74
   3   1  -3  235.31    3.51
  -3   1   3  228.71    3.51
  -1  -1   3   15.26    0.34
  -1  -1   3   15.52    0.33
   1  -1  -3   15.97    0.34
   1  -1  -3   15.97    0.33
  -1  -1   3   15.13    0.31
   1  -1  -3   15.85    0.32
  -1   1   3   16.03    0.31
   1   1  -3   15.64    0.32
  -1  -1  -3   17.95    0.37
   1  -1   3   18.57    0.38
  -1  -1  -3   18.58    0.35
   1  -1   3   17.97    0.35
   1   1   3   18.23    0.35
  -1   1  -3   18.52    0.36
  -3  -1  -3    5.08    0.17
   3  -1   3    4.97    0.19
  -3  -1  -3    4.72    0.18
   3  -1   3    5.26    0.18
   3  -1   3    5.11    0.20
  -3  -1  -3    5.00    0.19
   3   1   3    5.19    0.16
  -3   1  -3    4.92    0.20
  -5  -1  -3    3.32    0.17
   5  -1   3    3.68    0.18
  -5  -1  -3    3.77    0.17
  -5  -1  -3    3.66    0.16
   5  -1   3    3.84    0.16
   5  -1   3    3.67    0.18
  -5   1  -3    3.53    0.17
   5   1   3    3.90    0.16
   7  -1   3   23.08    0.46
  -7  -1  -3   22.08    0.41
   7  -1   3   22.79    0.43
  -7  -1  -3   21.55    0.43
   7  -1   3   22.25    0.45
  -7  -1  -3   22.61    0.44
  -7   1  -3   21.79    0.43
   7   1   3   22.61    0.41
  -9  -1  -3    2.05    0.15
  -9  -1  -3    1.92    0.16
   9  -1   3    2.03    0.14
   9  -1   3    2.45    0.15
  -9  -1  -3    1.91    0.12
   9   1   3    1.80    0.14
  -9   1  -3    2.14    0.16
 -11  -1  -3  126.46    2.12
 -11  -1  -3  125.44    1.98
 -11  -1  -3  129.22    2.12
  11  -1   3  127.20    2.14
  11  -1   3  126.80    2.00
 -11   1  -3  125.81    2.01
  11   1   3  126.39    1.99
 -13  -1  -3   63.12    1.07
  13  -1   3   62.74    1.10
  13  -1   3   60.28    1.02
 -13  -1  -3   61.11    1.00
 -13  -1  -3   62.29    1.07
 -13   1  -3   61.06    1.03
  13   1   3   61.50    1.01
  15  -1   3   28.59    0.58
 -15  -1  -3   28.67    0.55
 -15  -1  -3   29.28    0.51
  15  -1   3   29.33    0.55
 -15  -1  -3   28.69    0.55
 -15   1  -3   29.37    0.55
 -15   1  -3   28.19    0.58
  15   1   3   29.46    0.52
 -17  -1  -3    3.97    0.20
  17  -1   3    4.03    0.22
  17  -1   3    4.22    0.20
 -17  -1  -3    3.86    0.20
 -17  -1  -3    3.99    0.17
 -17   1  -3    3.94    0.21
  17   1   3    3.79    0.17
 -17   1  -3    3.93    0.23
  19  -1   3    6.05    0.23
  19  -1   3    6.01    0.26
 -19  -1  -3    5.91    0.23
 -19  -1  -3    5.95    0.23
 -19   1  -3    5.68    0.26
 -19   1  -3    6.01    0.24
  19   1   3    6.01    0.20
  21  -1   3   11.26    0.33
 -21  -1  -3   11.04    0.30
 -21  -1  -3   11.43    0.31
  21  -1   3   10.92    0.30
 -21  -1  -3   11.39    0.27
  21   1   3   11.12    0.27
 -21   1  -3   11.42    0.33
 -21   1  -3   11.40    0.32
 -23  -1  -3    0.08    0.13
  23  -1   3    0.25    0.13
  23  -1   3    0.32    0.15
 -23  -1  -3    0.24    0.13
 -23  -1  -3    0.21    0.12
 -23   1  -3    0.48    0.16
  23   1   3    0.14    0.11
 -23   1  -3    0.10    0.15
 -25  -1  -3    8.12    0.28
 -25  -1  -3    8.26    0.24
  25  -1   3    8.10    0.30
 -25  -1  -3    8.13    0.29
  25  -1   3    8.09    0.29
 -25   1  -3    8.47    0.29
  25   1   3    8.17    0.25
 -25   1  -3    8.05    0.30
  27  -1   3    5.80    0.25
 -27  -1  -3    5.62    0.26
  27  -1   3    5.97    0.28
 -27  -1  -3    5.76    0.22
 -27  -1  -3    5.59    0.27
 -27   1  -3    5.52    0.29
 -27   1  -3    5.69    0.26
  27   1   3    5.58    0.20
  29  -1   3    0.95    0.16
  29  -1   3    0.63    0.16
 -29  -1  -3    0.72    0.16
 -29  -1  -3    0.80    0.16
 -29  -1  -3    0.76    0.13
 -29   1  -3    0.64    0.18
 -29   1  -3    0.65    0.18
  29   1   3    0.56    0.12
 -31  -1  -3    0.05    0.16
  31  -1   3    0.08    0.15
 -31  -1  -3   -0.24    0.13
  31  -1   3    0.03    0.16
 -31  -1  -3    0.00    0.16
 -31   1  -3   -0.23    0.16
  31   1   3   -0.17    0.11
 -31   1  -3    0.08    0.17
  33  -1   3    2.09    0.20
 -33  -1  -3    2.67    0.22
  33  -1   3    2.57    0.22
 -33  -1  -3    1.99    0.17
 -33  -1  -3    2.12    0.20
 -33   1  -3    2.20    0.22
 -33   1  -3    2.76    0.25
  33   1   3    2.48    0.18
 -35  -1  -3    5.64    0.31
 -35  -1  -3    5.54    0.25
 -35  -1  -3    5.63    0.30
  35  -1   3    6.44    0.31
 -35   1  -3    5.56    0.34
  35   1   3    5.68    0.25
 -35   1  -3    5.62    0.30
 -37  -1  -3    1.81    0.22
 -37  -1  -3    1.52    0.21
  37  -1   3    1.60    0.20
 -37  -1  -3    1.50    0.18
  37   1   3    2.16    0.19
 -37   1  -3    1.25    0.22
 -37   1  -3    1.67    0.23
 -39  -1  -3    0.11    0.19
 -39  -1  -3    0.00    0.16
  39  -1   3    0.09    0.17
 -39  -1  -3   -0.35    0.20
  39   1   3   -0.12    0.13
 -39   1  -3    0.16    0.21
 -39   1  -3   -0.10    0.21
 -39   1  -3   -0.14    0.20
 -41  -1  -3    3.57    0.27
 -41  -1  -3    3.70    0.26
 -41  -1  -3    4.49    0.34
  41  -1   3    4.44    0.32
  41   1   3    4.06    0.24
 -41   1  -3    4.18    0.32
 -41   1  -3    4.97    0.36
 -41   1  -3    4.33    0.31
 -43  -1  -3    0.75    0.21
 -43  -1  -3    0.81    0.22
 -43  -1  -3    0.80    0.18
  43  -1   3    0.75    0.20
  43   1   3    0.64    0.16
 -43   1  -3    0.82    0.23
 -45  -1  -3    1.98    0.21
  45  -1   3    2.36    0.24
 -45  -1  -3    2.09    0.27
 -45   1  -3    2.08    0.26
  45   1   3    2.07    0.20
 -47  -1  -3    5.04    0.33
 -47  -1  -3    4.60    0.31
  47  -1   3    4.67    0.36
 -47   1  -3    4.79    0.34
  47   1   3    4.36    0.27
 -49  -1  -3    2.80    0.24
 -49  -1  -3    3.48    0.31
  49  -1   3    3.48    0.28
  49   1   3    2.75    0.24
 -49   1  -3    2.18    0.28
 -51  -1  -3    0.25    0.26
 -51  -1  -3    0.11    0.19
  51  -1   3    0.14    0.22
  51   1   3    0.14    0.19
 -51   1  -3    0.11    0.25
 -53  -1  -3   -0.14    0.26
 -53  -1  -3   -0.06    0.20
  53  -1   3    0.07    0.21
  53   1   3   -0.35    0.18
 -53   1  -3    0.00    0.24
  55  -1   3    0.69    0.26
 -55  -1  -3    0.74    0.27
 -55  -1  -3    0.67    0.21
 -55   1  -3    0.56    0.27
  55   1   3    0.48    0.20
  57  -1   3    0.33    0.25
 -57  -1  -3    0.22    0.21
 -57  -1  -3    0.72    0.29
  57   1   3    0.20    0.21
 -57   1  -3   -0.07    0.24
 -59  -1  -3    0.29    0.22
 -59  -1  -3    0.87    0.30
  59  -1   3   -0.08    0.23
 -59  -1  -3   -0.65    0.29
 -59   1  -3    0.34    0.28
  59   1   3    0.00    0.19
 -61  -1  -3   -0.70    0.27
  61  -1   3    0.28    0.24
 -61  -1  -3    0.86    0.29
 -61  -1  -3   -0.11    0.22
  61   1   3    0.06    0.23
 -61   1  -3   -0.36    0.25
 -63  -1  -3    0.39    0.24
 -63  -1  -3   -0.27    0.32
  63  -1   3   -0.27    0.24
 -63   1  -3   -0.33    0.30
  63   1   3    0.08    0.21
 -65  -1  -3    0.40    0.23
  65  -1   3    0.83    0.28
 -65   1  -3    0.22    0.28
  65   1   3    0.41    0.25
 -66  -2   3    0.43    0.33
  66  -2  -3    0.02    0.26
 -66   2   3    0.08    0.30
  64  -2  -3    0.29    0.26
 -64  -2   3    0.47    0.31
 -64   2   3    0.33    0.33
  62  -2  -3   -0.27    0.26
 -62  -2   3   -0.21    0.28
 -62  -2   3   -0.06    0.16
 -62   2   3    0.41    0.29
  60  -2  -3   -0.17    0.24
 -60  -2   3    0.13    0.15
 -60  -2   3   -0.10    0.27
 -60   2   3   -0.49    0.29
 -58  -2   3    1.11    0.17
  58  -2  -3    0.73    0.25
 -58  -2   3    0.95    0.28
 -58   2   3    0.71    0.29
  56  -2  -3    1.23    0.25
 -56  -2   3    0.79    0.15
 -56  -2   3    0.66    0.26
 -56   2   3    0.46    0.28
 -54  -2   3    3.04    0.30
 -54  -2   3    2.87    0.19
  54  -2  -3    2.49    0.28
 -54   2   3    2.38    0.32
 -52  -2   3    4.67    0.32
 -52  -2   3    5.08    0.24
  52  -2  -3    5.52    0.39
 -52   2   3    5.28    0.39
 -50  -2   3    1.33    0.24
 -50  -2   3    1.28    0.22
  50  -2  -3    1.18    0.26
 -50  -2   3    1.28    0.15
 -50   2   3    1.26    0.27
 -48  -2   3    0.16    0.12
  48  -2  -3    0.50    0.23
 -48  -2   3   -0.20    0.20
 -48  -2   3    0.21    0.19
 -48   2   3    0.48    0.24
  46  -2  -3    3.06    0.27
 -46  -2   3    4.00    0.27
 -46  -2   3    3.38    0.26
 -46  -2   3    2.99    0.19
 -46   2   3    3.14    0.30
  46   2  -3    3.33    0.22
 -44  -2   3   -0.04    0.11
 -44  -2   3    0.04    0.18
  44  -2  -3    0.02    0.20
 -44  -2   3   -0.08    0.18
 -44   2   3    0.02    0.22
  44   2  -3   -0.05    0.14
  42  -2  -3    0.75    0.21
 -42  -2   3    0.92    0.12
 -42  -2   3    1.34    0.20
 -42  -2   3    0.80    0.19
 -42   2   3    0.58    0.23
  42   2  -3    0.89    0.16
 -40  -2   3    0.98    0.18
 -40  -2   3    0.83    0.11
  40  -2  -3    1.00    0.22
 -40  -2   3    0.80    0.18
 -40   2   3    0.33    0.22
  40   2  -3    0.63    0.15
 -38  -2   3    0.00    0.16
 -38  -2   3    0.18    0.16
  38  -2  -3    0.17    0.18
 -38  -2   3    0.17    0.10
  38  -2  -3    0.11    0.21
 -38  -2   3    0.06    0.28
 -38   2   3   -0.15    0.21
  38   2  -3    0.15    0.12
 -36  -2   3    0.18    0.09
 -36  -2   3    0.34    0.25
 -36  -2   3    0.35    0.15
  36  -2  -3    0.14    0.20
  36  -2  -3    0.05    0.20
 -36  -2   3    0.18    0.16
  36   2  -3    0.27    0.12
 -36   2   3    0.14    0.20
 -34  -2   3    2.57    0.19
  34  -2  -3    3.00    0.25
  34  -2  -3    2.80    0.23
 -34  -2   3    2.71    0.15
 -34  -2   3    2.60    0.33
 -34  -2   3    3.07    0.20
 -34   2   3    2.71    0.25
  34   2  -3    3.26    0.18
 -32  -2   3    0.03    0.26
  32  -2  -3    0.31    0.17
 -32  -2   3    0.12    0.14
 -32  -2   3    0.20    0.13
  32  -2  -3    0.39    0.19
 -32  -2   3    0.18    0.08
 -32   2   3    0.45    0.19
  32   2  -3    0.27    0.11
 -30  -2   3    9.29    0.47
  30  -2  -3    9.11    0.37
 -30  -2   3    8.86    0.20
 -30  -2   3    9.20    0.28
 -30  -2   3    8.64    0.28
  30  -2  -3    8.90    0.31
 -30   2   3    8.98    0.33
  30   2  -3    8.61    0.24
  28  -2  -3    1.97    0.20
 -28  -2   3    1.83    0.15
 -28  -2   3    1.87    0.11
  28  -2  -3    2.17    0.19
 -28  -2   3    1.81    0.27
 -28  -2   3    1.92    0.15
 -28   2   3    1.64    0.19
  28   2  -3    2.31    0.15
 -26  -2   3    4.19    0.20
 -26  -2   3    4.19    0.20
  26  -2  -3    3.94    0.26
  26  -2  -3    3.81    0.27
 -26  -2   3    4.24    0.13
 -26  -2   3    3.80    0.33
 -26  -2   3    4.20    0.14
 -26   2   3    3.98    0.24
  26   2  -3    4.19    0.17
 -24  -2   3    5.19    0.14
  24  -2  -3    5.25    0.24
  24  -2  -3    5.19    0.29
 -24  -2   3    5.23    0.14
 -24  -2   3    5.11    0.35
 -24  -2   3    5.34    0.21
 -24  -2   3    5.20    0.20
 -24   2   3    5.01    0.25
  24   2  -3    5.46    0.18
 -22  -2   3    0.16    0.10
 -22  -2   3    0.26    0.06
  22  -2  -3    0.46    0.14
  22  -2  -3    0.37    0.14
 -22  -2   3    0.18    0.21
  22  -2  -3    0.41    0.16
 -22  -2   3    0.23    0.10
 -22  -2   3    0.25    0.06
 -22   2   3    0.53    0.16
  22   2  -3    0.26    0.09
 -20  -2   3   36.60    0.67
  20  -2  -3   37.48    0.74
 -20  -2   3   37.13    0.60
 -20  -2   3   37.28    0.67
  20  -2  -3   37.06    0.69
  20  -2  -3   37.29    0.73
 -20  -2   3   37.21    0.97
 -20  -2   3   37.46    0.60
  20   2  -3   38.03    0.64
 -20   2   3   36.61    0.69
  18  -2  -3   11.51    0.32
 -18  -2   3   11.05    0.21
 -18  -2   3   11.34    0.45
  18  -2  -3   11.24    0.33
 -18  -2   3   11.00    0.21
 -18  -2   3   10.93    0.26
  18  -2  -3   11.58    0.34
 -18  -2   3   10.84    0.26
  18   2  -3   11.73    0.25
 -18   2   3   10.72    0.30
  16  -2  -3    4.82    0.24
 -16  -2   3    4.62    0.17
  16  -2  -3    4.49    0.23
  16  -2  -3    4.77    0.20
 -16  -2   3    4.44    0.12
 -16  -2   3    4.69    0.12
 -16  -2   3    4.39    0.33
 -16  -2   3    4.73    0.17
 -16   2   3    4.69    0.21
  16   2  -3    4.72    0.16
 -14  -2   3   21.66    0.41
  14  -2  -3   21.46    0.44
  14  -2  -3   21.51    0.47
 -14  -2   3   21.48    0.36
  14  -2  -3   20.71    0.47
 -14  -2   3   20.74    0.64
 -14  -2   3   20.56    0.41
 -14   2   3   21.35    0.45
  14   2  -3   21.49    0.39
 -12  -2   3   26.92    0.49
 -12  -2   3   26.45    0.49
  12  -2  -3   26.92    0.54
 -12  -2   3   26.23    0.74
  12  -2  -3   26.27    0.54
 -12  -2   3   27.55    0.45
  12  -2  -3   25.50    0.50
 -12   2   3   25.77    0.51
  12   2  -3   26.83    0.47
  10  -2  -3    2.65    0.20
  10  -2  -3    2.45    0.19
 -10  -2   3    2.53    0.12
 -10  -2   3    2.39    0.14
  10  -2  -3    2.45    0.18
 -10  -2   3    2.26    0.26
 -10  -2   3    2.25    0.15
 -10   2   3    2.35    0.16
  10   2  -3    2.49    0.14
   8  -2  -3    0.65    0.12
  -8  -2   3    0.97    0.10
   8  -2  -3    0.77    0.13
  -8  -2   3    0.74    0.10
   8  -2  -3    1.00    0.14
  -8  -2   3    0.90    0.25
   8   2  -3    0.92    0.11
  -8   2   3    0.96    0.13
  -6  -2   3   16.45    0.31
  -6  -2   3   16.06    0.33
  -6  -2   3   16.13    0.53
   6  -2  -3   16.17    0.34
   6  -2  -3   16.52    0.37
   6  -2  -3   15.92    0.37
  -6  -2   3   15.72    0.34
   6   2  -3   16.11    0.33
  -6   2   3   15.76    0.34
   4  -2  -3    8.25    0.23
  -4  -2   3    8.74    0.40
   4  -2  -3    8.69    0.25
  -4  -2   3    8.59    0.20
   4  -2  -3    8.71    0.25
  -4  -2   3    8.48    0.24
  -4  -2   3    8.65    0.23
  -4   2   3    9.01    0.24
   4   2  -3    8.49    0.23
   2  -2  -3   20.15    0.38
  -2  -2   3   20.35    0.62
   2  -2  -3   20.29    0.42
  -2  -2   3   20.31    0.37
  -2  -2   3   20.09    0.41
  -2  -2   3   20.08    0.40
   2  -2  -3   19.81    0.41
  -2   2   3   20.46    0.39
   2   2  -3   20.07    0.39
   0  -2  -3   35.85    0.67
   0  -2   3   36.37    0.62
   0  -2  -3   36.10    0.67
   0  -2   3   37.44    0.67
   0  -2  -3   37.04    0.62
   0  -2   3   36.60    0.68
   0  -2   3   37.30    0.95
   0   2   3   36.58    0.63
   0   2  -3   37.28    0.64
   2  -2   3    0.35    0.11
  -2  -2  -3    0.27    0.09
  -2  -2  -3    0.24    0.10
  -2  -2  -3    0.22    0.10
   2  -2   3    0.21    0.11
   2  -2   3    1.05    0.24
  -2   2  -3    0.42    0.12
   2   2   3    0.33    0.10
   4  -2   3    0.24    0.11
  -4  -2  -3    0.35    0.10
  -4  -2  -3    0.40    0.10
   4  -2   3    0.44    0.11
   4  -2   3    0.39    0.12
  -4  -2  -3    0.34    0.09
  -4   2  -3    0.38    0.12
   4   2   3    0.52    0.10
  -6  -2  -3   13.01    0.29
   6  -2   3   13.35    0.33
  -6  -2  -3   13.33    0.30
  -6  -2  -3   13.31    0.26
   6  -2   3   13.12    0.33
   6  -2   3   13.11    0.30
  -6   2  -3   12.97    0.30
   6   2   3   13.57    0.28
   8  -2   3    6.04    0.21
  -8  -2  -3    5.86    0.19
  -8  -2  -3    6.09    0.20
   8  -2   3    6.09    0.24
   8  -2   3    6.27    0.24
  -8  -2  -3    5.95    0.16
   8   2   3    6.21    0.18
  -8   2  -3    5.91    0.22
 -10  -2  -3   10.56    0.25
  10  -2   3   10.61    0.30
 -10  -2  -3   10.71    0.22
 -10  -2  -3   10.72    0.26
  10  -2   3   10.99    0.28
  10  -2   3   10.83    0.31
  10   2   3   10.61    0.24
 -10   2  -3   10.53    0.28
  12  -2   3    3.79    0.22
  12  -2   3    3.59    0.20
 -12  -2  -3    3.61    0.12
  12  -2   3    3.57    0.21
 -12  -2  -3    3.48    0.16
 -12  -2  -3    3.69    0.17
  12   2   3    3.52    0.15
 -12   2  -3    3.94    0.22
  14  -2   3    1.56    0.16
 -14  -2  -3    1.73    0.12
  14  -2   3    1.81    0.17
  14  -2   3    1.69    0.14
 -14  -2  -3    1.79    0.12
 -14   2  -3    1.97    0.18
  14   2   3    1.65    0.13
 -16  -2  -3   10.45    0.21
 -16  -2  -3   10.26    0.26
  16  -2   3   10.68    0.32
 -16  -2  -3   10.32    0.26
  16  -2   3   10.70    0.33
  16  -2   3    9.66    0.28
 -16   2  -3   10.02    0.30
  16   2   3   10.62    0.24
 -18  -2  -3   11.85    0.23
  18  -2   3   11.58    0.35
  18  -2   3   12.26    0.35
 -18  -2  -3   12.06    0.29
 -18  -2  -3   11.67    0.29
  18  -2   3   11.65    0.31
  18   2   3   11.87    0.26
 -18   2  -3   11.41    0.32
 -20  -2  -3    0.40    0.12
  20  -2   3    0.21    0.15
  20  -2   3    0.20    0.14
 -20  -2  -3    0.35    0.11
 -20  -2  -3    0.40    0.07
  20  -2   3    0.64    0.17
 -20   2  -3    0.19    0.15
  20   2   3    0.37    0.10
 -22  -2  -3   -0.06    0.07
 -22  -2  -3    0.05    0.12
  22  -2   3   -0.03    0.16
  22  -2   3    0.04    0.15
 -22  -2  -3    0.04    0.11
 -22   2  -3   -0.15    0.16
  22   2   3   -0.06    0.09
  24  -2   3    3.89    0.28
 -24  -2  -3    3.69    0.22
 -24  -2  -3    3.65    0.14
 -24  -2  -3    3.81    0.21
  24  -2   3    3.90    0.25
  24   2   3    3.82    0.17
 -24   2  -3    3.21    0.24
  26  -2   3    2.16    0.21
 -26  -2  -3    1.69    0.13
 -26  -2  -3    2.35    0.17
  26  -2   3    2.43    0.22
 -26  -2  -3    1.91    0.16
 -26   2  -3    1.97    0.20
  26   2   3    2.03    0.16
 -28  -2  -3    0.51    0.15
  28  -2   3    0.86    0.20
  28  -2   3    0.91    0.19
 -28  -2  -3    0.78    0.10
 -28  -2  -3    0.86    0.16
  28   2   3    0.92    0.12
 -28   2  -3    0.74    0.19
 -30  -2  -3    1.43    0.11
 -30  -2  -3    1.47    0.17
  30  -2   3    1.30    0.19
  30  -2   3    1.42    0.21
 -30  -2  -3    1.45    0.17
  30   2   3    1.37    0.14
 -30   2  -3    1.69    0.24
 -32  -2  -3   21.30    0.49
  32  -2   3   21.59    0.55
  32  -2   3   21.22    0.51
 -32  -2  -3   21.54    0.50
 -32  -2  -3   21.41    0.40
 -32   2  -3   20.74    0.52
  32   2   3   20.74    0.45
 -34  -2  -3    1.81    0.14
  34  -2   3    1.76    0.22
 -34  -2  -3    2.09    0.21
  34  -2   3    2.10    0.22
 -34  -2  -3    1.97    0.20
  34   2   3    1.68    0.16
 -34   2  -3    2.03    0.25
 -36  -2  -3   14.73    0.42
 -36  -2  -3   14.50    0.32
  36  -2   3   15.16    0.43
 -36  -2  -3   14.37    0.42
  36   2   3   14.60    0.36
 -36   2  -3   13.94    0.45
 -38  -2  -3    2.85    0.18
 -38  -2  -3    2.64    0.22
  38  -2   3    2.60    0.25
 -38  -2  -3    2.93    0.23
  38   2   3    2.85    0.19
 -38   2  -3    2.80    0.27
 -40  -2  -3    3.12    0.19
 -40  -2  -3    2.99    0.24
  40  -2   3    3.26    0.26
 -40  -2  -3    3.10    0.24
  40   2   3    2.72    0.21
 -40   2  -3    2.48    0.28
 -42  -2  -3    3.99    0.32
  42  -2   3    3.96    0.29
 -42  -2  -3    3.94    0.20
 -42  -2  -3    3.99    0.32
 -42   2  -3    4.27    0.33
  42   2   3    3.90    0.24
  44  -2   3    7.12    0.36
 -44  -2  -3    7.41    0.25
 -44  -2  -3    7.03    0.37
 -44  -2  -3    7.36    0.37
  44   2   3    7.11    0.29
 -44   2  -3    7.25    0.39
 -46  -2  -3    0.51    0.22
 -46  -2  -3    0.32    0.21
  46  -2   3   -0.09    0.19
 -46  -2  -3    0.08    0.13
 -46   2  -3   -0.17    0.26
 -48  -2  -3    0.09    0.14
 -48  -2  -3    0.28    0.22
  48  -2   3    0.16    0.21
 -48   2  -3    0.18    0.25
 -50  -2  -3   -0.25    0.21
  50  -2   3   -0.26    0.20
 -50  -2  -3    0.08    0.14
 -50   2  -3    0.18    0.25
 -52  -2  -3    0.65    0.15
  52  -2   3    0.47    0.26
 -52  -2  -3    0.82    0.25
 -52   2  -3    0.40    0.26
 -54  -2  -3    0.32    0.16
 -54  -2  -3    0.92    0.27
  54  -2   3    0.61    0.27
 -54   2  -3    0.43    0.28
  56  -2   3   -0.36    0.25
 -56  -2  -3    0.43    0.16
 -56  -2  -3    0.00    0.26
 -56   2  -3   -0.30    0.29
 -58  -2  -3    0.19    0.16
 -58  -2  -3    0.36    0.28
  58  -2   3   -0.13    0.27
 -58   2  -3    0.21    0.29
  60  -2   3    0.55    0.29
 -60  -2  -3    0.74    0.31
 -60   2  -3    0.56    0.29
  62  -2   3    0.52    0.30
 -62  -2  -3    1.35    0.33
 -62   2  -3    0.94    0.34
  61  -3  -3    0.23    0.27
 -61  -3   3    0.43    0.29
 -61   3   3    0.69    0.37
 -59  -3   3   -0.33    0.25
  59  -3  -3   -0.06    0.24
 -59   3   3   -0.35    0.30
  57  -3  -3    1.62    0.28
 -57  -3   3    2.08    0.29
 -57   3   3    1.53    0.36
  55  -3  -3    1.39    0.30
 -55  -3   3    1.11    0.25
 -55   3   3    0.90    0.30
  53  -3  -3    0.59    0.24
 -53  -3   3    0.22    0.22
 -53  -3   3    0.58    0.22
 -53   3   3    0.63    0.32
 -51  -3   3   -0.13    0.20
 -51  -3   3    0.06    0.19
  51  -3  -3   -0.37    0.21
 -51   3   3    0.78    0.28
  49  -3  -3    0.11    0.22
 -49  -3   3    0.18    0.19
 -49  -3   3    0.06    0.19
 -49   3   3    0.02    0.28
  47  -3  -3    0.06    0.21
 -47  -3   3    0.12    0.18
 -47  -3   3    0.24    0.19
 -47   3   3   -0.17    0.25
 -45  -3   3    0.74    0.19
  45  -3  -3    0.74    0.24
 -45  -3   3    0.43    0.19
 -45   3   3    0.86    0.27
 -43  -3   3    0.11    0.17
 -43  -3   3    0.12    0.17
  43  -3  -3    0.04    0.19
 -43   3   3   -0.14    0.26
  41  -3  -3    0.54    0.20
 -41  -3   3    0.90    0.17
 -41  -3   3    0.92    0.17
 -41  -3   3    0.51    0.36
 -41   3   3    0.63    0.24
  39  -3  -3   -0.04    0.21
 -39  -3   3    0.08    0.31
 -39  -3   3    0.17    0.15
 -39  -3   3   -0.03    0.15
 -39   3   3    0.06    0.22
 -37  -3   3    0.21    0.30
  37  -3  -3    0.75    0.23
 -37  -3   3    0.72    0.15
 -37  -3   3    0.37    0.15
  37  -3  -3    0.68    0.22
 -37   3   3    0.50    0.23
  35  -3  -3    0.01    0.18
  35  -3  -3    0.37    0.22
 -35  -3   3   -0.25    0.30
 -35  -3   3    0.19    0.13
 -35  -3   3   -0.02    0.13
 -35   3   3    0.24    0.20
 -33  -3   3    1.72    0.15
 -33  -3   3    1.25    0.33
  33  -3  -3    1.43    0.23
  33  -3  -3    1.15    0.20
 -33  -3   3    1.53    0.15
 -33   3   3    2.00    0.26
  31  -3  -3   -0.20    0.17
 -31  -3   3    0.10    0.12
  31  -3  -3   -0.27    0.20
 -31  -3   3   -0.04    0.12
  31  -3  -3   -0.23    0.14
 -31  -3   3    0.11    0.33
 -31   3   3    0.19    0.21
 -29  -3   3    0.30    0.12
  29  -3  -3    0.38    0.20
 -29  -3   3    0.10    0.33
 -29  -3   3    0.35    0.12
  29  -3  -3    0.20    0.15
  29  -3  -3    0.27    0.17
 -29   3   3    0.05    0.19
  27  -3  -3    0.00    0.15
 -27  -3   3   -0.07    0.11
 -27  -3   3    0.01    0.11
  27  -3  -3    0.19    0.20
 -27  -3   3    0.05    0.29
  27  -3  -3    0.15    0.18
 -27   3   3   -0.18    0.17
  25  -3  -3    0.03    0.17
  25  -3  -3   -0.04    0.16
 -25  -3   3    0.03    0.10
  25  -3  -3    0.00    0.15
  25  -3  -3   -0.24    0.18
 -25  -3   3    0.09    0.10
 -25  -3   3   -0.21    0.28
 -25   3   3   -0.11    0.17
  23  -3  -3    1.38    0.21
  23  -3  -3    1.05    0.17
 -23  -3   3    1.15    0.12
 -23  -3   3    0.88    0.31
  23  -3  -3    1.30    0.19
  23  -3  -3    1.46    0.20
 -23  -3   3    1.12    0.12
 -23   3   3    1.14    0.20
 -21  -3   3    7.38    0.22
  21  -3  -3    8.06    0.32
  21  -3  -3    7.28    0.34
  21  -3  -3    7.69    0.27
 -21  -3   3    7.62    0.22
  21  -3  -3    7.37    0.33
 -21  -3   3    6.92    0.47
 -21   3   3    7.39    0.29
 -19  -3   3    5.82    0.19
  19  -3  -3    5.75    0.26
  19  -3  -3    6.34    0.29
 -19  -3   3    6.15    0.20
  19  -3  -3    5.93    0.31
 -19  -3   3    5.64    0.44
  19  -3  -3    6.00    0.32
 -19   3   3    6.11    0.29
  19   3  -3    6.06    0.18
 -17  -3   3    4.47    0.18
 -17  -3   3    4.84    0.41
 -17  -3   3    4.91    0.18
  17  -3  -3    4.71    0.23
  17  -3  -3    4.57    0.29
  17  -3  -3    4.99    0.27
  17  -3  -3    4.89    0.29
 -17   3   3    5.14    0.27
  17   3  -3    4.68    0.17
  15  -3  -3   10.96    0.31
  15  -3  -3   10.98    0.36
  15  -3  -3   10.49    0.34
  15  -3  -3   10.36    0.41
 -15  -3   3   10.27    0.25
 -15  -3   3   10.87    0.55
 -15  -3   3   10.28    0.25
 -15   3   3   10.44    0.32
  15   3  -3   10.51    0.24
 -13  -3   3   26.72    0.50
  13  -3  -3   26.52    0.57
  13  -3  -3   26.34    0.58
 -13  -3   3   26.99    0.51
  13  -3  -3   26.76    0.52
 -13  -3   3   25.92    0.82
  13  -3  -3   26.82    0.73
 -13   3   3   26.96    0.54
  13   3  -3   27.53    0.48
 -11  -3   3    1.62    0.12
 -11  -3   3    2.06    0.15
 -11  -3   3    1.70    0.30
  11  -3  -3    1.76    0.23
  11  -3  -3    1.99    0.18
  11  -3  -3    2.12    0.16
  11  -3  -3    1.79    0.17
  11   3  -3    2.49    0.14
 -11   3   3    1.93    0.17
   9  -3  -3    2.78    0.19
   9  -3  -3    2.63    0.26
   9  -3  -3    3.05    0.22
  -9  -3   3    3.07    0.17
  -9  -3   3    3.09    0.17
  -9  -3   3    2.69    0.32
   9  -3  -3    2.84    0.23
  -9   3   3    2.54    0.20
   9   3  -3    2.79    0.15
   7  -3  -3    2.12    0.17
   7  -3  -3    1.86    0.17
  -7  -3   3    2.05    0.17
   7  -3  -3    1.90    0.14
  -7  -3   3    1.61    0.30
  -7  -3   3    1.85    0.13
   7   3  -3    1.80    0.14
  -7   3   3    1.94    0.16
   5  -3  -3    6.63    0.26
   5  -3  -3    6.40    0.26
   5  -3  -3    6.62    0.21
  -5  -3   3    6.56    0.22
  -5  -3   3    6.50    0.22
  -5  -3   3    6.26    0.43
  -5  -3   3    6.62    0.14
  -5  -3   3    6.68    0.15
  -5   3   3    6.65    0.23
   5   3  -3    6.69    0.20
   3  -3  -3    6.47    0.19
  -3  -3   3    6.65    0.23
  -3  -3   3    6.29    0.22
  -3  -3   3    6.05    0.42
   3  -3  -3    6.00    0.24
  -3  -3   3    6.27    0.16
   3  -3  -3    6.46    0.24
  -3   3   3    6.38    0.22
   3   3  -3    6.21    0.20
  -1  -3   3    0.49    0.09
   1  -3  -3    0.54    0.12
  -1  -3   3    0.42    0.12
  -1  -3   3    0.38    0.12
   1  -3  -3    0.37    0.12
   1  -3  -3    0.38    0.09
  -1  -3   3    0.43    0.29
  -1   3   3    0.65    0.12
   1   3  -3    0.47    0.11
   1  -3   3    0.44    0.13
  -1  -3  -3    0.42    0.12
   1  -3   3    0.33    0.13
  -1  -3  -3    0.52    0.08
  -1  -3  -3    0.60    0.11
   1  -3   3    0.48    0.10
   1  -3   3    0.50    0.26
  -1   3  -3    0.32    0.11
   1   3   3    0.41    0.11
  -3  -3  -3    0.16    0.11
  -3  -3  -3    0.27    0.06
  -3  -3  -3    0.30    0.06
   3  -3   3    0.15    0.13
  -3  -3  -3    0.18    0.11
   3  -3   3    0.29    0.13
   3  -3   3    0.26    0.10
   3  -3   3   -0.03    0.26
   3   3   3    0.35    0.10
  -3   3  -3    0.42    0.12
  -5  -3  -3    0.60    0.11
   5  -3   3    0.37    0.13
  -5  -3  -3    0.48    0.11
   5  -3   3    0.35    0.14
   5  -3   3    0.45    0.11
   5  -3   3    0.55    0.27
   5   3   3    0.45    0.10
  -5   3  -3    0.55    0.13
   7  -3   3    1.83    0.15
  -7  -3  -3    1.89    0.13
   7  -3   3    1.56    0.16
   7  -3   3    1.95    0.17
  -7  -3  -3    2.08    0.17
   7  -3   3    2.30    0.34
  -7   3  -3    2.21    0.17
   7   3   3    1.97    0.14
  -9  -3  -3   -0.03    0.10
   9  -3   3    0.17    0.14
  -9  -3  -3    0.11    0.10
   9  -3   3    0.21    0.14
   9  -3   3   -0.09    0.25
   9  -3   3   -0.05    0.12
  -9   3  -3    0.00    0.12
   9   3   3    0.05    0.09
  11  -3   3    7.62    0.45
  11  -3   3    6.76    0.30
 -11  -3  -3    7.85    0.23
  11  -3   3    7.45    0.25
 -11  -3  -3    8.00    0.22
  11  -3   3    7.38    0.30
 -11   3  -3    7.13    0.28
  11   3   3    7.78    0.20
  13  -3   3    0.99    0.18
 -13  -3  -3    1.10    0.12
 -13  -3  -3    0.76    0.11
  13  -3   3    1.04    0.28
  13  -3   3    0.92    0.16
  13  -3   3    1.27    0.16
  13   3   3    0.80    0.10
 -15  -3  -3    1.52    0.13
  15  -3   3    1.99    0.20
 -15  -3  -3    1.81    0.13
  15  -3   3    2.06    0.33
  15  -3   3    1.79    0.17
  15  -3   3    1.67    0.20
  15   3   3    1.70    0.13
 -15   3  -3    1.71    0.19
  17  -3   3   -0.28    0.14
  17  -3   3    0.29    0.17
 -17  -3  -3    0.11    0.11
 -17  -3  -3    0.14    0.11
  17  -3   3    0.48    0.27
  17  -3   3    0.28    0.18
 -17   3  -3    0.43    0.16
  17   3   3    0.27    0.09
 -19  -3  -3   -0.01    0.11
  19  -3   3   -0.16    0.13
  19  -3   3   -0.10    0.18
  19  -3   3    0.11    0.27
  19  -3   3   -0.07    0.16
 -19  -3  -3   -0.04    0.11
  19   3   3    0.10    0.09
 -19   3  -3   -0.02    0.17
 -21  -3  -3    0.28    0.12
 -21  -3  -3    0.20    0.11
  21  -3   3    0.14    0.18
  21  -3   3    0.31    0.18
  21  -3   3    0.29    0.17
 -21   3  -3    0.26    0.19
 -23  -3  -3    0.06    0.12
  23  -3   3    0.15    0.20
 -23  -3  -3   -0.22    0.12
  23  -3   3    0.03    0.17
 -23   3  -3   -0.07    0.17
  25  -3   3    0.34    0.21
 -25  -3  -3    0.33    0.14
  25  -3   3    0.32    0.17
 -25  -3  -3    0.12    0.12
 -25   3  -3    0.18    0.18
 -27  -3  -3    0.05    0.13
 -27  -3  -3   -0.10    0.13
  27  -3   3    0.06    0.18
  27  -3   3    0.08    0.20
 -27   3  -3   -0.17    0.21
  29  -3   3    0.24    0.20
 -29  -3  -3    0.13    0.14
  29  -3   3    0.51    0.18
 -29  -3  -3   -0.12    0.13
 -29   3  -3    0.14    0.20
 -31  -3  -3   -0.27    0.14
  31  -3   3   -0.03    0.20
 -31  -3  -3   -0.25    0.14
  31  -3   3   -0.28    0.19
 -31   3  -3   -0.05    0.23
  33  -3   3   -0.15    0.20
 -33  -3  -3   -0.24    0.15
  33  -3   3   -0.03    0.20
 -33  -3  -3   -0.33    0.15
 -33   3  -3   -0.22    0.21
  35  -3   3    1.90    0.23
 -35  -3  -3    2.54    0.20
 -35  -3  -3    2.22    0.20
  35  -3   3    2.14    0.27
 -35   3  -3    2.30    0.30
  37  -3   3   11.61    0.44
 -37  -3  -3   11.10    0.36
 -37  -3  -3   11.03    0.37
 -37   3  -3   10.73    0.43
 -39  -3  -3   13.36    0.41
  39  -3   3   13.41    0.45
 -39  -3  -3   13.51    0.41
 -39   3  -3   13.97    0.52
 -41  -3  -3    0.49    0.18
 -41  -3  -3    0.55    0.19
  41  -3   3    0.42    0.21
 -41   3  -3    0.81    0.25
 -43  -3  -3    0.50    0.19
  43  -3   3   -0.10    0.23
 -43  -3  -3    0.00    0.18
 -43   3  -3    0.49    0.26
 -45  -3  -3    1.81    0.22
 -45  -3  -3    2.00    0.23
  45  -3   3    1.75    0.25
 -45   3  -3    1.97    0.32
  47  -3   3    1.42    0.26
 -47  -3  -3    1.15    0.22
 -47  -3  -3    1.54    0.23
 -47   3  -3    1.60    0.29
  49  -3   3    1.27    0.26
 -49  -3  -3    2.05    0.25
 -49  -3  -3    2.11    0.25
 -49   3  -3    1.32    0.30
  51  -3   3   -0.06    0.25
 -51  -3  -3    0.19    0.22
 -51   3  -3    0.38    0.28
 -53  -3  -3    0.25    0.23
  53  -3   3    0.10    0.23
 -53   3  -3   -0.14    0.31
 -55  -3  -3   -0.02    0.24
  55  -3   3   -0.10    0.24
 -55   3  -3   -0.11    0.29
  57  -3   3    0.19    0.26
 -57  -3  -3    0.14    0.25
 -57   3  -3    0.33    0.31
 -54  -4   3    1.85    0.24
 -54  -4   3    1.83    0.26
  54  -4  -3    1.55    0.29
 -54   4   3    1.91    0.39
  52  -4  -3    0.29    0.27
 -52  -4   3   -0.07    0.21
 -52  -4   3   -0.06    0.20
 -52   4   3   -0.04    0.30
 -50  -4   3    0.77    0.20
  50  -4  -3    0.61    0.27
 -50  -4   3    0.82    0.21
 -50   4   3    0.63    0.33
 -48  -4   3    0.14    0.19
  48  -4  -3    0.31    0.23
 -48  -4   3    0.39    0.19
 -48   4   3    0.57    0.29
 -46  -4   3    0.13    0.17
 -46  -4   3    0.20    0.17
  46  -4  -3    0.27    0.25
 -46   4   3    0.31    0.27
 -44  -4   3    4.25    0.28
 -44  -4   3    3.38    0.28
  44  -4  -3    3.80    0.33
 -44   4   3    4.43    0.38
 -42  -4   3    0.59    0.16
 -42  -4   3    0.31    0.39
  42  -4  -3    0.75    0.24
 -42  -4   3    0.54    0.16
 -42   4   3    0.55    0.29
 -40  -4   3    0.36    0.15
 -40  -4   3    0.02    0.37
  40  -4  -3    0.50    0.23
 -40  -4   3    0.34    0.15
 -40   4   3    0.20    0.24
 -38  -4   3    9.67    0.68
 -38  -4   3    9.17    0.30
 -38  -4   3    9.52    0.31
  38  -4  -3   10.06    0.42
 -38   4   3    9.54    0.44
 -36  -4   3    2.01    0.16
  36  -4  -3    3.00    0.33
 -36  -4   3    1.60    0.45
  36  -4  -3    2.57    0.27
 -36  -4   3    2.10    0.17
 -36   4   3    1.97    0.27
 -34  -4   3    0.13    0.12
 -34  -4   3    0.31    0.13
 -34  -4   3    0.26    0.36
  34  -4  -3    0.32    0.24
  34  -4  -3    0.11    0.21
 -34   4   3    0.34    0.22
 -32  -4   3    0.15    0.35
  32  -4  -3    0.32    0.21
 -32  -4   3    0.49    0.13
  32  -4  -3    0.21    0.25
 -32  -4   3    0.33    0.12
 -32   4   3    0.59    0.22
 -30  -4   3    0.26    0.12
  30  -4  -3    0.27    0.23
 -30  -4   3    0.32    0.12
  30  -4  -3    0.28    0.19
 -30  -4   3    0.38    0.39
 -30   4   3    0.40    0.21
  28  -4  -3    0.92    0.25
  28  -4  -3    0.24    0.22
 -28  -4   3    0.68    0.12
 -28  -4   3    0.02    0.34
 -28  -4   3    0.47    0.11
  28  -4  -3    0.82    0.20
 -28   4   3    0.81    0.21
 -26  -4   3    0.31    0.11
 -26  -4   3    0.23    0.11
  26  -4  -3    0.47    0.22
  26  -4  -3    0.13    0.22
 -26  -4   3   -0.03    0.34
  26  -4  -3    0.55    0.18
 -26   4   3    0.25    0.21
  24  -4  -3    2.70    0.22
  24  -4  -3    2.81    0.27
 -24  -4   3    2.66    0.17
  24  -4  -3    2.87    0.29
 -24  -4   3    2.32    0.39
 -24  -4   3    2.84    0.18
 -24   4   3    3.07    0.26
  22  -4  -3    1.45    0.26
 -22  -4   3    1.40    0.12
 -22  -4   3    1.54    0.37
 -22  -4   3    1.37    0.12
  22  -4  -3    1.81    0.25
  22  -4  -3    1.56    0.19
 -22   4   3    1.48    0.22
  20  -4  -3    1.85    0.24
 -20  -4   3    1.48    0.13
 -20  -4   3    1.58    0.13
 -20  -4   3    1.31    0.36
  20  -4  -3    1.65    0.27
  20  -4  -3    1.61    0.19
 -20   4   3    1.56    0.22
  18  -4  -3    0.58    0.19
 -18  -4   3    0.23    0.31
 -18  -4   3    0.16    0.11
  18  -4  -3    0.23    0.15
  18  -4  -3   -0.08    0.18
 -18  -4   3    0.35    0.11
  18  -4  -3    0.07    0.24
 -18   4   3    0.31    0.18
  16  -4  -3    2.65    0.30
  16  -4  -3    2.63    0.22
 -16  -4   3    2.29    0.38
 -16  -4   3    2.12    0.17
  16  -4  -3    2.43    0.23
  16  -4  -3    2.60    0.19
 -16  -4   3    2.44    0.18
 -16   4   3    2.72    0.22
  14  -4  -3    4.66    0.39
  14  -4  -3    5.28    0.31
 -14  -4   3    5.48    0.22
 -14  -4   3    5.42    0.22
  14  -4  -3    5.41    0.33
  14  -4  -3    5.57    0.25
 -14  -4   3    5.09    0.49
 -14   4   3    5.17    0.28
  12  -4  -3   -0.08    0.17
  12  -4  -3    0.10    0.13
 -12  -4   3    0.16    0.12
  12  -4  -3    0.04    0.16
 -12  -4   3    0.19    0.11
  12  -4  -3    0.04    0.25
 -12  -4   3   -0.04    0.34
 -12   4   3    0.47    0.17
 -10  -4   3    1.49    0.35
  10  -4  -3    2.08    0.20
  10  -4  -3    2.12    0.21
  10  -4  -3    1.90    0.30
 -10  -4   3    1.77    0.15
 -10  -4   3    1.65    0.15
  10  -4  -3    2.03    0.15
 -10   4   3    1.79    0.19
   8  -4  -3   15.67    0.33
   8  -4  -3   14.86    0.42
  -8  -4   3   15.30    0.71
   8  -4  -3   15.25    0.43
   8  -4  -3   15.20    0.61
  -8  -4   3   15.38    0.37
  -8  -4   3   15.18    0.37
  -8   4   3   15.02    0.38
  -6  -4   3   12.27    0.61
  -6  -4   3   12.90    0.34
   6  -4  -3   13.26    0.38
   6  -4  -3   12.51    0.54
   6  -4  -3   13.26    0.28
   6  -4  -3   12.65    0.38
  -6  -4   3   13.31    0.34
  -6   4   3   12.97    0.34
  -4  -4   3    0.63    0.14
  -4  -4   3    0.38    0.35
  -4  -4   3    0.45    0.14
   4  -4  -3    0.57    0.08
   4  -4  -3    0.39    0.15
   4  -4  -3    0.61    0.16
  -4   4   3    0.49    0.14
  -2  -4   3    4.08    0.25
  -2  -4   3    4.55    0.46
   2  -4  -3    4.31    0.26
   2  -4  -3    4.48    0.25
  -2  -4   3    3.92    0.24
   0  -4  -3    3.03    0.23
   0  -4   3    2.86    0.38
   0  -4  -3    3.30    0.23
   0  -4   3    3.37    0.24
   0  -4   3    3.17    0.21
  -2  -4  -3    0.16    0.14
   2  -4   3    0.30    0.15
   2  -4   3    0.23    0.30
   2  -4   3    0.27    0.08
  -2  -4  -3    0.18    0.13
   2  -4   3    0.03    0.15
   4  -4   3   -0.12    0.29
   4  -4   3   -0.05    0.14
   4  -4   3    0.13    0.10
   4  -4   3    0.00    0.15
  -4  -4  -3   -0.10    0.12
  -4  -4  -3    0.05    0.13
  -4   4  -3    0.14    0.14
   6  -4   3    0.65    0.30
   6  -4   3    0.43    0.17
   6  -4   3    0.51    0.12
   6  -4   3    0.44    0.17
  -6  -4  -3    0.46    0.13
  -6  -4  -3    0.36    0.13
  -6   4  -3    0.35    0.15
   8  -4   3    8.79    0.57
  -8  -4  -3    8.08    0.27
   8  -4   3    9.24    0.34
   8  -4   3    8.62    0.35
  -8  -4  -3    8.71    0.27
   8  -4   3    8.64    0.26
  -8   4  -3    8.88    0.30
 -10  -4  -3    0.78    0.13
 -10  -4  -3    0.82    0.14
  10  -4   3    0.96    0.15
  10  -4   3    1.08    0.19
  10  -4   3    1.43    0.35
  10  -4   3    0.94    0.19
 -10   4  -3    0.61    0.17
  12  -4   3    0.24    0.18
  12  -4   3    0.34    0.28
 -12  -4  -3    0.15    0.12
  12  -4   3    0.21    0.18
  12  -4   3    0.19    0.14
 -12  -4  -3    0.03    0.11
 -12   4  -3    0.14    0.16
  14  -4   3    0.94    0.30
  14  -4   3    1.03    0.17
 -14  -4  -3    1.16    0.13
  14  -4   3    1.10    0.20
 -14  -4  -3    1.48    0.14
  14  -4   3    1.25    0.21
 -14   4  -3    0.88    0.18
  16  -4   3    0.83    0.21
  16  -4   3    0.67    0.30
 -16  -4  -3    0.72    0.12
 -16  -4  -3    0.57    0.12
  16  -4   3    0.55    0.17
  16  -4   3    0.64    0.19
 -16   4  -3    0.64    0.19
  18  -4   3    2.37    0.20
  18  -4   3    2.23    0.34
  18  -4   3    2.41    0.25
 -18  -4  -3    2.21    0.18
 -18  -4  -3    2.41    0.19
 -18   4  -3    2.03    0.21
  20  -4   3    1.03    0.33
 -20  -4  -3    0.99    0.13
 -20  -4  -3    1.05    0.14
  20  -4   3    0.64    0.18
  20  -4   3    1.13    0.22
 -20   4  -3    1.27    0.22
 -22  -4  -3    0.90    0.13
  22  -4   3    1.14    0.19
  22  -4   3    1.06    0.23
 -22  -4  -3    1.02    0.13
  22  -4   3    0.54    0.33
 -22   4  -3    1.01    0.22
 -24  -4  -3    1.65    0.15
 -24  -4  -3    1.50    0.14
  24  -4   3    1.33    0.20
  24  -4   3    1.48    0.25
  24  -4   3    1.59    0.35
 -24   4  -3    1.38    0.23
  26  -4   3   -0.05    0.18
 -26  -4  -3   -0.21    0.12
  26  -4   3   -0.07    0.26
  26  -4   3    0.25    0.22
 -26  -4  -3   -0.06    0.13
 -26   4  -3    0.09    0.22
 -28  -4  -3    0.13    0.13
  28  -4   3   -0.18    0.21
 -28  -4  -3    0.13    0.14
  28  -4   3   -0.07    0.30
  28  -4   3    0.24    0.19
 -28   4  -3   -0.15    0.23
 -30  -4  -3    0.13    0.14
  30  -4   3    0.13    0.23
  30  -4   3   -0.07    0.19
  30  -4   3    0.29    0.31
 -30  -4  -3   -0.13    0.13
 -30   4  -3   -0.05    0.21
 -32  -4  -3    1.42    0.16
  32  -4   3    1.21    0.34
  32  -4   3    1.49    0.28
  32  -4   3    1.19    0.23
 -32  -4  -3    1.31    0.16
 -32   4  -3    1.04    0.25
 -34  -4  -3    0.68    0.15
  34  -4   3    0.58    0.32
  34  -4   3    0.87    0.23
 -34  -4  -3    0.88    0.16
  34  -4   3    1.28    0.27
 -34   4  -3    0.87    0.25
 -36  -4  -3    5.59    0.28
  36  -4   3    6.14    0.51
  36  -4   3    6.33    0.37
 -36  -4  -3    6.36    0.29
 -36   4  -3    6.61    0.45
 -38  -4  -3    0.58    0.17
  38  -4   3    0.26    0.31
 -38  -4  -3    0.32    0.16
  38  -4   3    0.46    0.21
 -38   4  -3    0.61    0.29
  40  -4   3    1.93    0.37
  40  -4   3    2.51    0.29
 -40  -4  -3    2.66    0.21
 -40  -4  -3    2.69    0.21
 -40   4  -3    2.68    0.33
  42  -4   3    0.36    0.33
  42  -4   3    0.82    0.25
 -42  -4  -3    1.09    0.19
 -42  -4  -3    0.55    0.18
 -42   4  -3    1.10    0.29
  44  -4   3    0.73    0.34
  44  -4   3    1.40    0.27
 -44  -4  -3    1.05    0.20
 -44  -4  -3    1.54    0.21
 -44   4  -3    1.27    0.31
  46  -4   3    2.66    0.41
 -46  -4  -3    3.52    0.26
  46  -4   3    3.22    0.32
 -46  -4  -3    2.82    0.24
 -46   4  -3    2.94    0.35
 -48  -4  -3    1.04    0.22
 -48  -4  -3    0.69    0.21
  48  -4   3    0.74    0.25
 -48   4  -3    0.99    0.31
 -50  -4  -3    0.49    0.22
  50  -4   3    0.42    0.27
 -50  -4  -3    0.56    0.22
 -50   4  -3    0.88    0.34
 -41  -5   3    0.56    0.16
 -41  -5   3   -0.18    0.48
 -41  -5   3    0.46    0.16
  41  -5  -3    0.30    0.24
 -41   5   3    0.58    0.28
  39  -5  -3    3.05    0.30
 -39  -5   3    3.36    0.24
 -39  -5   3    2.87    0.24
 -39  -5   3    1.90    0.49
 -39   5   3    3.15    0.36
 -37  -5   3    1.65    0.16
  37  -5  -3    1.67    0.26
 -37  -5   3    1.60    0.16
 -37  -5   3    0.49    0.49
 -37   5   3    1.47    0.31
 -35  -5   3    0.21    0.13
 -35  -5   3    0.26    0.13
  35  -5  -3    0.26    0.23
  35  -5  -3    1.00    0.31
 -35  -5   3    0.11    0.42
 -35   5   3    0.60    0.28
 -33  -5   3    0.02    0.12
 -33  -5   3    0.10    0.13
 -33  -5   3   -0.48    0.44
  33  -5  -3    0.36    0.22
  33  -5  -3    0.22    0.27
 -33   5   3   -0.10    0.26
  31  -5  -3   -0.06    0.20
 -31  -5   3    0.25    0.13
  31  -5  -3    0.15    0.28
 -31  -5   3    0.20    0.41
 -31  -5   3   -0.20    0.12
 -31   5   3    0.16    0.22
 -29  -5   3   -0.14    0.43
 -29  -5   3    0.08    0.12
  29  -5  -3    0.22    0.19
  29  -5  -3    0.18    0.26
 -29  -5   3   -0.01    0.12
 -29   5   3    0.01    0.23
  27  -5  -3   -0.05    0.18
  27  -5  -3    0.22    0.26
 -27  -5   3    0.06    0.12
 -27  -5   3   -0.04    0.38
 -27  -5   3   -0.21    0.11
 -25  -5   3    0.34    0.12
  25  -5  -3    0.41    0.18
 -25  -5   3    0.95    0.13
  25  -5  -3    1.10    0.28
 -25  -5   3    0.63    0.40
  23  -5  -3    0.42    0.24
  23  -5  -3   -0.86    0.27
 -23  -5   3   -0.02    0.41
 -23  -5   3    0.12    0.12
 -23  -5   3    0.09    0.12
  23  -5  -3    0.01    0.17
  21  -5  -3   -0.69    0.27
 -21  -5   3    0.02    0.12
  21  -5  -3   -0.02    0.22
  21  -5  -3   -0.11    0.16
 -21  -5   3    0.01    0.12
 -21  -5   3   -0.01    0.37
 -19  -5   3   -0.17    0.36
 -19  -5   3   -0.03    0.12
  19  -5  -3   -0.70    0.27
 -19  -5   3    0.19    0.12
  19  -5  -3    0.03    0.22
  19  -5  -3    0.08    0.15
 -17  -5   3    0.25    0.40
  17  -5  -3    0.60    0.14
  17  -5  -3   -0.01    0.21
 -17  -5   3    0.17    0.13
 -17  -5   3    0.38    0.13
  17  -5  -3   -0.70    0.28
  15  -5  -3   -0.72    0.28
 -15  -5   3   -0.29    0.34
  15  -5  -3   -0.02    0.20
 -15  -5   3    0.14    0.13
 -15  -5   3    0.00    0.13
  15  -5  -3   -0.03    0.13
 -13  -5   3   -0.01    0.14
  13  -5  -3    0.16    0.20
 -13  -5   3    0.31    0.36
 -13  -5   3   -0.05    0.13
 -11  -5   3    0.16    0.14
  11  -5  -3    1.00    0.21
  11  -5  -3    0.41    0.20
 -11  -5   3    0.34    0.14
 -11  -5   3    0.42    0.37
  -9  -5   3    0.18    0.38
  -9  -5   3   -0.08    0.14
  -9  -5   3   -0.03    0.14
   9  -5  -3    0.32    0.19
   9  -5  -3    0.21    0.19
  -7  -5   3    0.63    0.35
  -7  -5   3    0.54    0.16
  -7  -5   3    0.59    0.17
   7  -5  -3    0.56    0.19
   7  -5  -3    0.29    0.18
  -5  -5   3    0.73    0.17
  -5  -5   3    0.96    0.36
   5  -5  -3    0.84    0.19
   5  -5  -3    0.93    0.20
  -5  -5   3    0.61    0.17
  -3  -5   3    1.20    0.18
  -3  -5   3    0.69    0.36
  -3  -5   3    0.90    0.18
   3  -5  -3    1.26    0.20
   3  -5  -3    1.19    0.19
  -1  -5   3    0.24    0.34
  -1  -5   3    0.00    0.16
   1  -5  -3    0.10    0.16
  -1  -5   3    0.05    0.17
   1  -5  -3    0.12    0.17
  -1  -5  -3    0.18    0.16
   1  -5   3    0.18    0.17
   1  -5   3   -0.12    0.17
  -1  -5  -3    0.05    0.16
   1  -5   3    0.17    0.34
  -3  -5  -3    1.05    0.18
   3  -5   3    1.17    0.36
  -3  -5  -3    0.74    0.17
   3  -5   3    0.76    0.19
   3  -5   3    0.60    0.19
  -5  -5  -3    0.90    0.16
   5  -5   3    1.21    0.21
   5  -5   3    1.13    0.36
  -5  -5  -3    1.64    0.18
   5  -5   3    0.69    0.20
   7  -5   3    2.04    0.39
  -7  -5  -3    2.35    0.20
  -7  -5  -3    2.02    0.18
   7  -5   3    2.63    0.25
   7  -5   3    2.62    0.25
   9  -5   3    0.92    0.34
   9  -5   3    0.65    0.21
  -9  -5  -3    0.70    0.15
   9  -5   3    0.55    0.21
  -9  -5  -3    0.75    0.16
 -11  -5  -3    0.03    0.14
 -11  -5  -3    0.22    0.14
  11  -5   3    0.08    0.31
  11  -5   3    0.14    0.20
  13  -5   3    1.25    0.15
 -13  -5  -3    1.32    0.16
 -13  -5  -3    1.60    0.17
  13  -5   3    1.57    0.38
  13  -5   3    1.58    0.25
  15  -5   3    0.19    0.14
  15  -5   3   -0.04    0.33
 -15  -5  -3   -0.01    0.13
 -15  -5  -3    0.14    0.14
  15  -5   3   -0.02    0.22
  17  -5   3    0.65    0.32
  17  -5   3    1.12    0.25
 -17  -5  -3    0.74    0.14
 -17  -5  -3    1.00    0.15
  17  -5   3    0.92    0.17
 -19  -5  -3    0.24    0.14
  19  -5   3    0.53    0.23
  19  -5   3    0.32    0.30
  19  -5   3    0.10    0.16
 -19  -5  -3    0.18    0.13
  21  -5   3    4.38    0.28
  21  -5   3    4.48    0.34
 -21  -5  -3    3.96    0.24
  21  -5   3    4.27    0.48
 -21  -5  -3    3.93    0.22
  23  -5   3    0.41    0.30
  23  -5   3    0.68    0.26
 -23  -5  -3    0.35    0.14
  23  -5   3    0.32    0.19
 -23  -5  -3    0.31    0.13
 -25  -5  -3    0.25    0.13
  25  -5   3    0.40    0.34
  25  -5   3    0.14    0.19
 -25  -5  -3    0.16    0.14
  25  -5   3    0.05    0.24
  27  -5   3    0.29    0.20
  27  -5   3    0.50    0.27
 -27  -5  -3    0.22    0.15
 -27  -5  -3    0.12    0.14
  27  -5   3    0.22    0.32
 -27   5  -3   -0.10    0.24
 -29  -5  -3    0.41    0.15
 -29  -5  -3    0.15    0.14
  29  -5   3    0.18    0.22
  29  -5   3    0.63    0.28
  29  -5   3    0.14    0.33
 -29   5  -3    0.27    0.26
  31  -5   3    0.08    0.21
  31  -5   3    0.16    0.28
 -31  -5  -3   -0.09    0.14
  31  -5   3    0.14    0.31
 -31  -5  -3    0.23    0.15
 -31   5  -3    0.31    0.26
  33  -5   3    0.52    0.33
  33  -5   3   -0.14    0.22
 -33  -5  -3    0.07    0.16
 -33  -5  -3    0.09    0.14
 -33   5  -3   -0.01    0.26
 -35  -5  -3    0.23    0.16
  35  -5   3    0.27    0.24
 -35  -5  -3    0.35    0.15
  35  -5   3    0.23    0.32
 -35   5  -3    0.24    0.28
  37  -5   3    0.36    0.32
  37  -5   3   -0.08    0.23
 -37  -5  -3    0.12    0.15
 -37  -5  -3    0.16    0.17
 -37   5  -3   -0.10    0.26
  14  -6  -3    0.10    0.24
 -14  -6   3    0.25    0.17
 -14  -6   3    0.20    0.42
 -14  -6   3   -0.19    0.16
 -12  -6   3   -0.09    0.17
  12  -6  -3    0.01    0.23
 -12  -6   3   -0.13    0.40
 -12  -6   3    0.08    0.17
  10  -6  -3    0.04    0.22
 -10  -6   3    0.05    0.18
 -10  -6   3   -0.06    0.18
 -10  -6   3   -0.30    0.39
  -8  -6   3   -0.05    0.18
  -8  -6   3    0.20    0.40
  -8  -6   3   -0.04    0.18
   8  -6  -3    0.16    0.21
  -6  -6   3    0.52    0.41
   6  -6  -3    1.06    0.23
  -6  -6   3    0.62    0.20
  -6  -6   3    0.75    0.21
  -4  -6   3    0.84    0.41
   4  -6  -3    0.64    0.21
  -4  -6   3    0.46    0.20
  -4  -6   3    0.97    0.21
  -2  -6   3    0.65    0.40
   2  -6  -3    0.88    0.21
  -2  -6   3    1.02    0.22
  -2  -6   3    0.39    0.21
   2  -6  -3    0.64    0.23
   0  -6   3    2.54    0.27
   0  -6   3    2.86    0.51
   0  -6   3    2.58    0.27
   0  -6  -3    2.37    0.24
   0  -6  -3    2.11    0.26
  -2  -6  -3    1.00    0.21
  -2  -6  -3    1.00    0.22
   2  -6   3    0.73    0.23
   2  -6   3    0.86    0.43
  -4  -6  -3    4.24    0.32
  -4  -6  -3    4.44    0.35
   4  -6   3    4.03    0.51
   4  -6   3    5.28    0.34
  -6  -6  -3    0.90    0.19
  -6  -6  -3    0.87    0.21
   6  -6   3    0.24    0.37
   6  -6   3    1.11    0.25
   8  -6   3    1.01    0.26
  -8  -6  -3    0.52    0.18
   8  -6   3    0.51    0.41
  -8  -6  -3    0.68    0.20
 -10  -6  -3    0.00    0.19
 -10  -6  -3    0.25    0.17
  10  -6   3    0.76    0.40
  10  -6   3    0.20    0.25
  70   0  -4    2.31    0.33
 -70   0   4    3.06    0.35
 -68   0   4    2.80    0.35
  68   0  -4    3.91    0.38
  66   0  -4    1.04    0.30
 -66   0   4    0.84    0.28
  64   0  -4    0.56    0.25
 -64   0   4    0.09    0.27
  62   0  -4    0.22    0.22
 -62   0   4    0.29    0.25
 -60   0   4    0.15    0.25
  60   0  -4    0.55    0.24
  58   0  -4    0.15    0.23
 -58   0   4   -0.09    0.24
 -56   0   4    1.82    0.31
 -56   0   4    1.38    0.26
  56   0  -4    2.08    0.27
 -54   0   4    0.69    0.27
 -54   0   4    1.20    0.23
  54   0  -4    0.92    0.24
 -52   0   4    7.25    0.36
 -52   0   4    7.30    0.46
  52   0  -4    7.31    0.38
 -50   0   4    0.59    0.26
 -50   0   4    0.64    0.23
  50   0  -4    0.75    0.22
 -48   0   4    9.23    0.40
 -48   0   4    9.82    0.46
  48   0  -4    8.73    0.38
 -46   0   4   21.24    0.60
 -46   0   4   19.99    0.51
  46   0  -4   19.13    0.50
 -44   0   4  164.40    2.69
  44   0  -4  165.66    2.70
 -44   0   4  168.93    2.89
  42   0  -4   29.56    0.64
 -42   0   4   29.63    0.71
 -42   0   4   29.95    0.64
 -40   0   4    0.48    0.20
  40   0  -4    0.12    0.16
 -40   0   4    0.02    0.19
  38   0  -4   24.90    0.54
 -38   0   4   25.60    0.55
 -38   0   4   24.51    0.59
 -38   0   4   24.19    0.60
  36   0  -4    8.67    0.30
 -36   0   4    9.08    0.35
 -36   0   4    8.99    0.34
 -36   0   4    8.98    0.37
 -34   0   4    1.45    0.19
 -34   0   4    1.96    0.21
  34   0  -4    1.94    0.18
 -34   0   4    1.96    0.22
 -32   0   4    1.01    0.16
 -32   0   4    1.12    0.17
 -32   0   4    0.72    0.17
  32   0  -4    0.81    0.15
 -30   0   4    0.11    0.16
 -30   0   4   -0.01    0.14
 -30   0   4   -0.09    0.11
  30   0  -4   -0.06    0.13
 -30   0   4    0.18    0.16
 -28   0   4    0.31    0.15
 -28   0   4   -0.03    0.11
 -28   0   4    0.08    0.15
  28   0  -4   -0.11    0.13
 -28   0   4    0.12    0.14
 -26   0   4    1.18    0.13
 -26   0   4    1.13    0.15
 -26   0   4    1.27    0.17
  26   0  -4    1.10    0.16
 -26   0   4    1.26    0.16
 -24   0   4    0.59    0.15
 -24   0   4    0.53    0.15
 -24   0   4    0.45    0.15
  24   0  -4    0.24    0.13
 -24   0   4    0.42    0.12
 -22   0   4    1.47    0.17
 -22   0   4    1.36    0.16
 -22   0   4    1.29    0.14
  22   0  -4    1.19    0.15
 -20   0   4    8.03    0.27
 -20   0   4    7.91    0.27
  20   0  -4    7.75    0.25
 -20   0   4    7.62    0.28
  18   0  -4    0.24    0.13
 -18   0   4    0.39    0.13
 -18   0   4    0.26    0.13
 -18   0   4    0.08    0.13
 -16   0   4   42.36    0.80
  16   0  -4   42.77    0.75
 -16   0   4   43.06    0.75
 -14   0   4   98.49    1.70
 -14   0   4   99.15    1.60
  14   0  -4  100.32    1.60
 -12   0   4    2.46    0.17
 -12   0   4    2.58    0.20
  12   0  -4    2.42    0.18
  10   0  -4    2.20    0.15
 -10   0   4    2.18    0.17
  10   0  -4    2.45    0.16
 -10   0   4    2.46    0.16
  -8   0   4   -0.01    0.12
   8   0  -4    0.06    0.12
  -8   0   4   -0.08    0.11
   8   0  -4    0.05    0.11
  -6   0   4   23.73    0.48
  -6   0   4   23.62    0.46
   6   0  -4   23.91    0.45
   6   0  -4   23.18    0.47
   4   0  -4   17.58    0.36
   4   0  -4   17.58    0.38
  -4   0   4   17.80    0.36
  -4   0   4   17.82    0.39
  -2   0   4   21.00    0.43
   2   0  -4   20.92    0.43
  -2   0   4   20.37    0.40
   2   0  -4   20.85    0.41
   0   0  -4   53.85    0.95
   0   0   4   53.17    0.89
   0   0  -4   54.09    0.90
   0   0   4   53.32    0.95
   2   0   4    1.12    0.12
  -2   0  -4    1.30    0.14
  -2   0  -4    1.17    0.14
   2   0   4    1.41    0.14
  -4   0  -4   12.90    0.32
   4   0   4   12.58    0.31
  -4   0  -4   13.16    0.30
   4   0   4   12.89    0.30
   6   0   4   17.44    0.39
  -6   0  -4   17.59    0.37
   6   0   4   17.28    0.36
  -6   0  -4   17.78    0.40
  -8   0  -4   22.22    0.44
   8   0   4   22.62    0.44
  -8   0  -4   22.46    0.47
 -10   0  -4    7.04    0.26
 -10   0  -4    7.08    0.23
  10   0   4    7.47    0.23
 -12   0  -4    1.80    0.17
  12   0   4    1.71    0.14
 -12   0  -4    1.65    0.17
 -14   0  -4   11.68    0.30
  14   0   4   12.26    0.30
 -14   0  -4   12.16    0.34
  16   0   4   55.48    0.95
 -16   0  -4   55.42    1.01
 -16   0  -4   56.15    0.95
  18   0   4   36.64    0.67
 -18   0  -4   37.13    0.68
 -18   0  -4   37.83    0.73
 -20   0  -4   31.32    0.64
 -20   0  -4   32.14    0.61
  20   0   4   32.02    0.60
 -22   0  -4    0.16    0.16
  22   0   4    0.08    0.12
 -22   0  -4    0.18    0.14
 -24   0  -4    0.94    0.16
  24   0   4    0.67    0.14
 -24   0  -4    0.97    0.17
 -26   0  -4    3.00    0.22
 -26   0  -4    3.34    0.23
  26   0   4    3.15    0.20
 -26   0  -4    2.91    0.22
 -28   0  -4    3.35    0.26
 -28   0  -4    3.66    0.27
 -28   0  -4    3.39    0.23
  28   0   4    3.17    0.21
 -30   0  -4    1.05    0.19
 -30   0  -4    1.39    0.21
 -30   0  -4    0.92    0.19
  30   0   4    1.24    0.16
 -32   0  -4    2.31    0.24
  32   0   4    2.49    0.21
 -32   0  -4    2.08    0.20
 -32   0  -4    2.30    0.22
 -34   0  -4    0.14    0.20
  34   0   4    0.21    0.16
 -34   0  -4    0.18    0.17
 -36   0  -4   -0.32    0.19
  36   0   4   -0.07    0.15
 -36   0  -4   -0.14    0.20
 -38   0  -4    2.32    0.24
  38   0   4    2.64    0.23
 -38   0  -4    2.46    0.27
  40   0   4    0.28    0.19
 -40   0  -4   -0.10    0.18
 -40   0  -4    0.00    0.23
 -42   0  -4    0.04    0.19
  42   0   4    0.31    0.19
 -42   0  -4    0.50    0.24
 -44   0  -4    0.74    0.24
  44   0   4    1.00    0.20
 -44   0  -4    0.97    0.21
 -46   0  -4    1.85    0.26
  46   0   4    1.69    0.23
 -46   0  -4    2.26    0.28
 -48   0  -4    0.69    0.24
  48   0   4    0.97    0.23
 -48   0  -4    1.26    0.29
 -50   0  -4   -0.31    0.26
 -50   0  -4    0.10    0.23
  50   0   4    0.18    0.19
 -52   0  -4    0.06    0.22
  52   0   4    0.09    0.22
 -54   0  -4    0.17    0.25
  54   0   4    0.29    0.21
  56   0   4    0.43    0.22
 -56   0  -4    0.43    0.26
  58   0   4    0.49    0.23
 -58   0  -4    0.27    0.26
 -60   0  -4    0.38    0.26
  60   0   4    0.13    0.25
  62   0   4   -0.30    0.23
 -62   0  -4    0.31    0.28
  64   0   4   -0.06    0.27
 -64   0  -4   -0.13    0.27
  69  -1  -4   -0.02    0.28
 -69  -1   4   -0.10    0.24
 -69   1   4   -0.05    0.28
  69   1  -4   -0.27    0.26
 -67  -1   4    0.15    0.24
  67  -1  -4    0.17    0.27
 -67  -1   4   -0.23    0.33
  67   1  -4    0.72    0.25
 -67   1   4    0.56    0.32
 -65  -1   4    0.21    0.23
  65  -1  -4   -0.04    0.29
 -65  -1   4   -0.31    0.33
 -65   1   4    0.40    0.28
  65   1  -4    0.27    0.25
  63  -1  -4   -0.04    0.25
 -63  -1   4    0.47    0.22
 -63  -1   4    0.02    0.30
  63   1  -4    0.45    0.25
 -63   1   4    0.36    0.29
 -61  -1   4   -0.31    0.29
 -61  -1   4   -0.24    0.21
  61  -1  -4   -0.26    0.24
  61   1  -4   -0.20    0.23
 -61   1   4   -0.04    0.25
  59  -1  -4    0.33    0.24
 -59  -1   4   -0.04    0.21
 -59  -1   4   -0.31    0.29
 -59   1   4    0.09    0.27
  59   1  -4    0.28    0.22
 -57  -1   4    0.14    0.28
  57  -1  -4   -0.03    0.22
 -57  -1   4    0.40    0.21
  57   1  -4    0.06    0.19
 -57   1   4   -0.16    0.24
 -55  -1   4    0.22    0.26
 -55  -1   4   -0.22    0.19
  55  -1  -4   -0.11    0.21
  55   1  -4    0.31    0.19
 -55   1   4   -0.23    0.25
  53  -1  -4    0.33    0.22
 -53  -1   4    0.12    0.25
 -53  -1   4    0.56    0.20
 -53   1   4    0.91    0.25
  53   1  -4    0.77    0.22
 -51  -1   4    1.40    0.21
 -51  -1   4    1.43    0.27
  51  -1  -4    1.54    0.24
  51   1  -4    1.81    0.23
 -51   1   4    1.18    0.25
 -49  -1   4    2.40    0.23
  49  -1  -4    1.90    0.25
 -49  -1   4    2.13    0.27
  49   1  -4    2.63    0.25
 -49   1   4    2.19    0.26
  47  -1  -4    2.73    0.27
 -47  -1   4    3.20    0.23
 -47  -1   4    2.94    0.28
 -47   1   4    3.05    0.27
  47   1  -4    3.27    0.25
 -45  -1   4    7.80    0.31
 -45  -1   4    8.34    0.41
 -45  -1   4    8.13    0.37
  45  -1  -4    8.72    0.39
 -45   1   4    8.71    0.41
  45   1  -4    8.53    0.34
 -43  -1   4    9.17    0.42
  43  -1  -4    8.97    0.36
 -43  -1   4    9.53    0.33
 -43  -1   4    9.22    0.39
  43   1  -4    9.56    0.34
 -43   1   4    8.83    0.44
 -43   1   4    9.51    0.41
  41  -1  -4   24.68    0.58
 -41  -1   4   25.65    0.60
 -41  -1   4   24.77    0.61
 -41  -1   4   24.82    0.53
 -41   1   4   24.85    0.65
  41   1  -4   25.15    0.55
 -41   1   4   24.52    0.59
 -39  -1   4    2.38    0.23
 -39  -1   4    1.74    0.22
 -39  -1   4    2.45    0.19
  39  -1  -4    2.13    0.22
 -39   1   4    1.93    0.25
 -39   1   4    2.08    0.23
 -37  -1   4    0.99    0.16
 -37  -1   4    1.10    0.21
  37  -1  -4    1.07    0.21
 -37  -1   4    1.04    0.23
 -37  -1   4    1.07    0.19
 -37   1   4    0.94    0.21
 -37   1   4    0.92    0.20
  37   1  -4    0.91    0.15
 -35  -1   4    0.01    0.16
 -35  -1   4    0.15    0.14
 -35  -1   4    0.02    0.17
  35  -1  -4   -0.06    0.16
 -35  -1   4   -0.17    0.19
  35  -1  -4    0.14    0.17
 -35   1   4   -0.11    0.19
 -35   1   4   -0.19    0.17
  35   1  -4   -0.19    0.14
 -33  -1   4    1.10    0.17
 -33  -1   4    1.10    0.18
  33  -1  -4    1.30    0.18
 -33  -1   4    1.38    0.21
 -33  -1   4    0.92    0.15
  33  -1  -4    1.00    0.18
 -33   1   4    0.88    0.20
  33   1  -4    1.47    0.16
 -33   1   4    0.68    0.18
 -31  -1   4   -0.10    0.19
  31  -1  -4   -0.03    0.17
  31  -1  -4   -0.04    0.16
 -31  -1   4    0.14    0.15
 -31  -1   4    0.15    0.15
 -31  -1   4   -0.06    0.12
  31   1  -4    0.07    0.11
 -31   1   4    0.09    0.16
 -31   1   4    0.08    0.18
 -29  -1   4    0.42    0.15
 -29  -1   4    0.46    0.15
  29  -1  -4    0.64    0.16
 -29  -1   4    0.37    0.19
 -29  -1   4    0.53    0.13
  29  -1  -4    0.83    0.18
  29   1  -4    0.40    0.12
 -29   1   4    0.49    0.17
 -29   1   4    0.42    0.17
 -27  -1   4    0.10    0.14
 -27  -1   4    0.10    0.17
  27  -1  -4    0.09    0.15
  27  -1  -4    0.10    0.14
 -27  -1   4    0.00    0.12
 -27  -1   4    0.20    0.12
  27   1  -4    0.13    0.11
 -27   1   4    0.10    0.15
 -27   1   4    0.22    0.15
  25  -1  -4    0.69    0.16
 -25  -1   4    0.52    0.13
 -25  -1   4    0.43    0.13
 -25  -1   4    0.52    0.19
 -25  -1   4    0.72    0.12
  25  -1  -4    0.48    0.15
 -25   1   4    0.50    0.15
  25   1  -4    0.54    0.13
 -25   1   4    0.66    0.16
 -23  -1   4    6.28    0.21
  23  -1  -4    5.56    0.24
 -23  -1   4    5.80    0.25
 -23  -1   4    6.04    0.31
 -23  -1   4    5.67    0.24
  23  -1  -4    5.95    0.26
 -23   1   4    5.99    0.25
 -23   1   4    6.08    0.28
  23   1  -4    6.18    0.21
  21  -1  -4    0.00    0.13
 -21  -1   4    0.10    0.13
 -21  -1   4    0.16    0.12
  21  -1  -4    0.25    0.14
 -21  -1   4    0.23    0.11
 -21  -1   4    0.05    0.17
 -21   1   4   -0.06    0.14
  21   1  -4    0.02    0.10
 -21   1   4    0.25    0.14
 -19  -1   4   23.49    0.50
  19  -1  -4   24.32    0.49
 -19  -1   4   24.32    0.65
  19  -1  -4   24.51    0.52
 -19  -1   4   23.82    0.46
 -19  -1   4   24.34    0.49
 -19   1   4   23.38    0.52
 -19   1   4   24.33    0.49
  19   1  -4   23.55    0.47
  17  -1  -4   20.72    0.45
 -17  -1   4   19.76    0.44
  17  -1  -4   20.94    0.44
 -17  -1   4   19.62    0.58
 -17  -1   4   21.05    0.43
 -17  -1   4   19.83    0.40
 -17   1   4   19.68    0.46
 -17   1   4   20.52    0.43
  17   1  -4   20.23    0.41
 -15  -1   4    8.25    0.37
 -15  -1   4    8.58    0.26
 -15  -1   4    8.22    0.26
  15  -1  -4    8.61    0.26
  15  -1  -4    8.75    0.28
 -15  -1   4    7.98    0.24
  15   1  -4    8.73    0.25
 -15   1   4    7.77    0.26
 -13  -1   4  184.97    3.02
 -13  -1   4  183.98    2.83
  13  -1  -4  180.94    2.85
 -13  -1   4  182.39    3.03
  13  -1  -4  183.59    3.04
 -13  -1   4  176.68    3.91
  13   1  -4  181.24    2.84
 -13   1   4  180.29    2.85
 -11  -1   4   30.35    0.55
  11  -1  -4   31.23    0.60
 -11  -1   4   30.69    0.58
 -11  -1   4   30.07    0.59
  11  -1  -4   29.94    0.56
  11   1  -4   29.63    0.55
 -11   1   4   30.77    0.57
   9  -1  -4   19.62    0.40
  -9  -1   4   19.37    0.40
  -9  -1   4   19.37    0.42
  -9  -1   4   18.84    0.38
   9  -1  -4   19.62    0.42
  -9   1   4   19.14    0.40
   9   1  -4   18.81    0.38
  -7  -1   4   28.49    0.54
   7  -1  -4   28.74    0.56
   7  -1  -4   28.79    0.54
  -7  -1   4   27.99    0.56
  -7  -1   4   28.36    0.52
   7  -1  -4   28.11    0.56
  -7   1   4   27.77    0.53
   7   1  -4   28.29    0.52
   5  -1  -4   10.25    0.28
   5  -1  -4   10.37    0.28
   5  -1  -4    9.83    0.27
  -5  -1   4    9.92    0.28
  -5  -1   4   10.41    0.27
  -5  -1   4    9.99    0.26
   5   1  -4    9.72    0.25
  -5   1   4    9.98    0.26
  -3  -1   4  111.89    1.91
   3  -1  -4  112.50    1.80
  -3  -1   4  113.78    1.79
  -3  -1   4  115.30    1.91
   3  -1  -4  116.04    1.92
   3  -1  -4  112.51    1.91
   3   1  -4  111.09    1.80
  -3   1   4  111.73    1.80
   1  -1  -4    8.19    0.26
  -1  -1   4    9.01    0.25
  -1  -1   4    8.83    0.25
   1  -1  -4    8.88    0.27
  -1  -1   4    8.63    0.27
   1  -1  -4    8.53    0.24
  -1   1   4    8.84    0.24
   1   1  -4    8.94    0.26
   1  -1   4   25.48    0.50
  -1  -1  -4   24.67    0.50
  -1  -1  -4   25.15    0.50
   1  -1   4   25.43    0.51
   1  -1   4   24.53    0.47
  -1  -1  -4   24.85    0.47
   1   1   4   24.67    0.47
  -1   1  -4   25.29    0.48
  -3  -1  -4    5.03    0.19
   3  -1   4    4.87    0.22
  -3  -1  -4    5.11    0.22
   3  -1   4    5.23    0.21
   3  -1   4    5.31    0.22
  -3  -1  -4    5.04    0.21
  -3   1  -4    4.98    0.21
   3   1   4    4.81    0.18
  -5  -1  -4  111.79    1.78
   5  -1   4  113.25    1.90
  -5  -1  -4  112.05    1.90
   5  -1   4  110.31    1.90
  -5  -1  -4  114.60    1.90
   5  -1   4  109.51    1.78
   5   1   4  112.91    1.78
  -5   1  -4  112.55    1.79
  -7  -1  -4   15.77    0.33
   7  -1   4   15.84    0.34
   7  -1   4   15.85    0.38
  -7  -1  -4   15.27    0.36
  -7  -1  -4   15.22    0.36
   7   1   4   15.72    0.34
  -7   1  -4   15.49    0.35
   9  -1   4   39.12    0.69
   9  -1   4   39.34    0.74
  -9  -1  -4   39.21    0.73
  -9  -1  -4   39.49    0.68
  -9   1  -4   39.43    0.71
   9   1   4   38.88    0.69
  11  -1   4   17.97    0.41
 -11  -1  -4   18.18    0.41
 -11  -1  -4   18.13    0.40
  11  -1   4   17.92    0.39
 -11  -1  -4   18.41    0.37
  11   1   4   18.18    0.38
 -11   1  -4   17.55    0.41
 -13  -1  -4    6.04    0.21
  13  -1   4    6.03    0.22
 -13  -1  -4    6.46    0.25
  13  -1   4    5.80    0.25
 -13  -1  -4    6.13    0.24
  13   1   4    6.01    0.21
 -13   1  -4    6.03    0.26
 -13   1  -4    6.30    0.24
 -15  -1  -4   19.94    0.44
  15  -1   4   20.24    0.45
 -15  -1  -4   19.38    0.40
  15  -1   4   19.47    0.42
 -15  -1  -4   19.32    0.44
 -15   1  -4   20.42    0.43
  15   1   4   19.84    0.40
 -15   1  -4   20.36    0.46
  17  -1   4    0.77    0.15
 -17  -1  -4    0.96    0.15
 -17  -1  -4    0.64    0.13
  17  -1   4    1.16    0.17
 -17  -1  -4    1.05    0.13
 -17   1  -4    1.02    0.16
 -17   1  -4    1.15    0.17
  17   1   4    1.16    0.13
 -19  -1  -4    0.25    0.12
  19  -1   4    0.43    0.14
 -19  -1  -4    0.58    0.15
 -19  -1  -4    0.52    0.13
  19  -1   4    0.64    0.15
 -19   1  -4    0.43    0.16
  19   1   4    0.65    0.13
 -19   1  -4    0.52    0.15
 -21  -1  -4   40.99    0.73
  21  -1   4   41.76    0.76
 -21  -1  -4   41.45    0.79
  21  -1   4   42.56    0.82
 -21  -1  -4   43.13    0.80
 -21   1  -4   41.23    0.81
 -21   1  -4   42.16    0.77
  21   1   4   41.94    0.74
 -23  -1  -4    1.03    0.16
  23  -1   4    1.03    0.16
 -23  -1  -4    1.13    0.15
  23  -1   4    0.99    0.16
 -23  -1  -4    0.94    0.17
 -23   1  -4    0.91    0.18
 -23   1  -4    0.93    0.17
  23   1   4    0.91    0.13
 -25  -1  -4   11.55    0.31
  25  -1   4   11.12    0.35
  25  -1   4   11.54    0.33
 -25  -1  -4   11.34    0.34
 -25  -1  -4   11.36    0.35
 -25   1  -4   11.23    0.37
  25   1   4   11.48    0.31
 -25   1  -4   11.36    0.35
 -27  -1  -4    0.11    0.17
  27  -1   4    0.22    0.15
 -27  -1  -4    0.42    0.16
 -27  -1  -4    0.36    0.14
  27  -1   4    0.18    0.15
 -27   1  -4    0.15    0.17
 -27   1  -4    0.33    0.17
  27   1   4    0.15    0.13
  29  -1   4   14.68    0.42
 -29  -1  -4   14.35    0.41
 -29  -1  -4   15.22    0.37
 -29  -1  -4   14.67    0.42
  29  -1   4   14.90    0.41
 -29   1  -4   14.68    0.44
 -29   1  -4   14.82    0.41
  29   1   4   15.05    0.37
 -31  -1  -4    0.06    0.17
 -31  -1  -4    0.28    0.15
  31  -1   4   -0.03    0.15
 -31  -1  -4    0.37    0.19
  31  -1   4    0.26    0.18
 -31   1  -4    0.11    0.19
  31   1   4    0.06    0.14
 -31   1  -4   -0.03    0.18
 -33  -1  -4   29.07    0.65
  33  -1   4   29.17    0.62
 -33  -1  -4   28.70    0.59
 -33  -1  -4   29.99    0.65
 -33   1  -4   30.00    0.64
 -33   1  -4   30.13    0.68
  33   1   4   29.77    0.60
 -35  -1  -4   19.48    0.51
 -35  -1  -4   19.03    0.51
 -35  -1  -4   18.56    0.44
  35  -1   4   19.94    0.50
 -35   1  -4   18.27    0.49
  35   1   4   19.16    0.44
 -37  -1  -4    0.22    0.19
  37  -1   4    0.07    0.18
 -37  -1  -4   -0.10    0.16
 -37  -1  -4    0.19    0.20
 -37   1  -4    0.56    0.23
 -37   1  -4   -0.03    0.21
  37   1   4    0.14    0.16
 -39  -1  -4    1.37    0.24
  39  -1   4    0.86    0.20
 -39  -1  -4    0.88    0.22
 -39  -1  -4    1.00    0.19
 -39   1  -4    0.56    0.23
  39   1   4    1.27    0.18
  41  -1   4   -0.12    0.18
 -41  -1  -4   -0.41    0.17
 -41  -1  -4   -0.03    0.22
 -41   1  -4    0.06    0.21
  41   1   4   -0.08    0.14
 -43  -1  -4    2.00    0.26
  43  -1   4    1.94    0.25
 -43  -1  -4    2.19    0.22
  43   1   4    1.68    0.21
 -43   1  -4    1.50    0.25
 -45  -1  -4   14.95    0.43
  45  -1   4   15.15    0.47
 -45  -1  -4   16.95    0.53
  45   1   4   15.83    0.45
 -45   1  -4   15.90    0.52
 -47  -1  -4    4.79    0.40
 -47  -1  -4    4.81    0.31
  47  -1   4    5.44    0.37
  47   1   4    4.64    0.31
 -47   1  -4    5.80    0.40
  49  -1   4    1.61    0.25
 -49  -1  -4    1.94    0.30
 -49  -1  -4    1.76    0.23
 -49   1  -4    1.83    0.27
  49   1   4    1.96    0.24
 -51  -1  -4    0.78    0.22
 -51  -1  -4    1.08    0.29
  51  -1   4    0.92    0.23
 -51   1  -4    0.78    0.25
  51   1   4    0.97    0.20
 -53  -1  -4    0.28    0.21
 -53  -1  -4    0.94    0.29
  53  -1   4    0.31    0.25
  53   1   4    0.26    0.19
 -53   1  -4    0.49    0.27
 -55  -1  -4    0.17    0.21
 -55  -1  -4    0.32    0.29
  55  -1   4   -0.16    0.22
 -55   1  -4    0.16    0.25
  55   1   4   -0.05    0.20
 -57  -1  -4    0.44    0.22
  57  -1   4    0.08    0.23
 -57  -1  -4    0.62    0.29
 -57   1  -4    0.19    0.29
  57   1   4   -0.15    0.22
 -59  -1  -4    0.14    0.22
  59  -1   4   -0.10    0.24
 -59  -1  -4    1.21    0.32
 -59   1  -4    0.35    0.27
  59   1   4    0.09    0.20
  61  -1   4    0.11    0.28
 -61  -1  -4    0.28    0.32
 -61  -1  -4    0.40    0.25
 -61   1  -4   -0.34    0.30
  61   1   4    0.02    0.23
 -63  -1  -4   -0.04    0.23
  63  -1   4    0.58    0.27
 -63   1  -4    0.74    0.29
  63   1   4    0.18    0.25
 -65  -1  -4    0.37    0.25
 -65   1  -4    0.38    0.32
  66  -2  -4    0.25    0.31
 -66  -2   4    0.53    0.33
 -66   2   4    1.10    0.35
  64  -2  -4   -0.25    0.26
 -64  -2   4   -0.01    0.32
 -64   2   4    0.08    0.30
 -62  -2   4   -0.16    0.29
  62  -2  -4   -0.18    0.25
 -62  -2   4   -0.09    0.16
 -62   2   4   -0.32    0.32
  60  -2  -4    0.19    0.25
 -60  -2   4   -0.16    0.16
 -60  -2   4   -0.27    0.27
 -60   2   4   -0.26    0.28
 -58  -2   4    0.32    0.28
  58  -2  -4    0.47    0.25
 -58  -2   4    0.35    0.16
 -58   2   4    0.26    0.31
 -56  -2   4   -0.19    0.15
 -56  -2   4    0.28    0.27
  56  -2  -4    0.21    0.23
 -56   2   4    0.62    0.28
 -54  -2   4    0.80    0.26
 -54  -2   4    0.62    0.16
  54  -2  -4    0.46    0.24
 -54   2   4    0.33    0.27
 -52  -2   4    1.32    0.27
 -52  -2   4    1.33    0.16
  52  -2  -4    0.97    0.25
 -52   2   4    1.01    0.30
 -50  -2   4    0.03    0.13
  50  -2  -4    0.11    0.22
 -50  -2   4    0.13    0.23
 -50   2   4    0.44    0.25
 -48  -2   4    1.59    0.25
 -48  -2   4    1.89    0.17
  48  -2  -4    1.63    0.25
 -48  -2   4    2.08    0.25
 -48   2   4    1.64    0.28
 -46  -2   4    0.72    0.14
  46  -2  -4    0.78    0.21
 -46  -2   4    0.92    0.21
 -46  -2   4    0.66    0.22
 -46   2   4    0.51    0.24
  46   2  -4    0.60    0.17
  44  -2  -4   -0.02    0.20
 -44  -2   4    0.03    0.20
 -44  -2   4    0.14    0.12
 -44  -2   4    0.38    0.19
  44   2  -4    0.15    0.15
 -44   2   4    0.17    0.22
 -42  -2   4    0.16    0.12
 -42  -2   4    0.05    0.18
  42  -2  -4   -0.16    0.22
 -42  -2   4   -0.08    0.28
 -42  -2   4   -0.09    0.19
 -42   2   4   -0.28    0.24
  42   2  -4    0.13    0.15
 -40  -2   4    6.87    0.34
  40  -2  -4    7.23    0.35
 -40  -2   4    7.45    0.33
 -40  -2   4    7.23    0.47
 -40  -2   4    7.53    0.24
 -40   2   4    7.29    0.41
  40   2  -4    7.23    0.29
 -38  -2   4    1.08    0.19
 -38  -2   4    1.27    0.13
 -38  -2   4    1.29    0.31
 -38  -2   4    1.08    0.19
  38  -2  -4    1.28    0.22
  38   2  -4    1.15    0.16
 -38   2   4    1.02    0.26
 -36  -2   4    0.50    0.17
  36  -2  -4    0.63    0.21
 -36  -2   4    0.20    0.25
  36  -2  -4    0.27    0.21
 -36  -2   4    0.40    0.17
 -36  -2   4    0.47    0.11
  36   2  -4    0.56    0.14
 -36   2   4    0.40    0.21
  34  -2  -4    2.46    0.26
 -34  -2   4    2.21    0.16
 -34  -2   4    2.05    0.29
 -34  -2   4    1.81    0.19
  34  -2  -4    2.02    0.24
 -34  -2   4    2.32    0.20
  34   2  -4    1.95    0.17
 -34   2   4    1.69    0.23
  32  -2  -4    0.69    0.20
 -32  -2   4    0.56    0.16
  32  -2  -4    0.69    0.20
 -32  -2   4    0.56    0.15
 -32  -2   4    0.40    0.10
 -32  -2   4    0.67    0.27
 -32   2   4    0.60    0.20
  32   2  -4    0.59    0.13
  30  -2  -4   12.41    0.42
  30  -2  -4   12.14    0.37
 -30  -2   4   12.31    0.53
 -30  -2   4   11.88    0.35
 -30  -2   4   12.64    0.35
 -30  -2   4   12.69    0.28
  30   2  -4   12.53    0.31
 -30   2   4   12.62    0.42
  28  -2  -4    5.50    0.32
  28  -2  -4    5.66    0.27
 -28  -2   4    5.68    0.41
 -28  -2   4    5.11    0.25
 -28  -2   4    5.44    0.19
 -28  -2   4    5.47    0.25
 -28   2   4    5.22    0.29
  28   2  -4    5.36    0.20
 -26  -2   4    0.52    0.10
 -26  -2   4    0.46    0.13
  26  -2  -4    0.86    0.19
 -26  -2   4    0.78    0.26
  26  -2  -4    0.47    0.18
 -26  -2   4    0.50    0.14
  26   2  -4    0.72    0.13
 -26   2   4    0.60    0.17
 -24  -2   4    0.19    0.09
 -24  -2   4   -0.09    0.25
 -24  -2   4    0.30    0.12
  24  -2  -4    0.13    0.17
  24  -2  -4    0.39    0.17
 -24  -2   4    0.32    0.13
 -24   2   4    0.18    0.18
  24   2  -4    0.23    0.11
 -22  -2   4    2.24    0.30
  22  -2  -4    2.44    0.21
 -22  -2   4    1.98    0.16
 -22  -2   4    2.26    0.14
 -22  -2   4    2.33    0.16
  22  -2  -4    2.27    0.20
 -22   2   4    2.45    0.19
  22   2  -4    2.51    0.17
  20  -2  -4   -0.02    0.15
 -20  -2   4    0.12    0.11
 -20  -2   4   -0.03    0.08
 -20  -2   4   -0.17    0.23
  20  -2  -4    0.06    0.15
 -20  -2   4    0.01    0.11
  20  -2  -4   -0.07    0.13
 -20   2   4    0.05    0.16
  20   2  -4    0.20    0.11
 -18  -2   4    3.77    0.20
  18  -2  -4    3.78    0.24
 -18  -2   4    3.45    0.32
  18  -2  -4    4.10    0.25
 -18  -2   4    3.47    0.19
 -18  -2   4    3.68    0.15
  18  -2  -4    3.61    0.21
 -18   2   4    3.64    0.24
  18   2  -4    3.87    0.18
 -16  -2   4   24.44    0.73
  16  -2  -4   23.87    0.52
 -16  -2   4   23.39    0.48
  16  -2  -4   23.36    0.52
 -16  -2   4   23.81    0.43
 -16  -2   4   23.74    0.47
  16  -2  -4   23.50    0.48
  16   2  -4   24.00    0.45
 -16   2   4   23.05    0.49
 -14  -2   4   30.92    0.58
  14  -2  -4   30.86    0.63
 -14  -2   4   30.05    0.53
  14  -2  -4   30.05    0.62
 -14  -2   4   31.54    0.86
 -14  -2   4   30.37    0.58
  14  -2  -4   29.32    0.57
 -14   2   4   30.04    0.58
  14   2  -4   30.68    0.55
  12  -2  -4    0.68    0.15
  12  -2  -4    0.63    0.15
 -12  -2   4    0.54    0.12
 -12  -2   4    0.32    0.23
  12  -2  -4    0.60    0.15
 -12  -2   4    0.49    0.11
 -12  -2   4    0.61    0.10
  12   2  -4    0.74    0.12
 -12   2   4    0.54    0.13
 -10  -2   4   35.25    0.66
  10  -2  -4   35.81    0.65
  10  -2  -4   36.20    0.70
 -10  -2   4   35.61    0.61
  10  -2  -4   35.34    0.69
 -10  -2   4   34.92    0.94
 -10  -2   4   35.29    0.66
  10   2  -4   35.42    0.63
 -10   2   4   35.63    0.65
   8  -2  -4   89.35    1.51
  -8  -2   4   86.02    1.99
  -8  -2   4   87.26    1.49
  -8  -2   4   85.37    1.38
   8  -2  -4   85.72    1.50
  -8  -2   4   85.13    1.48
   8  -2  -4   84.57    1.40
  -8   2   4   87.28    1.42
   8   2  -4   87.89    1.40
  -6  -2   4   64.24    1.04
   6  -2  -4   62.58    1.06
  -6  -2   4   65.28    1.53
  -6  -2   4   64.02    1.11
   6  -2  -4   62.29    1.13
  -6  -2   4   62.03    1.12
   6  -2  -4   64.86    1.14
   6   2  -4   62.51    1.05
  -6   2   4   64.42    1.07
  -4  -2   4    3.96    0.21
   4  -2  -4    4.10    0.22
  -4  -2   4    4.26    0.17
  -4  -2   4    4.90    0.36
  -4  -2   4    4.30    0.20
   4  -2  -4    3.90    0.19
   4  -2  -4    4.06    0.21
  -4   2   4    4.16    0.20
   4   2  -4    4.24    0.20
  -2  -2   4   32.11    0.61
   2  -2  -4   31.51    0.61
   2  -2  -4   31.99    0.57
   2  -2  -4   31.48    0.61
  -2  -2   4   31.73    0.57
  -2  -2   4   31.42    0.61
   2   2  -4   30.46    0.58
  -2   2   4   31.50    0.58
   0  -2   4   41.97    0.78
   0  -2   4   41.40    0.72
   0  -2  -4   41.15    0.71
   0  -2   4   42.14    0.77
   0  -2  -4   41.52    0.77
   0  -2  -4   41.51    0.77
   0   2  -4   40.68    0.73
   0   2   4   41.95    0.73
   2  -2   4   11.83    0.29
  -2  -2  -4   11.77    0.30
  -2  -2  -4   11.57    0.30
  -2  -2  -4   11.53    0.27
   2  -2   4   11.84    0.31
   2  -2   4   11.17    0.31
  -2   2  -4   11.11    0.29
   2   2   4   11.84    0.28
   4  -2   4    1.31    0.14
   4  -2   4    1.52    0.14
  -4  -2  -4    1.45    0.13
   4  -2   4    1.59    0.14
  -4  -2  -4    1.15    0.13
  -4  -2  -4    1.25    0.12
   4   2   4    1.46    0.13
  -4   2  -4    1.25    0.14
   6  -2   4    0.20    0.13
   6  -2   4    0.41    0.12
   6  -2   4    0.13    0.13
  -6  -2  -4    0.17    0.11
  -6  -2  -4    0.31    0.11
  -6  -2  -4    0.27    0.10
   6   2   4    0.16    0.11
  -6   2  -4    0.31    0.12
  -8  -2  -4    4.24    0.20
   8  -2   4    4.13    0.19
  -8  -2  -4    3.94    0.20
   8  -2   4    4.15    0.22
   8  -2   4    3.76    0.22
  -8  -2  -4    3.87    0.16
  -8   2  -4    3.83    0.22
   8   2   4    4.03    0.18
 -10  -2  -4    4.21    0.21
 -10  -2  -4    4.42    0.17
  10  -2   4    4.43    0.23
  10  -2   4    4.24    0.23
  10  -2   4    4.78    0.22
 -10  -2  -4    4.60    0.21
 -10   2  -4    4.19    0.21
  10   2   4    4.12    0.17
 -12  -2  -4    0.69    0.10
  12  -2   4    0.60    0.15
 -12  -2  -4    0.84    0.13
  12  -2   4    0.82    0.13
 -12  -2  -4    0.91    0.13
  12  -2   4    0.63    0.14
  12   2   4    0.91    0.11
 -12   2  -4    0.57    0.14
  14  -2   4    0.21    0.13
 -14  -2  -4    0.32    0.12
  14  -2   4    0.39    0.14
 -14  -2  -4    0.41    0.12
 -14  -2  -4    0.41    0.10
  14  -2   4    0.25    0.13
 -14   2  -4    0.39    0.15
  14   2   4    0.38    0.11
 -16  -2  -4    6.49    0.24
  16  -2   4    6.13    0.27
 -16  -2  -4    6.10    0.24
  16  -2   4    6.46    0.29
 -16  -2  -4    6.14    0.19
  16  -2   4    5.96    0.24
 -16   2  -4    6.11    0.26
  16   2   4    6.21    0.20
 -18  -2  -4    2.64    0.20
 -18  -2  -4    3.13    0.16
  18  -2   4    2.93    0.23
  18  -2   4    3.66    0.26
 -18  -2  -4    3.09    0.22
  18   2   4    3.07    0.16
 -18   2  -4    3.01    0.21
 -20  -2  -4    3.02    0.17
 -20  -2  -4    2.97    0.23
 -20  -2  -4    2.70    0.21
  20  -2   4    3.09    0.22
  20  -2   4    3.42    0.24
 -20   2  -4    2.91    0.22
  20   2   4    3.33    0.18
 -22  -2  -4   13.28    0.36
 -22  -2  -4   12.91    0.29
 -22  -2  -4   13.00    0.35
  22  -2   4   12.77    0.38
  22  -2   4   12.88    0.40
 -22   2  -4   13.13    0.38
  22   2   4   13.34    0.32
 -24  -2  -4    2.91    0.17
 -24  -2  -4    3.19    0.25
  24  -2   4    3.63    0.29
 -24  -2  -4    2.79    0.23
  24  -2   4    3.12    0.24
 -24   2  -4    2.79    0.25
  24   2   4    2.75    0.18
 -26  -2  -4    1.69    0.18
 -26  -2  -4    1.56    0.13
 -26  -2  -4    1.56    0.18
  26  -2   4    1.04    0.18
  26  -2   4    1.63    0.21
  26   2   4    1.85    0.15
 -26   2  -4    1.72    0.22
 -28  -2  -4   -0.12    0.16
 -28  -2  -4    0.07    0.11
  28  -2   4    0.00    0.16
 -28  -2  -4   -0.40    0.16
  28  -2   4   -0.04    0.18
  28   2   4   -0.18    0.12
 -28   2  -4    0.01    0.19
 -30  -2  -4    7.85    0.33
  30  -2   4    7.82    0.35
 -30  -2  -4    8.27    0.34
  30  -2   4    7.91    0.38
 -30  -2  -4    7.51    0.24
  30   2   4    7.89    0.27
 -30   2  -4    7.47    0.35
 -32  -2  -4   16.56    0.45
 -32  -2  -4   16.59    0.36
  32  -2   4   15.82    0.45
  32  -2   4   15.79    0.50
 -32  -2  -4   16.76    0.45
 -32   2  -4   15.39    0.47
  32   2   4   16.36    0.39
 -34  -2  -4    3.66    0.29
 -34  -2  -4    3.68    0.30
 -34  -2  -4    3.75    0.21
  34  -2   4    3.45    0.26
 -34   2  -4    4.07    0.31
  34   2   4    3.47    0.22
 -36  -2  -4    2.38    0.23
 -36  -2  -4    2.45    0.23
  36  -2   4    2.14    0.24
 -36  -2  -4    2.40    0.17
  36   2   4    2.26    0.19
 -36   2  -4    2.34    0.27
 -38  -2  -4    6.59    0.34
 -38  -2  -4    6.48    0.25
 -38  -2  -4    6.45    0.34
  38  -2   4    5.78    0.33
  38   2   4    6.28    0.27
 -38   2  -4    6.12    0.37
 -40  -2  -4   -0.11    0.19
  40  -2   4    0.05    0.22
 -40  -2  -4    0.06    0.13
 -40  -2  -4    0.11    0.19
  40   2   4    0.13    0.15
 -40   2  -4    0.41    0.24
 -42  -2  -4    5.17    0.24
 -42  -2  -4    5.20    0.35
 -42  -2  -4    4.84    0.35
  42  -2   4    5.38    0.37
  42   2   4    3.92    0.25
 -42   2  -4    4.84    0.35
  44  -2   4   13.83    0.46
 -44  -2  -4   14.19    0.48
 -44  -2  -4   14.56    0.48
 -44  -2  -4   14.10    0.36
 -44   2  -4   13.50    0.49
  44   2   4   13.66    0.40
 -46  -2  -4    0.95    0.16
 -46  -2  -4    0.56    0.23
  46  -2   4    0.82    0.24
 -46   2  -4    0.63    0.25
  48  -2   4    0.86    0.24
 -48  -2  -4    0.90    0.17
 -48  -2  -4    0.54    0.25
 -48   2  -4    1.04    0.27
 -50  -2  -4    1.66    0.18
  50  -2   4    1.48    0.26
 -50  -2  -4    1.59    0.27
 -50   2  -4    1.57    0.29
 -52  -2  -4    1.16    0.18
  52  -2   4    1.10    0.26
 -52  -2  -4    1.80    0.30
 -52   2  -4    1.04    0.29
 -54  -2  -4   -0.05    0.16
  54  -2   4    0.16    0.24
 -54  -2  -4    0.15    0.26
 -54   2  -4    0.06    0.27
 -56  -2  -4   -0.04    0.16
 -56  -2  -4    0.28    0.28
  56  -2   4    0.36    0.25
 -56   2  -4   -0.12    0.28
  58  -2   4    0.38    0.25
 -58  -2  -4    0.08    0.17
 -58  -2  -4   -0.07    0.28
 -58   2  -4   -0.41    0.31
 -60  -2  -4    1.28    0.32
  60  -2   4    0.98    0.31
 -60   2  -4    0.83    0.32
 -62  -2  -4    0.74    0.32
 -62   2  -4    0.93    0.36
  61  -3  -4    0.99    0.32
 -61  -3   4    1.21    0.31
 -61   3   4    0.75    0.34
 -59  -3   4    0.39    0.27
  59  -3  -4   -0.08    0.28
 -59   3   4    0.16    0.34
 -57  -3   4    5.69    0.45
  57  -3  -4    5.94    0.41
 -57   3   4    6.24    0.48
  55  -3  -4    5.49    0.40
 -55  -3   4    5.20    0.35
 -55   3   4    4.03    0.39
 -53  -3   4    0.02    0.23
  53  -3  -4    0.25    0.27
 -53   3   4    0.17    0.28
 -51  -3   4    2.60    0.26
 -51  -3   4    2.20    0.26
  51  -3  -4    2.02    0.28
 -51   3   4    1.61    0.31
 -49  -3   4    0.59    0.21
 -49  -3   4    0.61    0.22
  49  -3  -4    0.68    0.24
 -49   3   4    0.51    0.27
 -47  -3   4    0.05    0.19
  47  -3  -4   -0.14    0.23
 -47  -3   4    0.27    0.19
 -47   3   4    0.10    0.29
 -45  -3   4    1.89    0.41
  45  -3  -4    2.01    0.27
 -45  -3   4    1.92    0.22
 -45  -3   4    2.19    0.23
 -45   3   4    1.91    0.29
 -43  -3   4    0.42    0.18
 -43  -3   4    0.03    0.31
  43  -3  -4    0.25    0.23
 -43  -3   4    0.07    0.18
 -43   3   4    0.23    0.25
 -41  -3   4    2.76    0.22
 -41  -3   4    3.11    0.23
 -41  -3   4    1.82    0.37
  41  -3  -4    2.61    0.26
 -41   3   4    2.02    0.28
 -39  -3   4   -0.05    0.34
  39  -3  -4    0.29    0.23
 -39  -3   4    0.16    0.16
 -39  -3   4    0.09    0.16
 -39   3   4    0.05    0.23
 -37  -3   4    2.18    0.40
 -37  -3   4    2.44    0.20
  37  -3  -4    2.19    0.26
  37  -3  -4    2.71    0.33
 -37  -3   4    2.24    0.20
 -37   3   4    1.89    0.27
 -35  -3   4   -0.11    0.14
 -35  -3   4    0.03    0.15
  35  -3  -4    0.09    0.21
 -35  -3   4    0.30    0.30
  35  -3  -4    0.46    0.22
 -35   3   4    0.59    0.23
 -33  -3   4    5.52    0.27
 -33  -3   4    6.32    0.28
  33  -3  -4    5.87    0.34
  33  -3  -4    6.07    0.38
 -33  -3   4    6.03    0.47
 -33   3   4    5.64    0.34
  31  -3  -4    0.77    0.21
 -31  -3   4    0.33    0.30
  31  -3  -4    0.82    0.24
 -31  -3   4    0.45    0.14
 -31  -3   4    0.53    0.14
 -31   3   4    0.65    0.23
 -29  -3   4    3.37    0.23
 -29  -3   4    3.38    0.41
  29  -3  -4    3.26    0.24
 -29  -3   4    3.16    0.22
  29  -3  -4    3.94    0.30
 -29   3   4    3.58    0.27
 -27  -3   4    1.64    0.16
 -27  -3   4    1.37    0.15
  27  -3  -4    1.49    0.24
  27  -3  -4    1.82    0.22
 -27  -3   4    1.39    0.32
 -27   3   4    1.08    0.23
 -25  -3   4   -0.09    0.12
 -25  -3   4    0.12    0.29
  25  -3  -4    0.12    0.18
  25  -3  -4   -0.03    0.20
 -25  -3   4   -0.06    0.12
 -25   3   4   -0.02    0.18
 -23  -3   4    0.80    0.13
  23  -3  -4    0.80    0.20
 -23  -3   4    0.81    0.14
  23  -3  -4    0.88    0.22
  23  -3  -4    0.79    0.19
 -23  -3   4    0.80    0.31
 -23   3   4    0.39    0.20
 -21  -3   4   -0.06    0.28
 -21  -3   4    0.28    0.13
  21  -3  -4    0.64    0.18
  21  -3  -4    0.18    0.20
  21  -3  -4    0.49    0.18
 -21  -3   4    0.41    0.12
 -21   3   4    0.44    0.19
  21   3  -4    0.48    0.12
 -19  -3   4    2.39    0.20
 -19  -3   4    2.63    0.20
 -19  -3   4    2.83    0.39
  19  -3  -4    3.08    0.24
  19  -3  -4    2.92    0.21
  19  -3  -4    3.42    0.26
  19   3  -4    2.82    0.17
 -19   3   4    2.50    0.23
 -17  -3   4   12.52    0.61
  17  -3  -4   12.82    0.39
  17  -3  -4   12.57    0.42
 -17  -3   4   13.06    0.32
 -17  -3   4   12.90    0.33
  17  -3  -4   12.97    0.36
  17   3  -4   12.76    0.30
 -17   3   4   13.42    0.39
  15  -3  -4    1.80    0.18
  15  -3  -4    2.01    0.21
  15  -3  -4    2.00    0.20
 -15  -3   4    1.70    0.32
 -15  -3   4    1.47    0.15
 -15  -3   4    1.78    0.15
  15   3  -4    2.25    0.15
 -15   3   4    1.91    0.20
  13  -3  -4    2.52    0.20
 -13  -3   4    2.92    0.36
  13  -3  -4    2.57    0.21
  13  -3  -4    2.71    0.19
 -13  -3   4    2.79    0.20
 -13  -3   4    2.92    0.20
  13   3  -4    2.80    0.18
 -13   3   4    2.85    0.21
  11  -3  -4    0.71    0.15
 -11  -3   4    0.38    0.06
  11  -3  -4    0.73    0.17
 -11  -3   4    0.33    0.12
 -11  -3   4    0.53    0.29
 -11  -3   4    0.52    0.06
 -11  -3   4    0.40    0.13
  11  -3  -4    0.57    0.17
 -11   3   4    0.48    0.14
  11   3  -4    0.64    0.12
   9  -3  -4   24.89    0.49
  -9  -3   4   23.56    0.78
   9  -3  -4   24.49    0.55
  -9  -3   4   24.07    0.50
  -9  -3   4   24.74    0.42
  -9  -3   4   24.88    0.51
  -9  -3   4   24.62    0.42
   9  -3  -4   25.61    0.55
  -9   3   4   24.10    0.51
   9   3  -4   24.43    0.48
  -7  -3   4    9.91    0.29
   7  -3  -4   10.19    0.28
   7  -3  -4    9.75    0.33
  -7  -3   4    9.82    0.22
   7  -3  -4    9.71    0.33
  -7  -3   4    9.74    0.30
  -7  -3   4    9.94    0.51
   7   3  -4   10.63    0.28
  -7   3   4   10.34    0.30
   5  -3  -4    6.95    0.28
   5  -3  -4    7.13    0.28
  -5  -3   4    6.26    0.25
  -5  -3   4    6.56    0.26
  -5  -3   4    6.55    0.19
  -5  -3   4    6.25    0.45
   5  -3  -4    6.15    0.22
  -5   3   4    6.73    0.25
   5   3  -4    6.33    0.23
   3  -3  -4   12.70    0.29
  -3  -3   4   13.60    0.29
   3  -3  -4   12.94    0.36
  -3  -3   4   12.32    0.34
   3  -3  -4   12.48    0.35
  -3  -3   4   12.79    0.60
  -3  -3   4   12.86    0.34
  -3   3   4   12.78    0.32
   3   3  -4   12.33    0.32
   1  -3  -4    2.79    0.17
   1  -3  -4    2.08    0.17
   1  -3  -4    2.74    0.22
  -1  -3   4    2.61    0.34
  -1  -3   4    2.89    0.23
  -1  -3   4    2.68    0.17
  -1  -3   4    2.39    0.17
   1   3  -4    2.62    0.17
  -1   3   4    2.54    0.20
   1  -3   4    0.08    0.28
  -1  -3  -4    0.14    0.14
  -1  -3  -4    0.19    0.12
   1  -3   4    0.26    0.11
   1  -3   4    0.04    0.13
  -1  -3  -4    0.05    0.10
   1  -3   4    0.32    0.13
   1   3   4    0.25    0.12
  -1   3  -4    0.25    0.13
   3  -3   4    0.20    0.13
   3  -3   4    0.35    0.12
   3  -3   4    0.19    0.14
  -3  -3  -4    0.57    0.14
  -3  -3  -4    0.36    0.13
  -3  -3  -4    0.26    0.09
   3  -3   4    0.37    0.29
  -3   3  -4    0.30    0.13
   3   3   4    0.26    0.12
  -5  -3  -4    0.54    0.13
   5  -3   4    0.53    0.15
   5  -3   4    0.50    0.13
   5  -3   4    0.67    0.30
  -5  -3  -4    0.43    0.14
   5  -3   4    0.29    0.15
  -5  -3  -4    0.47    0.09
   5   3   4    0.34    0.12
  -5   3  -4    0.78    0.15
  -7  -3  -4    1.03    0.15
  -7  -3  -4    1.11    0.15
   7  -3   4    0.93    0.17
   7  -3   4    0.95    0.31
   7  -3   4    0.92    0.16
   7  -3   4    1.04    0.15
  -7  -3  -4    1.22    0.08
  -7  -3  -4    1.14    0.09
  -7   3  -4    0.91    0.17
   7   3   4    1.25    0.13
  -9  -3  -4   -0.06    0.13
   9  -3   4    0.25    0.16
   9  -3   4    0.16    0.14
  -9  -3  -4    0.07    0.06
   9  -3   4    0.00    0.16
   9  -3   4    0.18    0.32
  -9  -3  -4    0.09    0.05
  -9  -3  -4    0.13    0.13
  -9   3  -4   -0.10    0.15
   9   3   4    0.30    0.11
  11  -3   4    0.14    0.15
 -11  -3  -4    0.24    0.13
  11  -3   4    0.52    0.30
 -11  -3  -4    0.42    0.13
  11  -3   4    0.33    0.14
  11  -3   4    0.17    0.16
  11   3   4    0.34    0.11
 -11   3  -4    0.50    0.17
  13  -3   4    0.25    0.18
  13  -3   4    0.36    0.30
  13  -3   4    0.48    0.17
 -13  -3  -4    0.39    0.13
 -13  -3  -4    0.28    0.13
  13  -3   4    0.02    0.14
  13   3   4    0.17    0.11
 -13   3  -4   -0.22    0.15
 -15  -3  -4    0.66    0.14
  15  -3   4    0.54    0.19
 -15  -3  -4    0.56    0.14
  15  -3   4    0.60    0.19
  15  -3   4    0.63    0.16
  15   3   4    0.57    0.11
 -15   3  -4    0.65    0.19
  17  -3   4    0.08    0.15
  17  -3   4    0.12    0.19
 -17  -3  -4   -0.03    0.13
 -17  -3  -4    0.12    0.14
  17  -3   4    0.31    0.18
  17   3   4   -0.03    0.10
 -17   3  -4   -0.01    0.19
 -19  -3  -4    0.35    0.14
  19  -3   4    0.45    0.19
  19  -3   4    0.45    0.19
 -19  -3  -4    0.23    0.14
  19  -3   4    0.39    0.17
 -19   3  -4    0.26    0.20
  19   3   4    0.36    0.11
  21  -3   4    1.96    0.20
 -21  -3  -4    2.10    0.17
  21  -3   4    1.95    0.24
 -21  -3  -4    1.95    0.17
 -21   3  -4    2.02    0.24
 -23  -3  -4   -0.02    0.14
 -23  -3  -4   -0.31    0.13
  23  -3   4    0.11    0.19
  23  -3   4    0.18    0.16
 -23   3  -4    0.23    0.21
 -25  -3  -4   -0.12    0.15
 -25  -3  -4   -0.04    0.14
  25  -3   4    0.28    0.19
  25  -3   4    0.25    0.21
 -25   3  -4    0.34    0.20
 -27  -3  -4    0.11    0.15
 -27  -3  -4   -0.32    0.14
  27  -3   4    0.05    0.20
  27  -3   4   -0.20    0.19
 -27   3  -4   -0.18    0.19
  29  -3   4   -0.24    0.18
 -29  -3  -4    0.31    0.16
  29  -3   4    0.03    0.21
 -29  -3  -4    0.10    0.16
 -29   3  -4   -0.12    0.20
 -31  -3  -4   -0.34    0.15
 -31  -3  -4   -0.22    0.15
  31  -3   4   -0.10    0.22
  31  -3   4   -0.13    0.18
 -31   3  -4    0.00    0.21
 -33  -3  -4   -0.02    0.17
  33  -3   4    0.09    0.22
  33  -3   4    0.29    0.26
 -33  -3  -4    0.33    0.17
 -33   3  -4    0.23    0.23
 -35  -3  -4    0.33    0.18
  35  -3   4    0.50    0.23
 -35  -3  -4    0.79    0.18
 -35   3  -4    0.41    0.27
 -37  -3  -4    0.94    0.20
 -37  -3  -4    1.10    0.20
  37  -3   4    0.66    0.22
 -37   3  -4    0.71    0.25
 -39  -3  -4    0.15    0.19
 -39  -3  -4    0.14    0.19
  39  -3   4    0.14    0.21
 -39   3  -4    0.61    0.28
 -41  -3  -4    3.55    0.26
 -41  -3  -4    4.00    0.27
  41  -3   4    3.66    0.29
 -41   3  -4    3.61    0.33
 -43  -3  -4    5.63    0.35
 -43  -3  -4    5.29    0.35
  43  -3   4    5.45    0.40
 -43   3  -4    5.96    0.45
  45  -3   4    0.36    0.25
 -45  -3  -4    0.34    0.21
 -45  -3  -4    0.42    0.22
 -45   3  -4    0.71    0.27
 -47  -3  -4    0.28    0.22
  47  -3   4   -0.11    0.22
 -47  -3  -4   -0.06    0.21
 -47   3  -4   -0.04    0.27
  49  -3   4    1.16    0.26
 -49  -3  -4    0.87    0.23
 -49   3  -4    1.32    0.33
  51  -3   4    1.46    0.28
 -51  -3  -4    2.18    0.29
 -51   3  -4    2.05    0.33
  53  -3   4    0.92    0.27
 -53  -3  -4    0.71    0.27
 -53   3  -4    0.21    0.30
  55  -3   4    0.29    0.25
 -55  -3  -4    0.52    0.27
 -55   3  -4    0.21    0.34
 -52  -4   4    0.12    0.21
  52  -4  -4    0.08    0.24
 -52  -4   4    0.22    0.21
 -52   4   4    0.13    0.34
  50  -4  -4    0.04    0.26
 -50  -4   4    0.20    0.21
 -50  -4   4    0.31    0.20
 -50   4   4    0.51    0.33
 -48  -4   4    1.39    0.22
  48  -4  -4    1.26    0.28
 -48  -4   4    0.86    0.22
 -48   4   4    0.68    0.30
 -46  -4   4    1.69    0.22
 -46  -4   4    0.85    0.42
  46  -4  -4    1.36    0.28
 -46  -4   4    1.43    0.21
 -46   4   4    1.38    0.31
 -44  -4   4    0.60    0.19
  44  -4  -4    0.79    0.26
 -44  -4   4    0.59    0.40
 -44  -4   4    0.71    0.19
 -44   4   4    0.53    0.28
 -42  -4   4    2.18    0.46
  42  -4  -4    2.77    0.30
 -42  -4   4    2.67    0.22
 -42  -4   4    2.84    0.22
 -42   4   4    2.96    0.35
  40  -4  -4   -0.24    0.22
 -40  -4   4    0.09    0.42
 -40  -4   4    0.04    0.16
 -40  -4   4    0.20    0.16
 -40   4   4    0.51    0.28
  38  -4  -4    0.84    0.23
 -38  -4   4    1.17    0.17
 -38  -4   4    1.17    0.17
 -38  -4   4    1.79    0.46
 -38   4   4    1.42    0.30
  36  -4  -4    2.90    0.34
 -36  -4   4    2.74    0.20
 -36  -4   4    2.43    0.43
  36  -4  -4    2.45    0.26
 -36  -4   4    2.47    0.19
 -36   4   4    2.16    0.30
  34  -4  -4    0.54    0.27
  34  -4  -4    0.23    0.21
 -34  -4   4   -0.17    0.14
 -34  -4   4    0.14    0.14
 -34  -4   4    0.20    0.35
 -34   4   4    0.39    0.23
 -32  -4   4    0.48    0.14
 -32  -4   4    0.32    0.14
 -32  -4   4    0.23    0.35
  32  -4  -4    0.12    0.20
  32  -4  -4    0.40    0.24
 -32   4   4    0.26    0.23
 -30  -4   4    1.13    0.15
  30  -4  -4    1.04    0.21
 -30  -4   4    1.05    0.41
 -30  -4   4    1.43    0.16
  30  -4  -4    1.69    0.28
 -30   4   4    1.20    0.26
 -28  -4   4    1.07    0.15
  28  -4  -4    1.23    0.22
  28  -4  -4    1.02    0.27
 -28  -4   4    1.02    0.36
 -28  -4   4    0.87    0.15
 -28   4   4    1.03    0.24
 -26  -4   4    0.14    0.13
 -26  -4   4    0.23    0.13
  26  -4  -4    0.41    0.19
 -26  -4   4    0.49    0.35
  26  -4  -4    0.14    0.24
 -26   4   4    0.16    0.19
  24  -4  -4    0.01    0.18
  24  -4  -4    0.19    0.23
 -24  -4   4   -0.17    0.12
 -24  -4   4    0.09    0.13
 -24  -4   4    0.08    0.33
 -24   4   4    0.24    0.21
 -22  -4   4    0.27    0.37
  22  -4  -4    0.05    0.17
  22  -4  -4   -0.02    0.22
 -22  -4   4    0.15    0.13
 -22  -4   4   -0.31    0.12
 -22   4   4    0.06    0.20
  20  -4  -4    0.15    0.22
 -20  -4   4    0.12    0.13
 -20  -4   4   -0.42    0.32
 -20  -4   4   -0.01    0.12
  20  -4  -4   -0.04    0.16
 -20   4   4   -0.14    0.19
 -18  -4   4    4.95    0.24
 -18  -4   4    4.31    0.45
  18  -4  -4    4.52    0.35
  18  -4  -4    4.73    0.27
 -18  -4   4    4.68    0.24
 -18   4   4    4.75    0.31
  16  -4  -4    3.13    0.25
 -16  -4   4    3.41    0.23
 -16  -4   4    3.38    0.44
  16  -4  -4    3.11    0.26
 -16  -4   4    3.51    0.22
  16  -4  -4    3.20    0.24
 -16   4   4    3.56    0.25
 -14  -4   4    0.40    0.14
  14  -4  -4    0.61    0.20
  14  -4  -4    0.29    0.15
 -14  -4   4    0.27    0.13
 -14  -4   4    0.66    0.34
  14  -4  -4    0.60    0.19
 -14   4   4    0.90    0.19
  12  -4  -4    1.99    0.22
 -12  -4   4    1.95    0.17
 -12  -4   4    1.81    0.17
  12  -4  -4    1.74    0.17
 -12  -4   4    2.04    0.37
  12  -4  -4    2.39    0.23
 -12   4   4    2.13    0.21
 -10  -4   4    0.85    0.34
  10  -4  -4    1.04    0.14
 -10  -4   4    0.63    0.15
  10  -4  -4    0.64    0.19
  10  -4  -4    0.41    0.18
 -10  -4   4    0.59    0.15
 -10   4   4    0.58    0.17
   8  -4  -4    5.06    0.31
  -8  -4   4    3.10    0.40
  -8  -4   4    3.45    0.25
   8  -4  -4    4.03    0.20
  -8  -4   4    3.40    0.24
   8  -4  -4    4.16    0.28
  -8   4   4    4.29    0.26
   6  -4  -4   37.83    0.78
  -6  -4   4   38.39    0.75
   6  -4  -4   39.28    0.79
  -6  -4   4   37.08    1.13
   6  -4  -4   38.45    0.67
  -6  -4   4   38.54    0.75
  -6   4   4   38.64    0.74
  -4  -4   4    2.10    0.37
   4  -4  -4    2.14    0.15
   4  -4  -4    1.55    0.19
   4  -4  -4    1.78    0.19
  -2  -4   4    5.50    0.29
  -2  -4   4    6.15    0.51
   2  -4  -4    6.54    0.31
  -2  -4   4    6.48    0.29
   2  -4  -4    6.51    0.17
   2  -4  -4    6.29    0.29
  -2  -4   4    6.22    0.15
   0  -4   4    0.80    0.17
   0  -4  -4    0.74    0.17
   0  -4   4    0.87    0.37
   0  -4   4    0.88    0.10
   0  -4  -4    0.66    0.16
   0  -4   4    0.85    0.17
  -2  -4  -4    0.01    0.15
   2  -4   4   -0.26    0.31
   2  -4   4    0.38    0.16
   2  -4   4   -0.07    0.15
   2  -4   4    0.07    0.11
  -2  -4  -4    0.12    0.14
  -2   4  -4   -0.10    0.14
  -4  -4  -4    1.09    0.17
  -4  -4  -4    1.39    0.17
   4  -4   4    1.15    0.14
   4  -4   4    0.73    0.33
   4  -4   4    1.23    0.19
   4  -4   4    0.92    0.18
  -4   4  -4    0.93    0.17
   6  -4   4    0.69    0.14
   6  -4   4    0.55    0.32
   6  -4   4    0.59    0.18
  -6  -4  -4    0.50    0.15
   6  -4   4    0.43    0.17
  -6  -4  -4    0.44    0.14
  -6   4  -4    0.65    0.18
  -8  -4  -4    2.61    0.19
  -8  -4  -4    2.99    0.23
   8  -4   4    2.94    0.23
   8  -4   4    2.55    0.23
   8  -4   4    3.51    0.44
   8  -4   4    3.26    0.22
  -8   4  -4    3.05    0.23
  10  -4   4    9.11    0.38
  10  -4   4    8.73    0.29
 -10  -4  -4    8.30    0.29
  10  -4   4    8.83    0.59
 -10  -4  -4    8.91    0.31
  10  -4   4    9.51    0.37
 -10   4  -4    8.35    0.34
  12  -4   4    4.91    0.26
  12  -4   4    5.02    0.47
  12  -4   4    5.17    0.34
  12  -4   4    4.96    0.32
 -12  -4  -4    4.63    0.26
 -12  -4  -4    4.55    0.25
 -12   4  -4    4.87    0.29
 -14  -4  -4    0.24    0.14
 -14  -4  -4    0.25    0.14
  14  -4   4    0.35    0.20
  14  -4   4    0.18    0.30
  14  -4   4    0.36    0.16
 -14   4  -4    0.50    0.19
  16  -4   4    0.42    0.21
 -16  -4  -4    0.26    0.14
  16  -4   4    0.08    0.17
  16  -4   4    0.55    0.35
 -16  -4  -4    0.20    0.14
 -16   4  -4    0.16    0.19
 -18  -4  -4    1.98    0.17
  18  -4   4    1.86    0.21
 -18  -4  -4    2.19    0.18
  18  -4   4    2.17    0.26
  18  -4   4    2.60    0.42
 -18   4  -4    1.85    0.22
  20  -4   4    0.18    0.18
  20  -4   4    0.30    0.34
 -20  -4  -4    0.05    0.15
  20  -4   4    0.22    0.21
 -20  -4  -4    0.30    0.15
 -20   4  -4    0.08    0.21
  22  -4   4    5.01    0.48
  22  -4   4    4.19    0.30
 -22  -4  -4    5.41    0.26
  22  -4   4    4.95    0.40
 -22  -4  -4    4.92    0.26
 -22   4  -4    5.02    0.32
  24  -4   4    0.28    0.22
 -24  -4  -4    0.16    0.15
 -24  -4  -4   -0.09    0.15
  24  -4   4    0.15    0.19
  24  -4   4    0.12    0.31
 -24   4  -4    0.28    0.23
  26  -4   4    0.12    0.35
 -26  -4  -4    0.05    0.15
  26  -4   4   -0.30    0.22
  26  -4   4   -0.13    0.19
 -26  -4  -4   -0.02    0.15
 -26   4  -4   -0.13    0.21
  28  -4   4    0.12    0.23
 -28  -4  -4   -0.18    0.15
  28  -4   4    0.17    0.19
 -28  -4  -4   -0.27    0.15
  28  -4   4   -0.14    0.33
 -28   4  -4    0.17    0.22
 -30  -4  -4    0.42    0.16
  30  -4   4   -0.04    0.33
 -30  -4  -4    0.56    0.16
  30  -4   4    0.32    0.21
  30  -4   4    0.28    0.23
 -30   4  -4    0.99    0.27
  32  -4   4    6.85    0.38
  32  -4   4    6.88    0.47
 -32  -4  -4    6.08    0.30
 -32  -4  -4    6.68    0.31
  32  -4   4    6.67    0.56
 -32   4  -4    7.39    0.40
 -34  -4  -4    3.20    0.22
  34  -4   4    2.67    0.42
  34  -4   4    3.04    0.27
 -34  -4  -4    3.52    0.28
 -34   4  -4    2.88    0.31
  36  -4   4    3.11    0.41
 -36  -4  -4    4.19    0.30
  36  -4   4    5.24    0.37
 -36  -4  -4    4.03    0.29
 -36   4  -4    4.35    0.37
  38  -4   4    8.59    0.39
  38  -4   4    7.37    0.59
 -38  -4  -4    9.20    0.36
 -38  -4  -4    9.07    0.35
 -38   4  -4    8.59    0.45
  40  -4   4    0.52    0.37
  40  -4   4    1.53    0.27
 -40  -4  -4    1.00    0.20
 -40  -4  -4    1.37    0.21
 -40   4  -4    1.15    0.30
  42  -4   4    0.27    0.22
 -42  -4  -4   -0.08    0.19
 -42  -4  -4    0.23    0.20
  42  -4   4   -0.67    0.33
 -42   4  -4    0.13    0.31
  44  -4   4    0.49    0.26
 -44  -4  -4    0.54    0.21
 -44  -4  -4    0.16    0.20
 -44   4  -4    0.36    0.32
  46  -4   4    1.91    0.28
 -46  -4  -4    2.09    0.24
  46  -4   4    1.46    0.40
 -46  -4  -4    3.16    0.27
 -46   4  -4    2.87    0.36
 -48  -4  -4    0.19    0.22
  48  -4   4   -0.02    0.26
  48  -4   4   -0.80    0.33
 -48  -4  -4    0.06    0.21
 -48   4  -4    0.06    0.30
 -39  -5   4    0.39    0.43
 -39  -5   4    0.84    0.18
  39  -5  -4    1.22    0.26
 -39  -5   4    0.54    0.17
 -39   5   4    1.07    0.29
  37  -5  -4    1.96    0.28
 -37  -5   4    1.52    0.47
 -37  -5   4    2.29    0.20
 -37  -5   4    2.46    0.20
 -37   5   4    2.00    0.31
 -35  -5   4    0.10    0.16
 -35  -5   4   -0.11    0.41
  35  -5  -4    0.05    0.23
 -35  -5   4    0.19    0.15
 -35   5   4    0.60    0.26
 -33  -5   4    0.73    0.43
  33  -5  -4    1.37    0.32
 -33  -5   4    1.06    0.17
 -33  -5   4    1.00    0.16
  33  -5  -4    0.78    0.23
 -33   5   4    1.48    0.30
  31  -5  -4    0.22    0.29
 -31  -5   4    0.42    0.15
 -31  -5   4    0.08    0.40
  31  -5  -4    0.39    0.22
 -31  -5   4   -0.06    0.15
 -31   5   4    0.37    0.26
 -29  -5   4    0.13    0.14
 -29  -5   4   -0.09    0.38
  29  -5  -4    0.29    0.28
  29  -5  -4   -0.18    0.20
 -29  -5   4    0.24    0.14
 -29   5   4   -0.24    0.22
 -27  -5   4    0.09    0.14
  27  -5  -4   -0.04    0.26
 -27  -5   4   -0.13    0.38
 -27  -5   4   -0.09    0.14
  27  -5  -4   -0.17    0.19
 -25  -5   4   -0.03    0.14
 -25  -5   4    0.13    0.43
  25  -5  -4   -0.14    0.18
  25  -5  -4    0.30    0.25
 -25  -5   4   -0.10    0.14
 -23  -5   4   -0.24    0.14
 -23  -5   4    0.11    0.14
 -23  -5   4    0.32    0.38
  23  -5  -4    0.45    0.26
  23  -5  -4   -0.06    0.17
  21  -5  -4    0.01    0.16
 -21  -5   4   -0.26    0.13
 -21  -5   4    0.15    0.40
  21  -5  -4   -0.08    0.23
 -21  -5   4    0.06    0.14
  19  -5  -4    0.18    0.16
  19  -5  -4    0.48    0.24
 -19  -5   4    0.41    0.37
 -19  -5   4    0.35    0.15
 -19  -5   4    0.42    0.15
 -17  -5   4    0.14    0.15
  17  -5  -4    0.33    0.23
  17  -5  -4    0.42    0.15
 -17  -5   4    0.39    0.37
 -17  -5   4   -0.04    0.14
 -15  -5   4    0.13    0.15
  15  -5  -4    0.09    0.13
  15  -5  -4    0.23    0.22
 -15  -5   4   -0.04    0.15
 -15  -5   4    0.13    0.37
 -13  -5   4    0.23    0.35
  13  -5  -4    0.63    0.22
 -13  -5   4    0.39    0.16
 -13  -5   4    0.51    0.16
 -11  -5   4    1.64    0.41
 -11  -5   4    2.50    0.20
 -11  -5   4    2.17    0.20
  11  -5  -4    2.34    0.25
  -9  -5   4    0.41    0.37
  -9  -5   4    0.37    0.17
  -9  -5   4    0.15    0.17
   9  -5  -4    0.16    0.20
   9  -5  -4    0.41    0.20
   7  -5  -4    0.61    0.20
  -7  -5   4    0.54    0.17
  -7  -5   4    0.85    0.37
   7  -5  -4    0.56    0.20
  -7  -5   4    0.33    0.17
   5  -5  -4    0.66    0.20
  -5  -5   4    0.89    0.19
   5  -5  -4    0.43    0.19
  -5  -5   4    0.83    0.18
  -5  -5   4    0.75    0.41
  -3  -5   4    0.76    0.19
   3  -5  -4    0.91    0.20
  -3  -5   4    0.56    0.41
   3  -5  -4    0.90    0.20
  -3  -5   4    0.52    0.19
  -1  -5   4    0.35    0.19
   1  -5  -4    0.55    0.19
   1  -5  -4    0.51    0.18
  -1  -5   4    0.54    0.19
  -1  -5   4    0.66    0.36
  -1  -5  -4    0.08    0.17
   1  -5   4    0.04    0.18
  -1  -5  -4   -0.03    0.17
   1  -5   4   -0.29    0.18
   1  -5   4    0.29    0.35
   3  -5   4    0.26    0.19
  -3  -5  -4    0.21    0.18
   3  -5   4    0.47    0.35
   3  -5   4    0.39    0.20
  -3  -5  -4    0.45    0.18
   5  -5   4    0.64    0.21
   5  -5   4    0.17    0.34
  -5  -5  -4    1.02    0.19
  -5  -5  -4    0.76    0.18
   5  -5   4    0.62    0.21
  -7  -5  -4    3.70    0.24
   7  -5   4    2.58    0.42
  -7  -5  -4    3.19    0.22
   7  -5   4    3.23    0.28
  -9  -5  -4    4.44    0.29
   9  -5   4    3.73    0.48
   9  -5   4    2.90    0.27
  -9  -5  -4    3.18    0.26
 -11  -5  -4    0.02    0.16
  11  -5   4    0.11    0.22
  11  -5   4    0.04    0.36
 -11  -5  -4    0.19    0.15
 -13  -5  -4    0.35    0.17
  13  -5   4    0.28    0.15
  13  -5   4    0.25    0.33
 -13  -5  -4    0.45    0.16
  13  -5   4    0.34    0.23
  15  -5   4    0.07    0.23
 -15  -5  -4    0.05    0.15
  15  -5   4    0.16    0.33
  15  -5   4    0.26    0.16
 -15  -5  -4    0.19    0.16
 -17  -5  -4    0.06    0.16
 -17  -5  -4   -0.01    0.15
  17  -5   4   -0.27    0.23
  17  -5   4    0.07    0.32
  17  -5   4    0.14    0.16
  19  -5   4   -0.10    0.17
 -19  -5  -4   -0.17    0.15
 -19  -5  -4    0.26    0.16
  19  -5   4   -0.11    0.23
  19  -5   4    0.01    0.35
 -21  -5  -4    0.14    0.15
 -21  -5  -4    0.25    0.16
  21  -5   4    0.02    0.19
  21  -5   4    0.16    0.33
  21  -5   4    0.73    0.26
  23  -5   4    0.24    0.36
 -23  -5  -4    0.35    0.16
 -23  -5  -4    0.66    0.17
  23  -5   4    0.42    0.20
  23  -5   4    0.71    0.28
  25  -5   4    2.75    0.33
  25  -5   4    1.91    0.41
 -25  -5  -4    2.34    0.21
 -25  -5  -4    1.85    0.19
  25  -5   4    1.77    0.23
  27  -5   4    1.54    0.40
 -27  -5  -4    1.14    0.19
  27  -5   4    1.29    0.24
  27  -5   4    1.65    0.30
 -27  -5  -4    1.27    0.19
 -27   5  -4    1.38    0.30
  29  -5   4    0.27    0.32
  29  -5   4    0.39    0.29
 -29  -5  -4    0.43    0.18
  29  -5   4    0.64    0.23
 -29  -5  -4    0.19    0.17
 -29   5  -4   -0.29    0.25
 -31  -5  -4   -0.25    0.18
  31  -5   4    0.28    0.22
  31  -5   4    0.60    0.37
 -31  -5  -4    0.39    0.17
 -31   5  -4    0.75    0.29
  33  -5   4    1.19    0.38
  33  -5   4    0.83    0.25
 -33  -5  -4    0.78    0.18
 -33  -5  -4    0.80    0.20
 -33   5  -4    1.25    0.32
 -35  -5  -4    0.75    0.18
  35  -5   4    0.57    0.24
  35  -5   4    0.81    0.36
 -35  -5  -4    0.75    0.20
 -35   5  -4    0.12    0.30
  68   0  -5   -0.14    0.28
 -68   0   5   -0.20    0.27
  66   0  -5    0.07    0.29
 -66   0   5   -0.27    0.27
  64   0  -5   -0.06    0.27
 -64   0   5   -0.10    0.26
  62   0  -5   -0.17    0.23
 -62   0   5   -0.12    0.25
  60   0  -5   -0.44    0.22
 -60   0   5    0.14    0.22
  58   0  -5   -0.18    0.22
 -58   0   5    0.06    0.24
  56   0  -5   -0.13    0.21
 -56   0   5    0.23    0.24
 -54   0   5   -0.25    0.23
  54   0  -5    0.07    0.24
 -54   0   5   -0.14    0.31
 -52   0   5   -0.03    0.26
  52   0  -5   -0.02    0.23
 -52   0   5   -0.08    0.22
 -50   0   5   -0.06    0.22
  50   0  -5    0.01    0.20
 -50   0   5   -0.22    0.24
 -48   0   5    0.32    0.26
  48   0  -5   -0.07    0.19
 -48   0   5    0.23    0.20
 -46   0   5   -0.04    0.23
 -46   0   5    0.07    0.19
  46   0  -5   -0.18    0.18
 -44   0   5    0.37    0.25
  44   0  -5    0.25    0.19
 -44   0   5    0.26    0.21
 -42   0   5    0.30    0.19
 -42   0   5    0.01    0.23
  42   0  -5    0.09    0.18
 -40   0   5   -0.13    0.21
  40   0  -5    0.16    0.18
 -40   0   5    0.09    0.20
  38   0  -5    0.02    0.19
 -38   0   5   -0.25    0.21
 -38   0   5   -0.07    0.18
  36   0  -5   -0.06    0.16
 -36   0   5   -0.22    0.18
 -36   0   5   -0.17    0.20
  34   0  -5    0.07    0.16
 -34   0   5   -0.21    0.12
 -34   0   5    0.23    0.20
 -34   0   5   -0.16    0.18
  32   0  -5   -0.05    0.15
 -32   0   5    0.01    0.18
 -32   0   5   -0.04    0.17
 -32   0   5    0.03    0.12
  30   0  -5   -0.05    0.14
 -30   0   5   -0.05    0.12
 -30   0   5   -0.35    0.14
 -30   0   5   -0.14    0.18
 -28   0   5    0.03    0.15
 -28   0   5    0.01    0.17
 -28   0   5    0.06    0.12
  28   0  -5   -0.12    0.15
  26   0  -5   -0.21    0.13
 -26   0   5   -0.07    0.16
 -26   0   5   -0.13    0.12
 -26   0   5    0.01    0.16
 -24   0   5   -0.02    0.13
  24   0  -5    0.16    0.15
 -24   0   5   -0.10    0.15
 -24   0   5   -0.04    0.13
  22   0  -5   -0.13    0.13
 -22   0   5   -0.18    0.14
 -22   0   5   -0.02    0.13
 -22   0   5   -0.09    0.15
 -20   0   5    0.00    0.13
 -20   0   5   -0.03    0.15
  20   0  -5    0.06    0.13
  18   0  -5   -0.02    0.14
 -18   0   5    0.00    0.15
 -18   0   5   -0.04    0.13
  16   0  -5    0.02    0.13
 -16   0   5    0.03    0.14
 -16   0   5   -0.09    0.13
 -14   0   5    0.15    0.14
 -14   0   5    0.01    0.15
  14   0  -5    0.13    0.14
 -12   0   5   -0.03    0.12
 -12   0   5    0.09    0.15
  12   0  -5    0.14    0.15
  12   0  -5    0.23    0.14
  10   0  -5    0.07    0.13
 -10   0   5   -0.12    0.14
 -10   0   5   -0.01    0.14
  10   0  -5    0.08    0.13
  -8   0   5    0.01    0.14
   8   0  -5    0.10    0.14
   8   0  -5    0.00    0.12
  -8   0   5   -0.23    0.12
  -6   0   5    0.18    0.14
   6   0  -5   -0.12    0.14
   6   0  -5    0.01    0.13
  -6   0   5    0.04    0.13
  -4   0   5   -0.06    0.13
   4   0  -5    0.00    0.13
  -4   0   5    0.00    0.12
   4   0  -5   -0.10    0.13
   2   0  -5    0.04    0.13
   2   0  -5    0.05    0.14
  -2   0   5    0.03    0.13
  -2   0   5   -0.12    0.12
   0   0  -5   -0.11    0.13
   0   0   5    0.09    0.13
   0   0   5   -0.01    0.12
   0   0  -5   -0.09    0.14
  -2   0  -5   -0.01    0.15
   2   0   5   -0.02    0.12
  -2   0  -5   -0.17    0.13
   2   0   5    0.12    0.12
  -4   0  -5    0.09    0.14
   4   0   5    0.05    0.12
   4   0   5    0.06    0.12
  -4   0  -5   -0.14    0.14
  -6   0  -5   -0.05    0.15
  -6   0  -5    0.05    0.15
   6   0   5   -0.02    0.12
   6   0   5    0.00    0.12
  -8   0  -5    0.00    0.15
   8   0   5   -0.03    0.11
   8   0   5    0.03    0.13
  -8   0  -5   -0.06    0.14
 -10   0  -5    0.19    0.15
 -10   0  -5   -0.31    0.14
  10   0   5    0.01    0.12
 -12   0  -5   -0.03    0.14
 -12   0  -5    0.03    0.15
  12   0   5   -0.21    0.12
  14   0   5   -0.11    0.13
 -14   0  -5    0.02    0.14
 -14   0  -5    0.00    0.16
 -16   0  -5   -0.15    0.16
  16   0   5   -0.05    0.12
 -16   0  -5   -0.20    0.14
 -18   0  -5   -0.11    0.16
  18   0   5    0.03    0.12
 -18   0  -5   -0.17    0.16
 -20   0  -5    0.06    0.14
  20   0   5   -0.01    0.14
 -20   0  -5    0.01    0.16
  22   0   5   -0.06    0.13
 -22   0  -5   -0.21    0.15
 -22   0  -5    0.21    0.18
 -24   0  -5   -0.17    0.17
 -24   0  -5   -0.06    0.15
  24   0   5   -0.10    0.13
 -26   0  -5    0.14    0.19
  26   0   5   -0.15    0.15
 -26   0  -5   -0.09    0.16
 -28   0  -5    0.02    0.17
 -28   0  -5    0.15    0.20
  28   0   5   -0.11    0.14
 -30   0  -5    0.00    0.20
 -30   0  -5    0.08    0.19
  30   0   5    0.02    0.14
 -32   0  -5    0.07    0.18
  32   0   5   -0.05    0.17
 -32   0  -5    0.03    0.20
  34   0   5   -0.04    0.16
 -34   0  -5    0.01    0.21
 -34   0  -5    0.00    0.22
  36   0   5    0.21    0.17
 -36   0  -5   -0.23    0.19
 -36   0  -5   -0.55    0.23
 -38   0  -5    0.03    0.19
 -38   0  -5   -0.06    0.23
  38   0   5   -0.01    0.17
 -40   0  -5   -0.17    0.22
  40   0   5   -0.06    0.17
 -40   0  -5    0.04    0.22
  42   0   5   -0.21    0.19
 -42   0  -5   -0.39    0.22
 -42   0  -5    0.23    0.23
 -44   0  -5   -0.20    0.24
 -44   0  -5   -0.18    0.23
  44   0   5    0.00    0.21
 -46   0  -5   -0.03    0.26
  46   0   5    0.30    0.19
 -46   0  -5   -0.21    0.23
  48   0   5    0.25    0.20
 -48   0  -5   -0.09    0.24
 -50   0  -5   -0.05    0.25
  50   0   5   -0.14    0.22
  52   0   5   -0.04    0.23
 -52   0  -5    0.27    0.25
 -54   0  -5    0.73    0.24
  54   0   5   -0.20    0.22
  56   0   5    0.04    0.25
 -56   0  -5    0.06    0.26
  58   0   5   -0.02    0.23
 -58   0  -5    0.06    0.27
 -60   0  -5    0.30    0.28
  60   0   5    0.20    0.27
  62   0   5    0.59    0.26
 -62   0  -5   -0.23    0.27
  67  -1  -5    0.25    0.31
 -67  -1   5   -0.29    0.25
 -67   1   5    0.30    0.29
  67   1  -5    0.05    0.27
 -65  -1   5    0.02    0.24
  65  -1  -5    0.30    0.30
 -65  -1   5   -0.25    0.34
 -65   1   5    0.52    0.32
  65   1  -5    0.00    0.26
 -63  -1   5    1.30    0.34
 -63  -1   5    1.86    0.27
  63  -1  -5    2.18    0.32
  63   1  -5    1.31    0.29
 -63   1   5    1.41    0.31
  61  -1  -5   -0.17    0.25
 -61  -1   5   -0.37    0.28
 -61  -1   5    0.08    0.21
 -61   1   5    0.17    0.29
  61   1  -5    0.00    0.24
  59  -1  -5   -0.29    0.23
 -59  -1   5    0.01    0.21
 -59  -1   5    0.14    0.28
 -59   1   5    0.08    0.29
  59   1  -5    0.33    0.24
  57  -1  -5    0.39    0.25
 -57  -1   5    0.31    0.28
 -57  -1   5    0.26    0.20
  57   1  -5    0.83    0.25
 -57   1   5    0.43    0.26
 -55  -1   5    1.25    0.23
 -55  -1   5    0.93    0.28
  55  -1  -5    1.55    0.27
  55   1  -5    1.45    0.26
 -55   1   5    1.10    0.28
 -53  -1   5   -0.21    0.25
  53  -1  -5    0.00    0.25
 -53  -1   5   -0.22    0.19
  53   1  -5   -0.07    0.21
 -53   1   5   -0.11    0.23
  51  -1  -5    0.28    0.22
 -51  -1   5    0.14    0.26
 -51  -1   5   -0.08    0.19
 -51   1   5   -0.08    0.23
  51   1  -5    0.11    0.19
 -49  -1   5    3.16    0.24
 -49  -1   5    3.29    0.32
  49  -1  -5    3.71    0.30
 -49   1   5    3.02    0.32
  49   1  -5    3.25    0.28
  47  -1  -5    7.30    0.40
 -47  -1   5    7.66    0.43
 -47  -1   5    7.26    0.33
  47   1  -5    7.03    0.32
 -47   1   5    7.05    0.38
 -45  -1   5    0.27    0.17
 -45  -1   5   -0.10    0.23
  45  -1  -5    0.05    0.20
  45   1  -5   -0.02    0.19
 -45   1   5    0.07    0.22
  43  -1  -5    4.85    0.35
 -43  -1   5    4.75    0.28
 -43  -1   5    5.54    0.37
 -43   1   5    4.44    0.34
  43   1  -5    4.47    0.30
 -41  -1   5    2.02    0.26
  41  -1  -5    1.93    0.24
 -41  -1   5    1.94    0.24
 -41  -1   5    1.48    0.19
 -41  -1   5    1.78    0.24
 -41   1   5    1.73    0.25
  41   1  -5    2.15    0.22
 -39  -1   5   22.90    0.52
 -39  -1   5   24.47    0.61
 -39  -1   5   23.71    0.69
 -39  -1   5   23.94    0.59
  39  -1  -5   23.22    0.57
 -39   1   5   23.48    0.60
 -39   1   5   23.82    0.63
  39   1  -5   23.66    0.55
 -37  -1   5   18.40    0.58
  37  -1  -5   18.06    0.48
 -37  -1   5   18.73    0.50
 -37  -1   5   18.43    0.44
 -37  -1   5   18.74    0.52
 -37   1   5   18.97    0.55
  37   1  -5   18.71    0.47
 -37   1   5   18.17    0.50
  35  -1  -5   14.76    0.42
 -35  -1   5   14.66    0.45
 -35  -1   5   14.43    0.38
 -35  -1   5   15.12    0.51
 -35  -1   5   14.73    0.43
 -35   1   5   15.13    0.48
 -35   1   5   15.34    0.47
  35   1  -5   14.85    0.40
  33  -1  -5    0.81    0.19
 -33  -1   5    0.08    0.15
 -33  -1   5    0.68    0.18
  33  -1  -5    0.35    0.18
 -33  -1   5    0.14    0.18
 -33  -1   5    0.50    0.21
 -33   1   5    0.42    0.19
 -33   1   5    0.42    0.19
  33   1  -5    0.37    0.16
 -31  -1   5    0.50    0.18
 -31  -1   5    0.29    0.16
  31  -1  -5    0.23    0.18
 -31  -1   5    0.03    0.20
 -31  -1   5    0.41    0.13
  31  -1  -5    0.50    0.18
 -31   1   5    0.46    0.20
 -31   1   5    0.15    0.18
  31   1  -5    0.38    0.14
 -29  -1   5    1.77    0.22
 -29  -1   5    1.54    0.17
 -29  -1   5    1.31    0.17
 -29  -1   5    1.81    0.20
  29  -1  -5    1.73    0.19
  29  -1  -5    1.41    0.19
 -29   1   5    1.69    0.20
  29   1  -5    1.82    0.17
 -29   1   5    1.91    0.21
  27  -1  -5    1.13    0.18
 -27  -1   5    1.26    0.17
 -27  -1   5    0.77    0.22
 -27  -1   5    1.19    0.18
 -27  -1   5    1.15    0.15
  27  -1  -5    1.44    0.20
 -27   1   5    1.15    0.18
 -27   1   5    0.84    0.18
  27   1  -5    1.02    0.15
 -25  -1   5    0.37    0.20
  25  -1  -5    0.43    0.16
 -25  -1   5    0.47    0.15
  25  -1  -5    0.24    0.16
 -25  -1   5    0.26    0.14
 -25  -1   5    0.22    0.13
 -25   1   5    0.42    0.16
  25   1  -5    0.39    0.15
 -25   1   5    0.63    0.18
  23  -1  -5   -0.04    0.15
 -23  -1   5    0.04    0.18
 -23  -1   5    0.08    0.15
 -23  -1   5    0.03    0.11
  23  -1  -5    0.05    0.15
 -23  -1   5    0.27    0.14
  23   1  -5    0.03    0.12
 -23   1   5   -0.04    0.16
 -23   1   5    0.00    0.15
 -21  -1   5    0.83    0.14
 -21  -1   5    0.99    0.21
  21  -1  -5    1.15    0.17
  21  -1  -5    0.90    0.18
 -21  -1   5    0.68    0.14
 -21  -1   5    1.04    0.16
 -21   1   5    1.11    0.17
 -21   1   5    0.83    0.18
  21   1  -5    0.84    0.13
 -19  -1   5   10.49    0.31
 -19  -1   5   10.47    0.42
 -19  -1   5   10.95    0.29
  19  -1  -5   10.92    0.33
  19  -1  -5   10.77    0.31
 -19  -1   5   10.46    0.32
 -19   1   5   10.73    0.34
  19   1  -5   10.08    0.28
 -19   1   5   10.49    0.31
 -17  -1   5   36.01    0.91
  17  -1  -5   36.11    0.67
 -17  -1   5   35.41    0.64
 -17  -1   5   36.35    0.70
 -17  -1   5   35.93    0.69
  17  -1  -5   35.51    0.70
  17   1  -5   35.43    0.66
 -17   1   5   34.62    0.67
 -17   1   5   35.48    0.71
 -15  -1   5    0.21    0.21
 -15  -1   5   -0.22    0.13
  15  -1  -5    0.15    0.14
 -15  -1   5    0.14    0.11
  15  -1  -5   -0.07    0.13
 -15  -1   5    0.16    0.13
 -15   1   5    0.10    0.13
  15   1  -5   -0.16    0.12
 -13  -1   5   15.01    0.33
  13  -1  -5   14.83    0.38
 -13  -1   5   15.38    0.38
 -13  -1   5   15.34    0.37
  13  -1  -5   14.99    0.36
 -13   1   5   15.11    0.36
  13   1  -5   14.85    0.35
 -11  -1   5   29.08    0.58
 -11  -1   5   29.12    0.59
 -11  -1   5   29.44    0.54
  11  -1  -5   29.43    0.60
  11  -1  -5   29.04    0.56
 -11   1   5   28.73    0.56
  11   1  -5   29.04    0.55
  -9  -1   5    0.93    0.14
   9  -1  -5    0.94    0.15
  -9  -1   5    1.11    0.14
  -9  -1   5    1.01    0.16
   9  -1  -5    1.13    0.16
   9   1  -5    0.85    0.14
  -9   1   5    0.77    0.14
  -7  -1   5    0.60    0.14
  -7  -1   5    0.36    0.12
   7  -1  -5    0.35    0.14
   7  -1  -5    0.33    0.13
  -7  -1   5    0.33    0.13
  -7   1   5    0.44    0.14
   7   1  -5    0.42    0.14
   5  -1  -5    1.23    0.15
  -5  -1   5    1.57    0.14
   5  -1  -5    1.49    0.15
   5  -1  -5    1.58    0.16
  -5  -1   5    1.62    0.16
  -5  -1   5    1.84    0.16
   5   1  -5    1.56    0.15
  -5   1   5    1.85    0.16
   3  -1  -5    6.48    0.26
  -3  -1   5    6.56    0.24
  -3  -1   5    6.48    0.25
  -3  -1   5    6.68    0.22
   3  -1  -5    6.68    0.26
   3  -1  -5    6.74    0.27
   3   1  -5    6.71    0.24
  -3   1   5    6.60    0.23
  -1  -1   5    0.67    0.14
  -1  -1   5    0.96    0.14
   1  -1  -5    0.81    0.15
   1  -1  -5    0.88    0.15
   1  -1  -5    0.75    0.15
  -1  -1   5    0.63    0.14
  -1   1   5    0.66    0.13
   1   1  -5    0.69    0.16
  -1  -1  -5    0.70    0.15
  -1  -1  -5    0.58    0.14
   1  -1   5    0.66    0.14
  -1  -1  -5    0.69    0.14
   1  -1   5    0.54    0.13
   1  -1   5    0.33    0.13
   1   1   5    0.67    0.13
  -1   1  -5    0.38    0.14
   3  -1   5    2.22    0.17
  -3  -1  -5    2.41    0.17
  -3  -1  -5    1.76    0.16
   3  -1   5    1.92    0.16
  -3  -1  -5    1.75    0.16
  -3   1  -5    2.00    0.17
   3   1   5    1.99    0.16
   5  -1   5   11.34    0.31
  -5  -1  -5   11.11    0.32
   5  -1   5   11.05    0.32
  -5  -1  -5   11.38    0.32
  -5  -1  -5   10.90    0.29
  -5   1  -5   10.80    0.31
   5   1   5   10.88    0.28
   7  -1   5    2.15    0.16
  -7  -1  -5    2.31    0.18
  -7  -1  -5    1.94    0.17
   7  -1   5    1.81    0.16
  -7  -1  -5    1.92    0.15
  -7   1  -5    2.10    0.18
   7   1   5    1.88    0.15
  -9  -1  -5    2.84    0.21
  -9  -1  -5    3.08    0.22
   9  -1   5    2.87    0.19
   9  -1   5    2.95    0.22
  -9  -1  -5    2.80    0.19
  -9   1  -5    2.67    0.21
   9   1   5    2.76    0.17
  11  -1   5    5.44    0.25
 -11  -1  -5    5.33    0.26
 -11  -1  -5    5.49    0.25
  11  -1   5    5.56    0.23
 -11  -1  -5    5.45    0.23
  11   1   5    5.33    0.21
 -11   1  -5    5.13    0.24
  13  -1   5    1.90    0.18
  13  -1   5    1.89    0.17
 -13  -1  -5    1.86    0.18
 -13  -1  -5    1.99    0.18
 -13  -1  -5    1.63    0.16
  13   1   5    1.66    0.15
 -13   1  -5    1.73    0.18
 -13   1  -5    1.83    0.17
 -15  -1  -5   -0.08    0.13
 -15  -1  -5   -0.03    0.13
 -15  -1  -5   -0.12    0.13
  15  -1   5    0.32    0.14
  15  -1   5    0.05    0.13
 -15   1  -5    0.08    0.14
  15   1   5    0.23    0.11
 -15   1  -5   -0.01    0.15
 -17  -1  -5    0.07    0.13
  17  -1   5    0.12    0.13
 -17  -1  -5    0.00    0.13
  17  -1   5    0.16    0.14
 -17  -1  -5    0.17    0.16
  17   1   5    0.00    0.13
 -17   1  -5   -0.03    0.15
 -17   1  -5    0.14    0.15
  19  -1   5    5.67    0.25
 -19  -1  -5    5.42    0.27
  19  -1   5    5.46    0.28
 -19  -1  -5    5.48    0.24
 -19  -1  -5    5.51    0.28
  19   1   5    5.47    0.22
 -19   1  -5    5.44    0.28
 -19   1  -5    5.30    0.26
  21  -1   5   45.35    0.82
 -21  -1  -5   42.90    0.78
 -21  -1  -5   43.20    0.85
  21  -1   5   44.42    0.86
 -21   1  -5   44.13    0.82
  21   1   5   43.86    0.79
 -21   1  -5   43.19    0.87
  23  -1   5   21.09    0.49
 -23  -1  -5   20.22    0.45
 -23  -1  -5   20.41    0.49
  23  -1   5   20.97    0.50
 -23  -1  -5   20.25    0.51
 -23   1  -5   20.56    0.49
  23   1   5   20.33    0.45
 -23   1  -5   21.41    0.52
 -25  -1  -5    0.24    0.18
 -25  -1  -5    0.14    0.16
  25  -1   5    0.15    0.16
  25  -1   5    0.28    0.17
 -25  -1  -5    0.28    0.14
 -25   1  -5    0.21    0.20
  25   1   5    0.41    0.13
 -25   1  -5    0.60    0.19
  27  -1   5    2.39    0.22
  27  -1   5    2.08    0.21
 -27  -1  -5    1.85    0.20
 -27  -1  -5    1.91    0.22
 -27   1  -5    2.05    0.22
  27   1   5    2.08    0.18
 -27   1  -5    2.12    0.23
 -29  -1  -5    5.31    0.35
 -29  -1  -5    5.51    0.32
  29  -1   5    5.31    0.27
 -29  -1  -5    4.75    0.27
  29   1   5    5.89    0.25
 -29   1  -5    5.28    0.35
 -31  -1  -5    1.02    0.19
 -31  -1  -5    1.28    0.22
 -31  -1  -5    1.22    0.21
  31  -1   5    1.55    0.21
 -31   1  -5    1.05    0.23
  31   1   5    1.10    0.17
 -31   1  -5    1.01    0.22
 -33  -1  -5    8.57    0.39
 -33  -1  -5    8.10    0.31
 -33  -1  -5    8.00    0.37
  33  -1   5    7.64    0.33
 -33   1  -5    7.73    0.44
  33   1   5    8.08    0.32
 -33   1  -5    8.19    0.36
 -35  -1  -5   13.56    0.39
  35  -1   5   13.04    0.41
 -35  -1  -5   13.87    0.46
 -35  -1  -5   13.84    0.46
 -35   1  -5   13.58    0.44
  35   1   5   12.52    0.37
 -37  -1  -5    0.47    0.22
 -37  -1  -5    0.15    0.18
  37  -1   5    0.43    0.19
  37   1   5    0.06    0.17
 -37   1  -5    0.04    0.21
  39  -1   5    0.66    0.20
 -39  -1  -5    0.72    0.20
 -39  -1  -5    0.72    0.24
  39   1   5    0.89    0.18
 -39   1  -5    0.42    0.23
 -41  -1  -5    1.51    0.22
  41  -1   5    1.62    0.25
 -41  -1  -5    1.62    0.27
 -41   1  -5    1.36    0.25
  41   1   5    1.69    0.21
 -43  -1  -5    1.58    0.26
  43  -1   5    1.69    0.24
 -43  -1  -5    1.88    0.22
 -43   1  -5    1.06    0.26
  43   1   5    2.45    0.24
 -45  -1  -5    0.10    0.20
  45  -1   5    0.09    0.22
 -45  -1  -5   -0.13    0.25
 -45   1  -5   -0.01    0.24
  45   1   5   -0.32    0.18
 -47  -1  -5    0.23    0.27
 -47  -1  -5    0.34    0.21
  47  -1   5    0.03    0.21
  47   1   5    0.21    0.20
 -47   1  -5    0.33    0.25
 -49  -1  -5    2.73    0.33
 -49  -1  -5    2.68    0.26
  49  -1   5    2.28    0.29
 -49   1  -5    2.77    0.32
  49   1   5    2.28    0.26
  51  -1   5    0.07    0.22
 -51  -1  -5    0.03    0.28
 -51  -1  -5    0.05    0.22
 -51   1  -5    0.30    0.25
  51   1   5    0.25    0.21
 -53  -1  -5   -0.05    0.22
 -53  -1  -5    0.07    0.28
  53  -1   5   -0.01    0.23
 -53   1  -5   -0.14    0.25
  53   1   5    0.11    0.22
  55  -1   5    1.66    0.30
 -55  -1  -5    1.47    0.33
 -55  -1  -5    1.89    0.26
  55   1   5    1.77    0.25
 -55   1  -5    1.32    0.31
 -57  -1  -5    0.46    0.31
  57  -1   5    0.22    0.25
 -57  -1  -5    0.44    0.23
  57   1   5    0.50    0.22
 -57   1  -5    0.64    0.31
 -59  -1  -5    0.52    0.26
  59  -1   5    1.31    0.28
 -59   1  -5    0.33    0.28
  59   1   5    0.17    0.24
  61  -1   5   -0.20    0.28
 -61  -1  -5   -0.26    0.25
 -61   1  -5    0.28    0.32
  61   1   5    0.38    0.26
 -64  -2   5    0.57    0.32
  64  -2  -5    0.55    0.29
 -64   2   5    1.19    0.36
 -62  -2   5    0.39    0.32
 -62  -2   5    0.46    0.19
  62  -2  -5   -0.02    0.27
 -62   2   5    0.36    0.31
 -60  -2   5    1.95    0.34
  60  -2  -5    1.86    0.31
 -60  -2   5    2.15    0.21
 -60   2   5    1.76    0.33
  58  -2  -5    3.95    0.35
 -58  -2   5    3.95    0.37
 -58  -2   5    4.09    0.28
 -58   2   5    4.48    0.41
 -56  -2   5    0.48    0.28
  56  -2  -5    0.36    0.25
 -56  -2   5    0.06    0.16
 -56   2   5    0.12    0.27
 -54  -2   5    3.61    0.26
  54  -2  -5    3.18    0.32
 -54  -2   5    2.94    0.32
 -54   2   5    3.04    0.34
 -52  -2   5    1.20    0.27
 -52  -2   5    1.35    0.18
  52  -2  -5    1.45    0.29
 -52   2   5    1.60    0.30
 -50  -2   5    0.08    0.15
 -50  -2   5    0.38    0.24
  50  -2  -5   -0.13    0.22
 -50   2   5    0.10    0.25
  48  -2  -5   -0.08    0.22
 -48  -2   5    0.05    0.14
 -48  -2   5   -0.13    0.22
 -48   2   5    0.18    0.27
  48   2  -5    0.29    0.19
 -46  -2   5    0.75    0.23
 -46  -2   5    0.36    0.32
 -46  -2   5    0.99    0.22
 -46  -2   5    0.76    0.16
  46  -2  -5    1.02    0.26
 -46   2   5    0.97    0.28
  46   2  -5    0.33    0.18
 -44  -2   5    0.12    0.21
 -44  -2   5    0.34    0.14
 -44  -2   5    0.61    0.20
 -44  -2   5    0.20    0.28
  44  -2  -5   -0.09    0.21
  44   2  -5    0.12    0.17
 -44   2   5    0.29    0.26
 -42  -2   5    1.49    0.22
 -42  -2   5    1.54    0.31
  42  -2  -5    1.71    0.27
 -42  -2   5    1.46    0.16
 -42  -2   5    1.44    0.23
 -42   2   5    1.41    0.26
  42   2  -5    1.52    0.19
  40  -2  -5    2.79    0.26
 -40  -2   5    2.66    0.21
 -40  -2   5    3.03    0.25
 -40  -2   5    2.47    0.24
 -40  -2   5    2.79    0.34
 -40   2   5    2.54    0.28
  40   2  -5    2.56    0.21
 -38  -2   5    0.36    0.19
 -38  -2   5    0.60    0.18
 -38  -2   5    0.50    0.28
  38  -2  -5    0.26    0.20
 -38  -2   5    0.18    0.12
 -38   2   5    0.15    0.21
  38   2  -5    0.15    0.15
 -36  -2   5   11.72    0.38
  36  -2  -5   11.48    0.40
 -36  -2   5   11.22    0.39
 -36  -2   5   11.75    0.31
 -36  -2   5   12.28    0.54
  36   2  -5   11.09    0.33
 -36   2   5   11.02    0.41
 -34  -2   5   -0.02    0.16
 -34  -2   5    0.08    0.17
 -34  -2   5    0.00    0.13
  34  -2  -5    0.05    0.19
  34  -2  -5    0.24    0.22
 -34  -2   5   -0.14    0.27
  34   2  -5    0.06    0.14
 -34   2   5    0.14    0.20
 -32  -2   5    1.85    0.20
 -32  -2   5    2.27    0.33
 -32  -2   5    1.95    0.16
  32  -2  -5    2.03    0.26
 -32  -2   5    1.79    0.20
  32  -2  -5    1.72    0.22
  32   2  -5    1.90    0.18
 -32   2   5    2.22    0.25
 -30  -2   5    4.88    0.42
 -30  -2   5    4.91    0.29
 -30  -2   5    5.36    0.22
  30  -2  -5    5.58    0.29
 -30  -2   5    5.27    0.28
  30  -2  -5    5.46    0.34
  30   2  -5    5.13    0.24
 -30   2   5    5.77    0.32
 -28  -2   5    1.02    0.17
 -28  -2   5    1.07    0.17
 -28  -2   5    1.13    0.14
 -28  -2   5    0.95    0.29
  28  -2  -5    1.32    0.21
  28  -2  -5    1.04    0.19
 -28   2   5    1.30    0.23
  28   2  -5    1.18    0.15
 -26  -2   5    0.10    0.12
  26  -2  -5    0.20    0.20
 -26  -2   5    0.40    0.15
 -26  -2   5   -0.25    0.26
 -26  -2   5    0.13    0.14
  26  -2  -5    0.16    0.17
  26   2  -5    0.16    0.14
 -26   2   5   -0.10    0.17
 -24  -2   5   -0.04    0.11
 -24  -2   5   -0.01    0.26
  24  -2  -5   -0.04    0.16
 -24  -2   5    0.05    0.14
  24  -2  -5   -0.03    0.18
 -24  -2   5    0.00    0.14
 -24   2   5    0.05    0.17
  24   2  -5    0.02    0.13
  22  -2  -5    0.62    0.19
 -22  -2   5    0.54    0.15
  22  -2  -5    0.57    0.17
 -22  -2   5    0.33    0.11
 -22  -2   5    0.44    0.27
 -22  -2   5    0.57    0.15
 -22   2   5    0.64    0.19
  22   2  -5    0.42    0.13
  20  -2  -5   -0.04    0.16
 -20  -2   5    0.18    0.27
 -20  -2   5    0.04    0.10
 -20  -2   5    0.16    0.14
 -20  -2   5    0.19    0.13
  20  -2  -5    0.27    0.15
 -20   2   5    0.04    0.15
  20   2  -5    0.12    0.13
 -18  -2   5    0.56    0.12
  18  -2  -5    0.54    0.17
  18  -2  -5    0.53    0.17
 -18  -2   5    0.64    0.25
 -18  -2   5    0.36    0.14
 -18  -2   5    0.38    0.13
  18  -2  -5    0.94    0.17
 -18   2   5    0.36    0.16
  18   2  -5    0.57    0.13
  16  -2  -5    1.19    0.18
 -16  -2   5    1.34    0.13
  16  -2  -5    1.05    0.17
 -16  -2   5    0.89    0.14
 -16  -2   5    1.24    0.27
 -16  -2   5    1.01    0.15
  16  -2  -5    1.49    0.18
  16   2  -5    1.28    0.15
 -16   2   5    1.43    0.17
  14  -2  -5    0.10    0.16
 -14  -2   5    0.12    0.14
 -14  -2   5   -0.06    0.11
 -14  -2   5    0.02    0.10
  14  -2  -5   -0.02    0.15
 -14  -2   5    0.14    0.24
  14  -2  -5    0.02    0.16
 -14   2   5    0.03    0.15
  14   2  -5   -0.03    0.12
 -12  -2   5    1.26    0.14
 -12  -2   5    1.34    0.16
 -12  -2   5    1.79    0.31
  12  -2  -5    1.76    0.19
  12  -2  -5    1.39    0.16
  12  -2  -5    1.90    0.19
 -12  -2   5    1.79    0.14
 -12   2   5    1.70    0.18
  12   2  -5    1.71    0.15
 -10  -2   5   30.17    0.60
  10  -2  -5   30.83    0.59
  10  -2  -5   30.03    0.63
 -10  -2   5   29.64    0.61
  10  -2  -5   30.46    0.63
 -10  -2   5   30.11    0.85
 -10  -2   5   29.97    0.55
  10   2  -5   30.21    0.57
 -10   2   5   28.58    0.58
   8  -2  -5   81.01    1.41
   8  -2  -5   80.56    1.32
  -8  -2   5   77.49    1.29
  -8  -2   5   80.26    1.87
   8  -2  -5   77.73    1.40
  -8  -2   5   78.76    1.38
  -8  -2   5   77.40    1.39
  -8   2   5   78.53    1.32
   8   2  -5   80.28    1.31
  -6  -2   5   52.72    0.89
  -6  -2   5   52.07    0.95
   6  -2  -5   54.23    0.98
   6  -2  -5   51.17    0.97
  -6  -2   5   52.27    1.30
   6  -2  -5   52.29    0.91
  -6  -2   5   51.49    0.96
  -6   2   5   51.04    0.91
   6   2  -5   53.20    0.91
  -4  -2   5   23.54    0.46
  -4  -2   5   23.27    0.50
  -4  -2   5   23.01    0.51
   4  -2  -5   24.25    0.51
   4  -2  -5   22.95    0.51
   4  -2  -5   22.73    0.46
  -4   2   5   22.76    0.47
   4   2  -5   23.77    0.48
  -2  -2   5   42.50    0.75
  -2  -2   5   42.91    0.82
   2  -2  -5   43.24    0.82
   2  -2  -5   42.05    0.82
   2  -2  -5   43.72    0.76
  -2  -2   5   44.10    0.81
  -2   2   5   43.94    0.77
   2   2  -5   42.80    0.77
   0  -2   5   11.26    0.32
   0  -2  -5   10.66    0.32
   0  -2  -5   10.82    0.29
   0  -2  -5   11.40    0.33
   0  -2   5   11.30    0.30
   0  -2   5   10.84    0.33
   0   2  -5   10.68    0.30
   0   2   5   11.31    0.30
   2  -2   5    1.02    0.16
  -2  -2  -5    0.79    0.15
  -2  -2  -5    0.97    0.16
   2  -2   5    0.73    0.14
  -2  -2  -5    0.95    0.13
   2  -2   5    0.86    0.15
  -2   2  -5    0.87    0.15
   2   2   5    0.97    0.14
  -4  -2  -5    1.38    0.16
   4  -2   5    2.04    0.18
  -4  -2  -5    1.21    0.14
   4  -2   5    0.99    0.15
   4  -2   5    1.14    0.15
  -4  -2  -5    1.14    0.15
  -4   2  -5    1.32    0.17
   4   2   5    1.57    0.15
   6  -2   5    7.47    0.28
  -6  -2  -5    6.80    0.22
  -6  -2  -5    7.33    0.26
   6  -2   5    7.04    0.28
   6  -2   5    6.78    0.26
  -6  -2  -5    6.73    0.27
  -6   2  -5    7.04    0.25
   6   2   5    6.84    0.23
  -8  -2  -5    0.08    0.13
  -8  -2  -5   -0.01    0.13
   8  -2   5   -0.11    0.14
  -8  -2  -5    0.00    0.12
   8  -2   5    0.07    0.13
   8  -2   5   -0.09    0.13
  -8   2  -5    0.01    0.14
   8   2   5    0.07    0.12
  10  -2   5    0.15    0.15
  10  -2   5    0.02    0.13
 -10  -2  -5    0.28    0.12
  10  -2   5    0.31    0.15
 -10  -2  -5    0.50    0.15
 -10  -2  -5    0.14    0.14
 -10   2  -5   -0.12    0.14
  10   2   5    0.23    0.12
  12  -2   5    4.05    0.26
  12  -2   5    3.75    0.25
 -12  -2  -5    3.82    0.24
  12  -2   5    3.63    0.24
 -12  -2  -5    3.76    0.18
 -12  -2  -5    3.79    0.24
 -12   2  -5    3.77    0.23
  12   2   5    3.59    0.19
 -14  -2  -5    1.41    0.17
  14  -2   5    1.85    0.19
  14  -2   5    1.74    0.19
 -14  -2  -5    1.52    0.14
 -14  -2  -5    1.39    0.17
  14  -2   5    1.25    0.17
  14   2   5    1.44    0.15
 -14   2  -5    1.36    0.18
 -16  -2  -5    0.14    0.12
  16  -2   5    0.26    0.15
 -16  -2  -5    0.15    0.15
  16  -2   5    0.27    0.15
 -16  -2  -5    0.30    0.15
 -16   2  -5    0.10    0.16
  16   2   5    0.21    0.12
 -18  -2  -5   18.23    0.38
 -18  -2  -5   18.17    0.45
  18  -2   5   18.47    0.45
  18  -2   5   18.75    0.49
 -18  -2  -5   18.44    0.45
 -18   2  -5   17.27    0.45
  18   2   5   18.36    0.40
  20  -2   5    0.70    0.16
  20  -2   5    0.81    0.19
 -20  -2  -5    0.62    0.16
 -20  -2  -5    0.30    0.17
 -20  -2  -5    0.47    0.13
  20   2   5    0.51    0.13
 -20   2  -5    0.67    0.19
 -22  -2  -5   10.70    0.35
  22  -2   5   11.12    0.36
 -22  -2  -5   10.74    0.28
 -22  -2  -5    9.85    0.36
  22  -2   5   10.84    0.39
  22   2   5   10.89    0.30
 -22   2  -5    9.90    0.36
  24  -2   5    0.25    0.17
 -24  -2  -5   -0.04    0.13
 -24  -2  -5    0.03    0.16
  24  -2   5    0.37    0.19
 -24  -2  -5    0.20    0.17
  24   2   5    0.22    0.13
 -24   2  -5    0.27    0.22
  26  -2   5    1.31    0.22
 -26  -2  -5    1.19    0.19
 -26  -2  -5    1.05    0.15
  26  -2   5    1.59    0.23
 -26  -2  -5    1.05    0.19
 -26   2  -5    1.61    0.23
  26   2   5    1.14    0.16
  28  -2   5    1.59    0.21
  28  -2   5    1.69    0.23
 -28  -2  -5    1.86    0.17
 -28  -2  -5    1.79    0.22
 -28  -2  -5    1.70    0.20
 -28   2  -5    1.47    0.24
  28   2   5    1.85    0.17
  30  -2   5    1.36    0.21
 -30  -2  -5    1.02    0.19
 -30  -2  -5    1.11    0.20
 -30  -2  -5    1.53    0.16
  30   2   5    1.29    0.17
 -30   2  -5    1.42    0.25
 -32  -2  -5    3.75    0.31
 -32  -2  -5    3.64    0.25
  32  -2   5    3.20    0.27
 -32  -2  -5    3.49    0.22
 -32   2  -5    2.89    0.28
  32   2   5    3.16    0.23
  34  -2   5    0.00    0.19
 -34  -2  -5    0.10    0.19
 -34  -2  -5   -0.04    0.19
 -34  -2  -5    0.11    0.14
 -34   2  -5   -0.48    0.22
  34   2   5   -0.10    0.14
 -36  -2  -5    0.73    0.16
 -36  -2  -5    0.53    0.21
 -36  -2  -5    0.90    0.21
  36  -2   5    0.82    0.21
 -36   2  -5    1.04    0.25
  36   2   5    0.87    0.17
  38  -2   5    0.40    0.23
 -38  -2  -5    0.33    0.15
 -38  -2  -5    0.13    0.21
 -38  -2  -5    0.03    0.20
 -38   2  -5    0.29    0.26
  38   2   5   -0.01    0.16
 -40  -2  -5    0.16    0.16
  40  -2   5    0.55    0.22
 -40  -2  -5    0.28    0.22
  40   2   5    0.27    0.16
 -40   2  -5    0.54    0.25
 -42  -2  -5    0.90    0.17
 -42  -2  -5    0.83    0.24
  42  -2   5    0.86    0.23
 -42   2  -5    0.98    0.27
  42   2   5    0.71    0.18
 -44  -2  -5    0.18    0.16
  44  -2   5   -0.27    0.20
 -44  -2  -5   -0.15    0.23
 -44   2  -5    0.32    0.26
  44   2   5    0.21    0.17
  46  -2   5    4.60    0.32
 -46  -2  -5    4.42    0.27
 -46  -2  -5    3.71    0.31
 -46   2  -5    4.63    0.35
 -48  -2  -5    0.36    0.26
 -48  -2  -5    0.43    0.17
  48  -2   5    0.51    0.26
 -48   2  -5    0.73    0.28
  50  -2   5    0.76    0.25
 -50  -2  -5    0.87    0.28
 -50  -2  -5    0.38    0.17
 -50   2  -5    0.51    0.31
 -52  -2  -5    2.84    0.22
 -52  -2  -5    3.12    0.34
  52  -2   5    2.84    0.32
 -52   2  -5    2.03    0.33
 -54  -2  -5    0.43    0.18
  54  -2   5    0.29    0.26
 -54  -2  -5    0.01    0.29
 -54   2  -5    0.91    0.33
 -56  -2  -5    2.28    0.22
 -56  -2  -5    2.03    0.34
  56  -2   5    1.45    0.30
 -56   2  -5    1.79    0.34
 -58  -2  -5   -0.19    0.29
 -58  -2  -5   -0.13    0.18
  58  -2   5   -0.17    0.29
 -58   2  -5    0.16    0.30
 -59  -3   5   -0.21    0.27
  59  -3  -5    0.27    0.27
 -59   3   5    0.10    0.32
  57  -3  -5    0.35    0.27
 -57  -3   5    0.28    0.27
 -57   3   5    0.51    0.31
  55  -3  -5    0.51    0.28
 -55  -3   5    0.25    0.26
 -55   3   5    0.75    0.34
  53  -3  -5    0.19    0.27
 -53  -3   5    0.02    0.24
 -53   3   5    0.21    0.29
  51  -3  -5    0.46    0.25
 -51  -3   5    0.16    0.23
 -51   3   5    0.26    0.28
  49  -3  -5    0.44    0.26
 -49  -3   5   -0.06    0.33
 -49  -3   5    0.38    0.22
 -49  -3   5    0.30    0.22
 -49   3   5    0.36    0.28
  47  -3  -5   -0.07    0.23
 -47  -3   5    0.26    0.22
 -47  -3   5   -0.71    0.34
 -47  -3   5    0.16    0.20
 -47   3   5   -0.08    0.25
 -45  -3   5    0.17    0.20
 -45  -3   5   -0.17    0.35
 -45  -3   5    0.31    0.21
  45  -3  -5   -0.02    0.24
 -45   3   5   -0.07    0.25
 -43  -3   5    0.38    0.20
  43  -3  -5    0.56    0.23
 -43  -3   5    0.17    0.32
 -43  -3   5    0.32    0.20
 -43   3   5    0.16    0.25
 -41  -3   5    2.16    0.23
 -41  -3   5    2.65    0.23
 -41  -3   5    2.56    0.41
  41  -3  -5    2.30    0.29
 -41   3   5    1.92    0.28
 -39  -3   5    0.50    0.19
  39  -3  -5    1.00    0.25
 -39  -3   5    0.60    0.19
 -39  -3   5    0.47    0.35
 -39   3   5    0.69    0.25
  37  -3  -5    0.33    0.23
 -37  -3   5    0.40    0.18
 -37  -3   5    0.22    0.17
 -37  -3   5    0.25    0.31
 -37   3   5    0.24    0.23
 -35  -3   5    0.49    0.17
 -35  -3   5    0.45    0.31
 -35  -3   5    0.84    0.18
  35  -3  -5    0.68    0.27
  35  -3  -5    0.66    0.23
 -35   3   5    0.15    0.25
  33  -3  -5    0.66    0.25
 -33  -3   5    0.13    0.16
  33  -3  -5    0.35    0.21
 -33  -3   5    0.05    0.16
 -33  -3   5   -0.07    0.32
 -33   3   5    0.00    0.20
 -31  -3   5    0.09    0.15
  31  -3  -5    0.24    0.23
 -31  -3   5    0.07    0.15
 -31  -3   5    0.00    0.33
  31  -3  -5    0.15    0.18
 -31   3   5   -0.02    0.20
 -29  -3   5    0.44    0.30
 -29  -3   5    0.86    0.17
 -29  -3   5    0.61    0.16
  29  -3  -5    0.79    0.24
  29  -3  -5    0.39    0.20
 -29   3   5    0.51    0.21
  27  -3  -5    0.85    0.23
  27  -3  -5    0.60    0.19
 -27  -3   5    0.29    0.30
 -27  -3   5    0.58    0.16
 -27  -3   5    0.47    0.15
 -27   3   5    0.61    0.23
  25  -3  -5   -0.07    0.20
  25  -3  -5   -0.17    0.16
 -25  -3   5   -0.03    0.14
 -25  -3   5   -0.10    0.32
 -25  -3   5   -0.14    0.14
 -25   3   5    0.06    0.19
 -23  -3   5    0.20    0.14
  23  -3  -5    0.13    0.21
 -23  -3   5   -0.16    0.32
  23  -3  -5    0.27    0.17
 -23  -3   5    0.00    0.14
  23   3  -5   -0.01    0.13
 -23   3   5    0.12    0.18
  21  -3  -5   -0.11    0.21
 -21  -3   5    0.04    0.06
  21  -3  -5   -0.23    0.16
 -21  -3   5    0.33    0.14
 -21  -3   5    0.08    0.15
 -21  -3   5    0.19    0.29
 -21   3   5   -0.05    0.17
  21   3  -5    0.20    0.13
 -19  -3   5   -0.03    0.15
  19  -3  -5   -0.21    0.20
  19  -3  -5   -0.22    0.17
  19  -3  -5    0.14    0.17
 -19  -3   5    0.06    0.07
 -19  -3   5   -0.04    0.13
 -19  -3   5   -0.33    0.29
 -19   3   5   -0.16    0.17
  19   3  -5    0.07    0.13
 -17  -3   5   -0.44    0.29
 -17  -3   5    0.03    0.08
 -17  -3   5   -0.01    0.14
 -17  -3   5   -0.19    0.14
  17  -3  -5   -0.11    0.17
  17  -3  -5   -0.17    0.16
  17  -3  -5   -0.24    0.20
 -17   3   5   -0.08    0.18
  17   3  -5   -0.18    0.13
 -15  -3   5    3.66    0.24
 -15  -3   5    3.19    0.25
  15  -3  -5    3.98    0.30
  15  -3  -5    4.83    0.29
  15  -3  -5    3.66    0.25
 -15  -3   5    3.21    0.39
 -15  -3   5    3.68    0.15
  15   3  -5    3.39    0.22
 -15   3   5    3.70    0.26
  13  -3  -5    4.70    0.30
 -13  -3   5    4.55    0.26
  13  -3  -5    4.72    0.32
  13  -3  -5    4.96    0.26
 -13  -3   5    4.40    0.45
 -13  -3   5    4.61    0.24
 -13  -3   5    4.66    0.17
  13   3  -5    4.38    0.22
 -13   3   5    4.68    0.28
  11  -3  -5    0.61    0.20
 -11  -3   5    0.57    0.15
 -11  -3   5    0.45    0.11
 -11  -3   5    0.55    0.16
 -11  -3   5    0.14    0.31
  11  -3  -5    0.66    0.18
  11  -3  -5    0.61    0.16
 -11   3   5    0.57    0.18
  11   3  -5    0.78    0.15
  -9  -3   5   15.38    0.40
   9  -3  -5   14.73    0.44
   9  -3  -5   15.16    0.38
  -9  -3   5   14.57    0.63
  -9  -3   5   15.25    0.40
   9  -3  -5   15.30    0.43
  -9  -3   5   15.56    0.33
   9   3  -5   15.46    0.37
  -9   3   5   15.59    0.41
   7  -3  -5    1.98    0.18
   7  -3  -5    2.25    0.21
  -7  -3   5    1.87    0.18
  -7  -3   5    2.16    0.35
   7  -3  -5    2.05    0.20
  -7  -3   5    1.95    0.18
  -7  -3   5    2.44    0.17
  -7   3   5    1.63    0.18
   7   3  -5    1.96    0.17
  -5  -3   5   19.92    0.74
  -5  -3   5   20.91    0.42
   5  -3  -5   21.13    0.44
   5  -3  -5   21.36    0.51
   5  -3  -5   20.19    0.51
  -5  -3   5   20.71    0.49
  -5  -3   5   20.57    0.49
   5   3  -5   20.92    0.45
  -5   3   5   21.49    0.47
   3  -3  -5    9.91    0.34
  -3  -3   5   10.22    0.33
  -3  -3   5   11.24    0.60
  -3  -3   5   10.07    0.28
   3  -3  -5    9.66    0.29
   3  -3  -5    9.77    0.35
  -3  -3   5   10.20    0.34
   3   3  -5   10.07    0.31
  -3   3   5   10.64    0.32
  -1  -3   5    0.15    0.12
  -1  -3   5    0.09    0.14
   1  -3  -5    0.06    0.14
   1  -3  -5   -0.20    0.12
   1  -3  -5   -0.03    0.15
  -1  -3   5    0.24    0.16
  -1  -3   5    0.36    0.32
   1   3  -5    0.16    0.15
  -1   3   5    0.17    0.14
  -1  -3  -5    0.31    0.16
   1  -3   5    0.13    0.15
   1  -3   5    0.29    0.16
  -1  -3  -5    0.51    0.13
   1  -3   5    0.23    0.13
   1  -3   5    0.48    0.32
  -1  -3  -5    0.28    0.14
   1   3   5    0.54    0.14
  -1   3  -5    0.30    0.15
   3  -3   5    0.80    0.17
  -3  -3  -5    0.92    0.13
  -3  -3  -5    1.42    0.18
  -3  -3  -5    1.05    0.17
   3  -3   5    1.32    0.37
   3  -3   5    1.07    0.16
   3  -3   5    0.79    0.18
   3   3   5    0.96    0.15
  -3   3  -5    0.70    0.16
   5  -3   5    0.26    0.32
  -5  -3  -5    0.04    0.11
  -5  -3  -5   -0.01    0.15
  -5  -3  -5    0.12    0.15
   5  -3   5    0.03    0.14
   5  -3   5    0.18    0.16
   5  -3   5    0.04    0.16
   5   3   5    0.19    0.13
  -5   3  -5    0.12    0.15
   7  -3   5    0.24    0.32
  -7  -3  -5    0.10    0.15
   7  -3   5   -0.11    0.16
  -7  -3  -5    0.16    0.15
  -7  -3  -5    0.09    0.10
   7  -3   5   -0.06    0.16
   7  -3   5    0.16    0.15
   7   3   5    0.04    0.13
  -7   3  -5    0.29    0.17
   9  -3   5    0.69    0.18
  -9  -3  -5    0.72    0.16
  -9  -3  -5    0.78    0.16
  -9  -3  -5    0.65    0.11
   9  -3   5    0.83    0.16
   9  -3   5    0.80    0.18
   9   3   5    0.74    0.14
  -9   3  -5    0.41    0.17
 -11  -3  -5    0.03    0.09
  11  -3   5    0.06    0.16
  11  -3   5   -0.15    0.15
  11  -3   5   -0.20    0.17
 -11  -3  -5    0.11    0.15
 -11  -3  -5    0.07    0.15
  11   3   5    0.10    0.13
 -11   3  -5   -0.17    0.18
 -13  -3  -5    0.10    0.15
 -13  -3  -5   -0.32    0.14
  13  -3   5   -0.06    0.17
 -13  -3  -5    0.12    0.09
  13  -3   5    0.02    0.17
  13  -3   5    0.05    0.16
 -13   3  -5   -0.10    0.17
  13   3   5    0.03    0.12
  15  -3   5    1.18    0.21
 -15  -3  -5    0.65    0.16
  15  -3   5    1.07    0.19
 -15  -3  -5    0.83    0.17
  15   3   5    0.88    0.14
 -15   3  -5    0.66    0.19
 -17  -3  -5    0.01    0.16
  17  -3   5    0.04    0.19
  17  -3   5   -0.06    0.17
 -17  -3  -5   -0.06    0.08
 -17  -3  -5    0.42    0.16
  17   3   5   -0.07    0.12
 -17   3  -5   -0.07    0.20
 -19  -3  -5    0.11    0.07
 -19  -3  -5   -0.12    0.15
  19  -3   5    0.05    0.20
  19  -3   5    0.11    0.16
 -19  -3  -5    0.05    0.16
  19   3   5   -0.12    0.12
 -19   3  -5   -0.22    0.21
  21  -3   5    0.41    0.21
  21  -3   5    0.38    0.17
 -21  -3  -5    0.30    0.07
 -21  -3  -5    0.61    0.17
 -21  -3  -5    0.34    0.16
 -21   3  -5    0.55    0.23
 -23  -3  -5    0.14    0.17
  23  -3   5   -0.17    0.20
 -23  -3  -5    0.13    0.06
 -23  -3  -5   -0.06    0.16
  23  -3   5    0.26    0.17
 -23   3  -5   -0.13    0.22
 -25  -3  -5    0.56    0.18
  25  -3   5    0.48    0.18
  25  -3   5    0.67    0.22
 -25  -3  -5    0.63    0.17
 -25   3  -5    0.31    0.24
  27  -3   5    0.56    0.21
 -27  -3  -5    0.58    0.18
  27  -3   5    0.54    0.24
 -27  -3  -5    0.52    0.18
 -27   3  -5    0.16    0.22
 -29  -3  -5   -0.18    0.17
 -29  -3  -5   -0.04    0.17
  29  -3   5    0.06    0.20
  29  -3   5   -0.27    0.21
 -29   3  -5   -0.17    0.22
 -31  -3  -5    0.56    0.19
  31  -3   5    0.53    0.22
 -31  -3  -5    0.77    0.19
 -31   3  -5    0.43    0.24
 -33  -3  -5    0.39    0.19
 -33  -3  -5    0.00    0.19
  33  -3   5    0.00    0.22
 -33   3  -5    0.65    0.27
 -35  -3  -5    1.48    0.22
 -35  -3  -5    1.40    0.22
  35  -3   5    1.14    0.26
 -35   3  -5    1.33    0.27
 -37  -3  -5   -0.17    0.19
  37  -3   5    0.11    0.23
 -37  -3  -5   -0.28    0.19
 -37   3  -5    0.03    0.28
  39  -3   5    0.22    0.22
 -39  -3  -5    0.38    0.21
 -39  -3  -5    0.62    0.22
 -39   3  -5    0.48    0.27
 -41  -3  -5   -0.54    0.20
 -41  -3  -5    0.14    0.21
  41  -3   5    0.08    0.22
 -41   3  -5   -0.34    0.25
 -43  -3  -5    1.06    0.24
  43  -3   5    0.95    0.25
 -43   3  -5    1.40    0.30
  45  -3   5    1.62    0.27
 -45  -3  -5    1.31    0.25
 -45   3  -5    1.74    0.31
 -47  -3  -5    5.73    0.40
  47  -3   5    4.86    0.38
 -47   3  -5    5.91    0.44
  49  -3   5    1.28    0.28
 -49  -3  -5    1.14    0.27
 -49   3  -5    1.28    0.35
  51  -3   5   -0.15    0.24
 -51  -3  -5    0.47    0.27
 -51   3  -5    0.02    0.30
  53  -3   5    0.79    0.27
 -53  -3  -5    1.13    0.29
 -53   3  -5    0.98    0.36
 -50  -4   5   -0.58    0.45
 -50  -4   5    0.04    0.21
 -50  -4   5   -0.16    0.21
  50  -4  -5    0.33    0.25
 -50   4   5   -0.07    0.30
 -48  -4   5   -0.01    0.21
  48  -4  -5   -0.25    0.25
 -48  -4   5   -0.68    0.42
 -48  -4   5   -0.07    0.21
 -48   4   5    0.28    0.30
 -46  -4   5    0.38    0.20
  46  -4  -5    0.25    0.25
 -46  -4   5    0.01    0.20
 -46  -4   5   -0.02    0.43
 -46   4   5    0.58    0.30
  44  -4  -5    0.85    0.24
 -44  -4   5    0.36    0.20
 -44  -4   5    0.20    0.44
 -44  -4   5    0.27    0.20
 -44   4   5    0.95    0.29
 -42  -4   5    1.90    0.22
  42  -4  -5    1.63    0.28
 -42  -4   5    1.35    0.42
 -42  -4   5    1.53    0.22
 -42   4   5    1.85    0.31
 -40  -4   5    0.36    0.18
 -40  -4   5    0.02    0.37
 -40  -4   5    0.65    0.19
  40  -4  -5    0.35    0.24
 -40   4   5    0.30    0.26
  38  -4  -5    0.86    0.25
 -38  -4   5    0.36    0.18
 -38  -4   5    0.17    0.36
 -38  -4   5    0.45    0.18
 -38   4   5    0.41    0.25
 -36  -4   5   -0.11    0.16
 -36  -4   5    0.04    0.17
 -36  -4   5    0.12    0.39
  36  -4  -5   -0.08    0.22
 -36   4   5   -0.07    0.26
 -34  -4   5    0.11    0.16
  34  -4  -5    0.29    0.21
  34  -4  -5    0.12    0.27
 -34  -4   5    0.12    0.16
 -34  -4   5    0.53    0.41
 -34   4   5    0.04    0.22
  32  -4  -5    0.81    0.23
 -32  -4   5    0.81    0.41
 -32  -4   5    0.96    0.18
  32  -4  -5    1.02    0.29
 -32  -4   5    0.95    0.17
 -32   4   5    1.28    0.25
 -30  -4   5    0.16    0.16
  30  -4  -5    0.21    0.20
  30  -4  -5    0.09    0.25
 -30  -4   5    0.07    0.15
 -30  -4   5   -0.12    0.34
 -30   4   5    0.36    0.25
  28  -4  -5    0.81    0.21
 -28  -4   5    0.60    0.17
 -28  -4   5    0.87    0.17
 -28  -4   5    1.04    0.37
  28  -4  -5    0.87    0.27
 -28   4   5    0.52    0.23
  26  -4  -5    0.02    0.25
 -26  -4   5    0.09    0.33
  26  -4  -5   -0.27    0.18
 -26  -4   5    0.23    0.15
 -26  -4   5    0.12    0.15
 -26   4   5    0.15    0.22
 -24  -4   5    0.37    0.15
 -24  -4   5    0.67    0.38
 -24  -4   5    0.41    0.16
  24  -4  -5    0.79    0.20
  24  -4  -5    0.36    0.25
 -24   4   5    0.21    0.22
 -22  -4   5    0.37    0.16
  22  -4  -5    0.34    0.23
  22  -4  -5   -0.12    0.17
 -22  -4   5    0.17    0.15
 -22  -4   5    0.18    0.34
 -22   4   5    0.29    0.22
 -20  -4   5    0.14    0.15
  20  -4  -5   -0.19    0.17
 -20  -4   5   -0.20    0.32
  20  -4  -5    0.26    0.22
 -20  -4   5    0.01    0.15
 -20   4   5    0.09    0.20
  18  -4  -5    0.35    0.22
 -18  -4   5   -0.26    0.14
 -18  -4   5   -0.23    0.36
  18  -4  -5    0.04    0.17
 -18  -4   5    0.06    0.15
 -18   4   5    0.18    0.20
  16  -4  -5    0.34    0.17
 -16  -4   5    0.17    0.15
 -16  -4   5    0.31    0.34
  16  -4  -5    0.44    0.22
 -16  -4   5    0.25    0.15
 -16   4   5    0.58    0.20
 -14  -4   5    8.37    0.57
  14  -4  -5    9.71    0.43
  14  -4  -5   10.27    0.33
 -14  -4   5    9.68    0.34
 -14  -4   5    9.69    0.33
 -14   4   5    9.81    0.37
 -12  -4   5    0.42    0.16
 -12  -4   5    0.40    0.16
  12  -4  -5    0.38    0.19
 -12  -4   5    0.57    0.33
  12  -4  -5    0.55    0.21
  12  -4  -5    0.34    0.15
 -12   4   5    0.29    0.18
  10  -4  -5    1.48    0.23
  10  -4  -5    1.45    0.21
 -10  -4   5    0.85    0.35
 -10  -4   5    1.24    0.18
 -10  -4   5    1.05    0.18
  10  -4  -5    1.29    0.16
 -10   4   5    1.37    0.20
  -8  -4   5    0.38    0.34
  -8  -4   5    0.35    0.16
  -8  -4   5    0.37    0.17
   8  -4  -5    0.39    0.20
   8  -4  -5    0.31    0.19
   8  -4  -5    0.50    0.14
  -8   4   5    0.53    0.18
   6  -4  -5    1.01    0.20
  -6  -4   5    0.99    0.18
  -6  -4   5    1.14    0.18
  -6  -4   5    0.91    0.36
   6  -4  -5    1.34    0.15
   6  -4  -5    1.08    0.20
  -6   4   5    1.25    0.19
  -4  -4   5    4.44    0.17
   4  -4  -5    4.93    0.32
   4  -4  -5    4.89    0.21
  -4  -4   5    4.89    0.29
  -4  -4   5    5.00    0.51
  -4  -4   5    4.80    0.30
   4  -4  -5    4.26    0.31
  -4   4   5    5.07    0.27
  -2  -4   5    5.66    0.20
   2  -4  -5    5.80    0.32
  -2  -4   5    5.77    0.52
  -2  -4   5    5.49    0.30
  -2  -4   5    5.07    0.31
   2  -4  -5    5.31    0.32
   2  -4  -5    5.19    0.20
   0  -4  -5    1.24    0.19
   0  -4  -5    0.90    0.19
   0  -4   5    1.14    0.20
   0  -4  -5    1.16    0.11
   0  -4   5    1.09    0.19
   0  -4   5    0.93    0.13
   0  -4   5    1.07    0.36
  -2  -4  -5    0.28    0.08
   2  -4   5    0.66    0.35
  -2  -4  -5    0.16    0.16
   2  -4   5    0.56    0.18
   2  -4   5    0.50    0.14
   2  -4   5    0.09    0.17
  -2  -4  -5    0.25    0.17
  -2   4  -5    0.11    0.17
  -4  -4  -5    0.29    0.16
   4  -4   5    0.00    0.13
   4  -4   5    0.08    0.18
   4  -4   5    0.20    0.18
   4  -4   5    0.04    0.37
  -4  -4  -5    0.24    0.18
  -4   4  -5   -0.26    0.16
  -6  -4  -5    0.49    0.17
   6  -4   5    0.92    0.35
   6  -4   5    0.55    0.15
  -6  -4  -5    0.87    0.17
   6  -4   5    0.26    0.19
   6  -4   5    0.52    0.19
  -6   4  -5    0.36    0.18
  -8  -4  -5    1.82    0.19
   8  -4   5    1.81    0.22
   8  -4   5    1.61    0.38
  -8  -4  -5    1.76    0.19
   8  -4   5    1.74    0.18
   8  -4   5    1.84    0.23
  -8   4  -5    1.53    0.21
  10  -4   5    0.58    0.36
 -10  -4  -5    1.09    0.18
  10  -4   5    1.21    0.23
  10  -4   5    1.01    0.17
 -10  -4  -5    1.22    0.18
 -10   4  -5    1.29    0.22
  12  -4   5    0.21    0.16
  12  -4   5    0.02    0.20
 -12  -4  -5   -0.02    0.15
  12  -4   5    0.05    0.33
 -12  -4  -5    0.17    0.16
 -12   4  -5    0.02    0.20
 -14  -4  -5    2.28    0.21
 -14  -4  -5    2.55    0.22
  14  -4   5    2.46    0.21
  14  -4   5    2.44    0.27
  14  -4   5    1.77    0.39
 -16  -4  -5    4.73    0.30
  16  -4   5    3.87    0.30
  16  -4   5    4.55    0.28
  16  -4   5    4.51    0.47
 -16  -4  -5    4.08    0.28
 -16   4  -5    3.99    0.29
  18  -4   5    0.03    0.23
  18  -4   5    0.36    0.38
 -18  -4  -5    0.50    0.17
 -18  -4  -5    0.22    0.17
  18  -4   5    0.35    0.19
 -18   4  -5    0.29    0.22
 -20  -4  -5    0.15    0.17
 -20  -4  -5    0.02    0.16
  20  -4   5   -0.21    0.37
  20  -4   5    0.04    0.19
  20  -4   5    0.08    0.23
 -20   4  -5   -0.12    0.22
  22  -4   5    0.41    0.34
 -22  -4  -5    0.58    0.18
  22  -4   5    0.65    0.25
 -22  -4  -5    0.54    0.18
  22  -4   5    0.55    0.20
 -22   4  -5    0.52    0.22
  24  -4   5   -0.50    0.31
  24  -4   5    0.15    0.20
  24  -4   5    0.59    0.24
 -24  -4  -5    0.11    0.18
 -24  -4  -5    0.33    0.18
 -24   4  -5    0.25    0.25
 -26  -4  -5    1.09    0.20
  26  -4   5    0.52    0.39
  26  -4   5    0.86    0.21
 -26  -4  -5    1.20    0.20
  26  -4   5    1.51    0.27
 -26   4  -5    1.23    0.25
 -28  -4  -5    0.64    0.19
  28  -4   5    0.01    0.33
  28  -4   5    0.19    0.22
  28  -4   5    0.67    0.25
 -28  -4  -5    0.58    0.19
 -28   4  -5    0.74    0.28
 -30  -4  -5    1.21    0.21
  30  -4   5    1.37    0.23
 -30  -4  -5    1.18    0.20
  30  -4   5    0.61    0.40
 -30   4  -5    1.24    0.28
 -32  -4  -5    5.30    0.33
  32  -4   5    5.11    0.37
 -32  -4  -5    4.60    0.32
  32  -4   5    4.42    0.48
 -32   4  -5    5.26    0.39
 -34  -4  -5    0.90    0.21
  34  -4   5    0.07    0.38
 -34  -4  -5    1.07    0.20
  34  -4   5    1.13    0.23
 -34   4  -5    0.91    0.28
 -36  -4  -5    1.66    0.23
  36  -4   5    1.89    0.28
 -36  -4  -5    1.39    0.22
  36  -4   5    0.15    0.40
 -36   4  -5    1.77    0.30
  38  -4   5    4.07    0.33
 -38  -4  -5    4.08    0.28
 -38  -4  -5    4.54    0.34
  38  -4   5    3.27    0.45
 -38   4  -5    4.58    0.40
  40  -4   5   -0.46    0.38
 -40  -4  -5    1.36    0.23
 -40  -4  -5    0.91    0.22
  40  -4   5    1.20    0.28
 -40   4  -5    1.33    0.32
 -42  -4  -5    0.31    0.22
  42  -4   5   -0.90    0.38
 -42  -4  -5    0.27    0.22
  42  -4   5   -0.01    0.25
 -42   4  -5    0.10    0.29
 -44  -4  -5    0.47    0.23
 -44  -4  -5    0.43    0.23
  44  -4   5    0.57    0.25
  44  -4   5   -1.26    0.38
 -44   4  -5    0.73    0.34
 -37  -5   5    0.03    0.18
  37  -5  -5    0.07    0.23
 -37  -5   5    0.14    0.18
 -37  -5   5    0.06    0.42
 -37   5   5    0.17    0.30
 -35  -5   5    0.19    0.17
 -35  -5   5   -0.15    0.40
  35  -5  -5   -0.02    0.23
 -35  -5   5   -0.05    0.17
 -35   5   5   -0.09    0.29
 -33  -5   5   -0.02    0.40
  33  -5  -5    0.87    0.24
 -33  -5   5    0.64    0.18
 -33  -5   5    0.55    0.18
 -33   5   5    0.65    0.26
 -31  -5   5    1.28    0.20
  31  -5  -5    2.43    0.36
  31  -5  -5    1.77    0.24
 -31  -5   5    1.57    0.20
 -31  -5   5    1.65    0.45
 -31   5   5    1.78    0.31
 -29  -5   5    0.20    0.40
  29  -5  -5    1.37    0.33
 -29  -5   5    0.92    0.19
  29  -5  -5    1.12    0.23
 -29  -5   5    0.72    0.18
 -27  -5   5    0.04    0.16
  27  -5  -5   -0.32    0.19
 -27  -5   5   -0.03    0.38
  27  -5  -5    0.39    0.29
 -27  -5   5    0.35    0.17
 -25  -5   5    0.16    0.38
  25  -5  -5    0.05    0.19
 -25  -5   5    0.09    0.17
 -25  -5   5    0.17    0.17
  25  -5  -5    0.66    0.28
 -23  -5   5    0.33    0.17
  23  -5  -5    0.60    0.19
 -23  -5   5   -0.19    0.37
 -23  -5   5    0.26    0.17
  23  -5  -5    0.83    0.27
  21  -5  -5    0.14    0.17
 -21  -5   5   -0.03    0.16
 -21  -5   5   -0.03    0.42
 -21  -5   5    0.19    0.17
  21  -5  -5   -0.23    0.25
 -19  -5   5    1.81    0.21
  19  -5  -5    2.57    0.31
  19  -5  -5    2.31    0.21
 -19  -5   5    1.65    0.43
 -19  -5   5    2.25    0.21
 -17  -5   5    3.74    0.49
  17  -5  -5    3.63    0.32
 -17  -5   5    3.55    0.29
 -17  -5   5    3.74    0.29
  17  -5  -5    3.97    0.24
 -15  -5   5   -0.20    0.16
  15  -5  -5    0.15    0.14
 -15  -5   5    0.59    0.42
  15  -5  -5    0.48    0.24
 -15  -5   5   -0.03    0.17
  13  -5  -5    0.74    0.24
 -13  -5   5    0.61    0.19
 -13  -5   5    0.64    0.38
 -13  -5   5    0.55    0.18
 -11  -5   5    0.33    0.38
  11  -5  -5    0.55    0.23
 -11  -5   5    0.22    0.18
 -11  -5   5    0.11    0.18
  -9  -5   5    0.64    0.38
  -9  -5   5    0.01    0.18
  -9  -5   5   -0.01    0.18
   9  -5  -5    0.35    0.22
  -7  -5   5    0.26    0.19
  -7  -5   5    0.54    0.42
  -7  -5   5    0.30    0.19
   7  -5  -5    0.13    0.21
   5  -5  -5    0.45    0.21
   5  -5  -5    0.45    0.22
  -5  -5   5    0.49    0.20
  -5  -5   5    0.01    0.18
  -5  -5   5    0.26    0.36
  -3  -5   5    1.35    0.41
   3  -5  -5    1.02    0.22
   3  -5  -5    1.16    0.23
  -3  -5   5    1.12    0.22
  -3  -5   5    1.67    0.23
  -1  -5   5    0.88    0.21
   1  -5  -5    0.71    0.21
  -1  -5   5    1.01    0.22
  -1  -5   5    1.48    0.40
   1  -5  -5    0.87    0.22
   1  -5   5    0.11    0.36
  -1  -5  -5    0.11    0.19
  -1  -5  -5    0.01    0.19
   1  -5   5   -0.06    0.20
   1  -5   5   -0.08    0.20
  -3  -5  -5    0.14    0.19
  -3  -5  -5    0.03    0.18
   3  -5   5    0.01    0.36
   3  -5   5   -0.04    0.20
   5  -5   5    1.42    0.41
  -5  -5  -5    1.54    0.21
  -5  -5  -5    1.42    0.22
   5  -5   5    1.32    0.24
  -7  -5  -5    0.81    0.20
   7  -5   5    1.32    0.40
   7  -5   5    1.09    0.25
  -7  -5  -5    0.74    0.20
   9  -5   5    0.92    0.42
   9  -5   5    1.17    0.25
  -9  -5  -5    0.88    0.19
  -9  -5  -5    0.96    0.20
 -11  -5  -5    2.90    0.25
  11  -5   5    3.04    0.21
 -11  -5  -5    2.77    0.24
  11  -5   5    3.13    0.49
  11  -5   5    3.06    0.31
 -13  -5  -5    0.56    0.18
  13  -5   5    0.69    0.17
 -13  -5  -5    0.65    0.19
  13  -5   5    0.83    0.25
  13  -5   5    0.24    0.39
  15  -5   5    2.14    0.21
 -15  -5  -5    1.59    0.21
 -15  -5  -5    2.28    0.23
  15  -5   5    2.20    0.29
  15  -5   5    2.09    0.43
 -17  -5  -5    0.80    0.19
  17  -5   5    0.90    0.27
 -17  -5  -5    0.91    0.20
  17  -5   5    0.72    0.19
  17  -5   5    0.67    0.37
  19  -5   5   -0.11    0.18
  19  -5   5    0.14    0.39
 -19  -5  -5    0.05    0.18
 -19  -5  -5   -0.16    0.18
  19  -5   5   -0.24    0.26
  21  -5   5    0.61    0.37
  21  -5   5    0.71    0.21
 -21  -5  -5    0.70    0.21
  21  -5   5    0.40    0.28
 -21  -5  -5    0.61    0.19
 -23  -5  -5    0.00    0.18
  23  -5   5   -0.17    0.38
  23  -5   5    0.03    0.28
  23  -5   5    0.13    0.21
 -23  -5  -5    0.10    0.19
  25  -5   5    0.54    0.28
 -25  -5  -5    0.21    0.20
  25  -5   5    0.58    0.22
  25  -5   5    0.52    0.36
 -25  -5  -5    0.22    0.19
  27  -5   5    0.97    0.42
 -27  -5  -5    1.25    0.22
  27  -5   5    1.63    0.31
  27  -5   5    1.15    0.23
 -27  -5  -5    1.21    0.21
 -27   5  -5    1.61    0.32
 -29  -5  -5   -0.12    0.18
 -29  -5  -5    0.41    0.20
  29  -5   5    0.20    0.35
  29  -5   5    0.20    0.22
 -29   5  -5    0.00    0.28
  31  -5   5    0.77    0.40
 -31  -5  -5    0.36    0.19
  31  -5   5    0.16    0.23
 -31  -5  -5    0.19    0.21
 -31   5  -5    0.44    0.27
  66   0  -6    3.84    0.39
 -66   0   6    3.74    0.38
 -64   0   6   -0.22    0.28
  64   0  -6   -0.22    0.28
  62   0  -6   -0.35    0.27
 -62   0   6    0.39    0.27
  60   0  -6    1.11    0.29
 -60   0   6    0.83    0.26
 -58   0   6    0.48    0.24
  58   0  -6    0.76    0.26
  56   0  -6    2.18    0.29
 -56   0   6    2.26    0.28
  54   0  -6    0.28    0.23
 -54   0   6    0.43    0.23
 -52   0   6    1.03    0.24
  52   0  -6    0.83    0.26
  50   0  -6   10.71    0.43
 -50   0   6   12.60    0.56
 -50   0   6   11.56    0.46
 -48   0   6    3.01    0.29
 -48   0   6    2.91    0.32
  48   0  -6    3.44    0.30
  46   0  -6   28.27    0.67
 -46   0   6   29.93    0.76
 -46   0   6   29.50    0.67
 -44   0   6   71.70    1.30
 -44   0   6   70.68    1.40
  44   0  -6   72.36    1.30
 -42   0   6    6.38    0.41
 -42   0   6    6.10    0.33
  42   0  -6    5.77    0.32
 -40   0   6   13.95    0.50
 -40   0   6   15.53    0.47
  40   0  -6   14.38    0.46
 -38   0   6    0.42    0.24
  38   0  -6    0.35    0.19
 -38   0   6    0.46    0.19
  36   0  -6   19.73    0.50
 -36   0   6   21.29    0.57
 -36   0   6   20.75    0.53
 -36   0   6   21.22    0.51
 -34   0   6   65.99    1.18
 -34   0   6   66.60    1.27
  34   0  -6   66.53    1.18
 -34   0   6   66.92    1.48
 -32   0   6   36.94    0.80
 -32   0   6   37.68    0.74
  32   0  -6   36.99    0.75
 -32   0   6   37.92    0.88
  30   0  -6    8.84    0.32
 -30   0   6    9.36    0.33
 -30   0   6    9.55    0.33
 -30   0   6    9.65    0.38
 -28   0   6    3.50    0.25
 -28   0   6    3.80    0.26
 -28   0   6    3.37    0.24
  28   0  -6    3.38    0.23
  26   0  -6    3.51    0.24
 -26   0   6    3.60    0.24
 -26   0   6    3.74    0.29
 -26   0   6    3.59    0.25
 -24   0   6    0.17    0.17
 -24   0   6    0.07    0.16
 -24   0   6    0.28    0.16
  24   0  -6    0.22    0.15
 -22   0   6   50.51    0.98
 -22   0   6   52.56    0.92
  22   0  -6   48.89    0.91
 -20   0   6   67.84    1.25
  20   0  -6   66.93    1.17
 -20   0   6   68.69    1.17
  18   0  -6    3.40    0.22
 -18   0   6    3.79    0.26
 -18   0   6    3.17    0.26
 -16   0   6   63.68    1.18
 -16   0   6   64.52    1.10
  16   0  -6   63.20    1.10
 -14   0   6    5.27    0.27
  14   0  -6    5.39    0.26
 -14   0   6    4.92    0.24
 -12   0   6    3.24    0.25
  12   0  -6    3.05    0.23
  12   0  -6    3.34    0.22
 -12   0   6    3.23    0.21
  10   0  -6    3.68    0.22
 -10   0   6    4.23    0.22
  10   0  -6    3.96    0.24
 -10   0   6    3.89    0.25
  -8   0   6    9.66    0.32
  -8   0   6    9.63    0.29
   8   0  -6    9.82    0.30
   8   0  -6    9.25    0.31
   6   0  -6    4.78    0.25
  -6   0   6    4.84    0.25
   6   0  -6    4.71    0.24
  -6   0   6    4.81    0.23
  -4   0   6   15.51    0.41
  -4   0   6   15.95    0.38
   4   0  -6   16.03    0.40
   4   0  -6   16.29    0.39
  -2   0   6   21.00    0.48
  -2   0   6   20.04    0.44
   2   0  -6   21.01    0.48
   2   0  -6   20.81    0.46
   0   0   6    1.37    0.16
   0   0  -6    1.14    0.17
   0   0  -6    1.06    0.16
   0   0   6    0.90    0.15
  -2   0  -6   87.78    1.54
   2   0   6   88.88    1.54
  -2   0  -6   86.88    1.45
   2   0   6   86.08    1.45
  -4   0  -6   14.52    0.39
  -4   0  -6   14.30    0.37
   4   0   6   14.13    0.37
   4   0   6   14.02    0.36
   6   0   6   54.63    1.02
  -6   0  -6   55.97    0.98
   6   0   6   55.01    0.97
  -6   0  -6   55.86    1.03
   8   0   6   55.99    1.01
   8   0   6   52.90    0.95
  -8   0  -6   53.01    1.01
  -8   0  -6   54.44    0.95
 -10   0  -6    0.67    0.17
 -10   0  -6    1.38    0.19
  10   0   6    0.94    0.15
 -12   0  -6    0.06    0.17
  12   0   6    0.11    0.13
 -12   0  -6    0.13    0.16
 -14   0  -6    4.47    0.24
  14   0   6    4.44    0.23
 -14   0  -6    4.50    0.28
  16   0   6    0.03    0.14
 -16   0  -6   -0.03    0.18
 -16   0  -6   -0.06    0.15
 -18   0  -6    1.66    0.21
 -18   0  -6    1.94    0.22
  18   0   6    1.96    0.18
 -20   0  -6    3.67    0.25
 -20   0  -6    4.17    0.32
  20   0   6    3.70    0.23
 -22   0  -6    0.56    0.18
  22   0   6    0.60    0.16
 -22   0  -6    0.38    0.21
 -24   0  -6   21.85    0.51
 -24   0  -6   22.96    0.57
  24   0   6   20.75    0.49
 -26   0  -6   56.27    1.02
 -26   0  -6   56.77    1.09
  26   0   6   53.65    1.01
 -28   0  -6    9.40    0.35
  28   0   6    9.56    0.34
 -28   0  -6   10.17    0.42
  30   0   6   29.65    0.65
 -30   0  -6   29.88    0.71
 -30   0  -6   29.71    0.64
  32   0   6   37.15    0.77
 -32   0  -6   38.60    0.84
  34   0   6    0.90    0.19
 -34   0  -6    1.27    0.25
 -34   0  -6    0.97    0.23
 -36   0  -6    6.37    0.41
  36   0   6    6.78    0.32
 -36   0  -6    6.89    0.37
 -38   0  -6    4.45    0.34
 -38   0  -6    3.81    0.30
  38   0   6    3.49    0.27
  40   0   6    1.09    0.21
 -40   0  -6    0.85    0.23
 -40   0  -6    1.56    0.29
 -42   0  -6    2.54    0.33
  42   0   6    2.16    0.26
 -42   0  -6    1.62    0.25
 -44   0  -6    1.53    0.25
  44   0   6    1.03    0.24
 -46   0  -6    0.12    0.22
  46   0   6    0.07    0.20
 -48   0  -6    0.67    0.24
  48   0   6    0.64    0.23
 -50   0  -6    1.13    0.25
  50   0   6    0.91    0.24
 -52   0  -6    1.13    0.26
  52   0   6    1.95    0.29
  54   0   6    0.05    0.23
 -54   0  -6    0.17    0.24
 -56   0  -6    0.87    0.29
  56   0   6    0.60    0.25
  58   0   6   -0.30    0.26
 -58   0  -6    0.14    0.29
  60   0   6    0.64    0.27
 -60   0  -6    1.39    0.32
 -65  -1   6    1.09    0.26
  65  -1  -6    0.68    0.29
  65   1  -6    2.09    0.32
 -65   1   6    1.20    0.31
  63  -1  -6    4.13    0.37
 -63  -1   6    3.95    0.33
  63   1  -6    4.05    0.36
 -63   1   6    4.05    0.37
  61  -1  -6    0.69    0.28
 -61  -1   6    0.62    0.25
 -61  -1   6    0.01    0.32
 -61   1   6    0.52    0.31
  61   1  -6    0.35    0.24
 -59  -1   6   -0.03    0.31
 -59  -1   6    0.13    0.23
  59  -1  -6    0.07    0.28
  59   1  -6   -0.34    0.22
 -59   1   6    0.15    0.29
 -57  -1   6    0.40    0.31
  57  -1  -6   -0.29    0.26
 -57  -1   6    0.01    0.21
 -57   1   6    0.22    0.26
  57   1  -6   -0.14    0.24
 -55  -1   6   -0.11    0.21
 -55  -1   6    0.48    0.31
  55  -1  -6    0.50    0.25
 -55   1   6    0.19    0.25
  55   1  -6    0.32    0.25
  53  -1  -6    0.52    0.25
 -53  -1   6    0.33    0.28
 -53  -1   6    0.13    0.21
 -53   1   6    0.13    0.25
  53   1  -6    0.27    0.21
 -51  -1   6    1.41    0.23
  51  -1  -6    1.65    0.29
 -51  -1   6    1.41    0.31
  51   1  -6    1.69    0.26
 -51   1   6    1.57    0.27
  49  -1  -6    0.85    0.25
 -49  -1   6    1.35    0.23
 -49  -1   6    1.26    0.28
  49   1  -6    0.81    0.21
 -49   1   6    1.08    0.27
  47  -1  -6    7.03    0.42
 -47  -1   6    7.26    0.36
 -47  -1   6    7.82    0.46
  47   1  -6    7.91    0.37
 -47   1   6    7.58    0.44
 -45  -1   6   -0.43    0.23
  45  -1  -6    0.23    0.22
 -45  -1   6    0.02    0.24
 -45  -1   6    0.13    0.19
 -45   1   6    0.32    0.25
  45   1  -6    0.10    0.20
  43  -1  -6   12.37    0.43
 -43  -1   6   12.35    0.49
 -43  -1   6   12.17    0.49
 -43  -1   6   12.85    0.40
  43   1  -6   12.96    0.42
 -43   1   6   12.46    0.45
  41  -1  -6    3.55    0.30
 -41  -1   6    2.92    0.28
 -41  -1   6    2.87    0.28
 -41  -1   6    3.21    0.24
  41   1  -6    3.67    0.27
 -41   1   6    3.05    0.27
 -39  -1   6    1.02    0.23
 -39  -1   6    1.02    0.19
  39  -1  -6    0.64    0.21
 -39  -1   6    0.99    0.23
 -39   1   6    0.91    0.22
  39   1  -6    1.09    0.21
 -37  -1   6    3.84    0.29
 -37  -1   6    3.63    0.28
  37  -1  -6    3.68    0.27
 -37  -1   6    2.99    0.33
 -37   1   6    3.80    0.28
  37   1  -6    3.42    0.24
 -35  -1   6   -0.11    0.20
 -35  -1   6   -0.16    0.17
 -35  -1   6   -0.03    0.22
 -35  -1   6   -0.08    0.19
  35  -1  -6   -0.31    0.21
 -35   1   6   -0.07    0.20
  35   1  -6    0.09    0.18
 -33  -1   6    4.62    0.35
 -33  -1   6    4.99    0.33
 -33  -1   6    4.60    0.31
  33  -1  -6    4.82    0.30
 -33  -1   6    4.14    0.27
  33   1  -6    4.56    0.26
 -33   1   6    4.91    0.32
 -33   1   6    4.63    0.34
 -31  -1   6    3.85    0.29
  31  -1  -6    3.70    0.26
 -31  -1   6    3.85    0.26
 -31  -1   6    3.41    0.25
 -31  -1   6    3.51    0.31
 -31   1   6    3.61    0.26
 -31   1   6    3.86    0.32
  31   1  -6    3.42    0.26
 -29  -1   6    3.72    0.34
 -29  -1   6    3.78    0.28
 -29  -1   6    3.91    0.23
  29  -1  -6    3.84    0.27
  29  -1  -6    3.76    0.28
 -29  -1   6    3.80    0.30
  29   1  -6    3.42    0.25
 -29   1   6    4.36    0.32
 -29   1   6    3.88    0.28
 -27  -1   6    0.00    0.18
  27  -1  -6    0.07    0.16
 -27  -1   6   -0.05    0.21
  27  -1  -6   -0.02    0.19
 -27  -1   6    0.12    0.16
 -27  -1   6    0.19    0.16
 -27   1   6   -0.04    0.09
 -27   1   6   -0.02    0.18
 -27   1   6    0.01    0.19
  27   1  -6   -0.02    0.16
 -25  -1   6   -0.05    0.15
 -25  -1   6   -0.05    0.21
  25  -1  -6    0.11    0.17
 -25  -1   6    0.02    0.16
 -25  -1   6   -0.07    0.17
  25  -1  -6   -0.15    0.16
 -25   1   6    0.01    0.17
  25   1  -6    0.19    0.14
 -25   1   6    0.03    0.17
 -23  -1   6    1.41    0.19
 -23  -1   6    1.48    0.19
  23  -1  -6    1.72    0.19
 -23  -1   6    1.55    0.18
 -23  -1   6    1.31    0.24
  23  -1  -6    1.39    0.20
  23   1  -6    1.54    0.18
 -23   1   6    1.33    0.19
 -23   1   6    1.46    0.19
 -21  -1   6    0.75    0.23
  21  -1  -6    0.16    0.16
 -21  -1   6    0.34    0.16
  21  -1  -6    0.14    0.15
 -21  -1   6    0.27    0.15
 -21  -1   6    0.34    0.16
 -21   1   6    0.40    0.18
  21   1  -6    0.22    0.14
 -21   1   6    0.29    0.17
  19  -1  -6    0.12    0.15
 -19  -1   6   -0.08    0.16
 -19  -1   6   -0.22    0.12
 -19  -1   6    0.25    0.14
 -19  -1   6    0.23    0.19
  19  -1  -6    0.35    0.16
  19   1  -6    0.02    0.13
 -19   1   6   -0.18    0.17
 -19   1   6    0.26    0.17
 -17  -1   6    2.11    0.20
 -17  -1   6    1.85    0.17
  17  -1  -6    2.42    0.21
  17  -1  -6    1.95    0.19
 -17  -1   6    2.13    0.18
  17   1  -6    1.95    0.17
 -17   1   6    2.09    0.20
 -17   1   6    2.09    0.21
  15  -1  -6    1.59    0.19
  15  -1  -6    1.53    0.18
 -15  -1   6    1.58    0.17
 -15  -1   6    1.36    0.18
 -15  -1   6    1.49    0.15
  15   1  -6    1.61    0.17
 -15   1   6    1.47    0.19
 -13  -1   6    0.69    0.15
  13  -1  -6    0.69    0.17
  13  -1  -6    0.71    0.16
 -13  -1   6    0.90    0.17
 -13  -1   6    0.47    0.14
  13   1  -6    0.78    0.15
 -13   1   6    0.62    0.15
 -11  -1   6    2.15    0.19
 -11  -1   6    2.28    0.17
 -11  -1   6    2.57    0.19
  11  -1  -6    2.25    0.20
  11  -1  -6    2.20    0.19
 -11   1   6    2.04    0.18
  11   1  -6    2.19    0.19
  -9  -1   6    1.97    0.17
   9  -1  -6    1.50    0.17
  -9  -1   6    1.63    0.17
   9  -1  -6    1.70    0.18
  -9  -1   6    1.70    0.16
  -9   1   6    1.70    0.18
   9   1  -6    1.49    0.16
  -7  -1   6    4.84    0.23
  -7  -1   6    4.77    0.23
   7  -1  -6    4.65    0.25
  -7  -1   6    4.43    0.24
   7  -1  -6    4.23    0.23
   7   1  -6    4.64    0.23
  -7   1   6    4.00    0.22
   5  -1  -6   24.48    0.54
   5  -1  -6   25.15    0.52
  -5  -1   6   24.21    0.49
  -5  -1   6   24.55    0.54
  -5  -1   6   25.05    0.53
   5   1  -6   23.28    0.50
  -5   1   6   23.96    0.50
   3  -1  -6    2.72    0.20
  -3  -1   6    2.62    0.19
  -3  -1   6    2.45    0.19
   3  -1  -6    2.90    0.23
  -3  -1   6    2.77    0.20
  -3   1   6    2.70    0.20
   3   1  -6    2.45    0.19
   1  -1  -6    4.77    0.23
  -1  -1   6    4.39    0.22
   1  -1  -6    4.61    0.25
   1  -1  -6    4.62    0.26
  -1  -1   6    4.66    0.25
   1   1  -6    4.51    0.25
  -1   1   6    4.53    0.22
  -1  -1  -6   -0.07    0.13
   1  -1   6    0.03    0.14
   1  -1   6   -0.11    0.14
  -1  -1  -6    0.12    0.14
  -1  -1  -6   -0.04    0.16
  -1   1  -6    0.31    0.15
   1   1   6   -0.01    0.13
   3  -1   6    4.13    0.25
  -3  -1  -6    4.04    0.25
   3  -1   6    3.73    0.21
  -3  -1  -6    4.04    0.24
  -3  -1  -6    3.64    0.25
  -3   1  -6    3.90    0.23
   3   1   6    3.83    0.22
  -5  -1  -6    5.68    0.26
  -5  -1  -6    6.05    0.27
   5  -1   6    6.69    0.28
   5  -1   6    6.19    0.24
  -5  -1  -6    5.76    0.28
  -5   1  -6    6.16    0.26
   5   1   6    5.89    0.23
   7  -1   6    1.66    0.18
  -7  -1  -6    1.53    0.18
   7  -1   6    1.66    0.17
  -7  -1  -6    1.32    0.17
  -7  -1  -6    1.49    0.18
  -7   1  -6    1.43    0.18
   7   1   6    1.49    0.16
  -9  -1  -6   -0.07    0.14
  -9  -1  -6   -0.09    0.15
  -9  -1  -6    0.01    0.15
   9  -1   6   -0.15    0.14
   9  -1   6   -0.03    0.13
  -9   1  -6    0.08    0.16
   9   1   6    0.24    0.14
 -11  -1  -6   -0.10    0.15
  11  -1   6    0.08    0.14
 -11  -1  -6   -0.10    0.15
 -11  -1  -6   -0.10    0.15
  11  -1   6   -0.13    0.13
 -11   1  -6   -0.18    0.15
  11   1   6   -0.04    0.12
 -13  -1  -6    0.07    0.16
  13  -1   6    0.16    0.15
 -13  -1  -6    0.01    0.15
  13  -1   6    0.17    0.16
 -13  -1  -6   -0.09    0.16
 -13   1  -6    0.08    0.16
 -13   1  -6    0.04    0.18
  13   1   6    0.08    0.13
  15  -1   6    0.27    0.15
  15  -1   6    0.30    0.15
 -15  -1  -6    0.18    0.16
 -15  -1  -6    0.31    0.17
 -15  -1  -6    0.17    0.16
 -15   1  -6    0.01    0.16
  15   1   6    0.04    0.14
 -15   1  -6    0.05    0.17
 -17  -1  -6   -0.19    0.16
  17  -1   6   -0.01    0.15
  17  -1   6   -0.05    0.15
 -17  -1  -6   -0.11    0.15
 -17  -1  -6   -0.18    0.18
 -17   1  -6   -0.05    0.17
 -17   1  -6   -0.14    0.19
  17   1   6   -0.07    0.12
 -19  -1  -6    0.13    0.17
  19  -1   6   -0.07    0.15
 -19  -1  -6    0.13    0.19
 -19  -1  -6    0.01    0.16
  19  -1   6    0.08    0.16
  19   1   6    0.01    0.13
 -19   1  -6   -0.06    0.17
 -19   1  -6   -0.09    0.17
  21  -1   6    0.21    0.17
  21  -1   6    0.59    0.17
 -21  -1  -6    0.45    0.19
 -21  -1  -6    0.69    0.20
 -21  -1  -6    0.44    0.17
 -21   1  -6    0.42    0.19
  21   1   6    0.31    0.14
 -21   1  -6    0.50    0.20
  23  -1   6    2.68    0.23
 -23  -1  -6    3.01    0.24
 -23  -1  -6    2.66    0.22
 -23  -1  -6    3.13    0.25
  23  -1   6    2.97    0.24
 -23   1  -6    2.95    0.26
  23   1   6    2.79    0.20
 -23   1  -6    2.42    0.24
 -25  -1  -6    2.12    0.23
  25  -1   6    2.06    0.21
 -25  -1  -6    1.98    0.20
 -25  -1  -6    1.75    0.23
  25   1   6    1.96    0.19
 -25   1  -6    1.90    0.24
 -25   1  -6    1.85    0.23
 -27  -1  -6    1.92    0.19
 -27  -1  -6    1.74    0.24
  27  -1   6    1.55    0.20
 -27  -1  -6    2.01    0.23
  27   1   6    2.11    0.20
 -27   1  -6    1.91    0.24
  29  -1   6   37.90    0.79
 -29  -1  -6   39.22    0.87
 -29  -1  -6   39.61    0.76
 -29  -1  -6   40.43    0.85
 -29   1  -6   39.67    0.81
  29   1   6   40.18    0.78
 -31  -1  -6    0.23    0.19
  31  -1   6    0.11    0.19
 -31  -1  -6    0.07    0.23
  31   1   6    0.37    0.18
 -31   1  -6    0.39    0.25
  33  -1   6   10.29    0.38
 -33  -1  -6   10.81    0.44
 -33  -1  -6   11.02    0.38
 -33   1  -6   10.52    0.41
  33   1   6   10.27    0.35
  35  -1   6    2.45    0.26
 -35  -1  -6    2.02    0.23
 -35  -1  -6    2.62    0.29
  35   1   6    2.40    0.23
 -35   1  -6    2.07    0.27
 -37  -1  -6    0.18    0.20
 -37  -1  -6    0.18    0.24
  37  -1   6    0.09    0.19
 -37   1  -6   -0.16    0.23
  37   1   6    0.28    0.19
 -39  -1  -6    0.32    0.20
  39  -1   6    0.04    0.20
 -39  -1  -6    0.39    0.24
  39   1   6    0.22    0.17
 -39   1  -6   -0.08    0.23
 -41  -1  -6    1.29    0.28
 -41  -1  -6    1.19    0.23
  41  -1   6    0.95    0.25
 -41   1  -6    1.02    0.25
  41   1   6    0.96    0.20
  43  -1   6   -0.16    0.20
 -43  -1  -6    0.31    0.27
 -43  -1  -6    0.17    0.21
 -43   1  -6   -0.13    0.24
  43   1   6   -0.29    0.19
 -45  -1  -6    0.21    0.21
 -45  -1  -6    0.61    0.28
  45  -1   6    0.73    0.25
  45   1   6    0.60    0.22
 -45   1  -6    0.61    0.25
  47  -1   6    0.16    0.22
 -47  -1  -6    0.01    0.27
 -47  -1  -6    0.21    0.22
 -47   1  -6    0.23    0.25
  47   1   6   -0.21    0.20
 -49  -1  -6    0.56    0.28
  49  -1   6    0.78    0.27
 -49  -1  -6    0.63    0.23
  49   1   6    0.89    0.24
 -49   1  -6    1.26    0.31
 -51  -1  -6    0.19    0.23
  51  -1   6    0.19    0.24
 -51  -1  -6    0.18    0.29
 -51   1  -6    0.36    0.29
  51   1   6    0.41    0.23
  53  -1   6    0.28    0.27
 -53  -1  -6    0.59    0.30
 -53  -1  -6    0.66    0.24
  53   1   6    0.75    0.25
 -53   1  -6    0.61    0.28
  55  -1   6    2.33    0.31
 -55  -1  -6    2.68    0.29
 -55   1  -6    1.63    0.31
  55   1   6    1.78    0.29
 -57  -1  -6    2.06    0.29
  57  -1   6    2.04    0.34
  57   1   6    2.15    0.28
 -57   1  -6    1.44    0.34
 -59  -1  -6    0.61    0.27
  59  -1   6    0.09    0.27
 -59   1  -6    0.68    0.32
  59   1   6    0.40    0.24
 -62  -2   6    1.08    0.34
  62  -2  -6    0.34    0.31
 -62  -2   6    0.70    0.21
 -62   2   6    0.62    0.32
 -60  -2   6   10.74    0.59
  60  -2  -6   10.23    0.50
 -60  -2   6   10.28    0.38
 -60   2   6   10.20    0.59
 -58  -2   6    0.37    0.31
 -58  -2   6    0.30    0.18
  58  -2  -6    0.40    0.27
 -58   2   6   -0.03    0.32
 -56  -2   6    0.07    0.18
 -56  -2   6    0.75    0.31
  56  -2  -6    0.63    0.27
 -56   2   6    0.03    0.28
 -54  -2   6    0.29    0.28
  54  -2  -6    0.35    0.25
 -54  -2   6    0.47    0.18
 -54   2   6    0.23    0.28
 -52  -2   6    0.41    0.18
  52  -2  -6    0.54    0.25
 -52  -2   6    0.44    0.28
 -52   2   6    0.36    0.28
 -50  -2   6   -0.08    0.31
 -50  -2   6    0.59    0.17
 -50  -2   6    0.45    0.26
  50  -2  -6    0.85    0.26
 -50   2   6    0.12    0.26
 -48  -2   6    0.29    0.25
 -48  -2   6    0.45    0.17
 -48  -2   6    0.29    0.29
  48  -2  -6    0.23    0.26
 -48   2   6    0.62    0.27
  48   2  -6    0.60    0.21
 -46  -2   6    0.20    0.24
 -46  -2   6    0.08    0.16
 -46  -2   6    0.02    0.29
  46  -2  -6    0.38    0.23
 -46   2   6    0.19    0.25
  46   2  -6    0.13    0.18
 -44  -2   6    0.89    0.17
 -44  -2   6    0.90    0.25
 -44  -2   6    0.84    0.30
  44  -2  -6    0.99    0.24
  44   2  -6    1.17    0.20
 -44   2   6    0.68    0.26
 -42  -2   6    0.07    0.22
 -42  -2   6    0.08    0.28
  42  -2  -6   -0.26    0.23
 -42  -2   6    0.23    0.15
 -42   2   6    0.34    0.27
  42   2  -6   -0.10    0.18
 -40  -2   6    1.09    0.30
 -40  -2   6    1.38    0.23
 -40  -2   6    1.29    0.17
  40  -2  -6    1.22    0.24
 -40  -2   6    1.13    0.24
  40   2  -6    1.10    0.20
 -40   2   6    1.57    0.26
 -38  -2   6    0.29    0.27
  38  -2  -6    0.27    0.21
 -38  -2   6    0.28    0.19
 -38  -2   6    0.11    0.15
 -38  -2   6   -0.10    0.19
  38   2  -6    0.06    0.16
 -38   2   6    0.34    0.23
  36  -2  -6    0.84    0.21
 -36  -2   6    0.84    0.29
 -36  -2   6    1.39    0.22
 -36  -2   6    0.95    0.16
 -36  -2   6    0.81    0.20
 -36   2   6    1.02    0.23
  36   2  -6    1.18    0.19
 -34  -2   6   -0.02    0.14
 -34  -2   6   -0.03    0.27
 -34  -2   6    0.22    0.18
  34  -2  -6    0.31    0.22
 -34  -2   6    0.20    0.17
 -34   2   6    0.15    0.21
  34   2  -6    0.05    0.16
 -32  -2   6    2.95    0.24
 -32  -2   6    4.09    0.26
 -32  -2   6    3.45    0.35
  32  -2  -6    3.54    0.27
 -32  -2   6    3.76    0.23
  32   2  -6    3.19    0.25
 -32   2   6    3.03    0.28
 -30  -2   6    3.11    0.24
 -30  -2   6    3.53    0.29
 -30  -2   6    3.49    0.36
 -30  -2   6    3.38    0.23
  30  -2  -6    3.70    0.29
  30  -2  -6    4.07    0.30
 -30   2   6    3.83    0.30
  30   2  -6    3.81    0.24
  28  -2  -6    0.10    0.19
 -28  -2   6   -0.02    0.17
 -28  -2   6    0.00    0.18
  28  -2  -6   -0.07    0.20
 -28  -2   6   -0.13    0.13
 -28  -2   6    0.16    0.28
  28   2  -6   -0.07    0.15
 -28   2   6   -0.13    0.21
 -26  -2   6    0.07    0.14
 -26  -2   6    0.13    0.17
 -26  -2   6    0.19    0.29
  26  -2  -6    0.16    0.20
  26  -2  -6    0.00    0.21
 -26  -2   6    0.01    0.16
  26   2  -6   -0.09    0.15
 -26   2   6   -0.14    0.18
 -24  -2   6   -0.37    0.27
  24  -2  -6   -0.20    0.19
  24  -2  -6    0.09    0.20
 -24  -2   6   -0.04    0.13
 -24  -2   6   -0.07    0.16
 -24  -2   6    0.24    0.17
  24   2  -6    0.10    0.15
 -24   2   6   -0.18    0.20
 -22  -2   6    0.17    0.15
 -22  -2   6    0.19    0.17
  22  -2  -6    0.21    0.19
 -22  -2   6    0.17    0.25
 -22  -2   6    0.03    0.13
  22  -2  -6    0.35    0.19
  22   2  -6    0.33    0.16
 -22   2   6    0.33    0.18
 -20  -2   6    0.82    0.18
 -20  -2   6    1.04    0.15
  20  -2  -6    0.68    0.18
 -20  -2   6    0.75    0.27
  20  -2  -6    1.23    0.22
 -20  -2   6    1.16    0.18
  20   2  -6    0.87    0.17
 -20   2   6    0.84    0.19
 -18  -2   6    0.09    0.14
  18  -2  -6    0.13    0.18
  18  -2  -6    0.10    0.16
 -18  -2   6    0.44    0.13
 -18  -2   6    0.16    0.28
 -18  -2   6    0.14    0.16
  18   2  -6    0.02    0.15
 -18   2   6    0.36    0.19
  16  -2  -6    5.27    0.30
 -16  -2   6    4.74    0.22
  16  -2  -6    4.73    0.29
 -16  -2   6    5.07    0.25
 -16  -2   6    4.82    0.39
  16  -2  -6    5.07    0.26
 -16  -2   6    4.91    0.27
 -16   2   6    4.72    0.26
  16   2  -6    4.50    0.25
  14  -2  -6    1.28    0.20
 -14  -2   6    0.93    0.16
  14  -2  -6    0.76    0.17
  14  -2  -6    1.32    0.20
 -14  -2   6    0.88    0.14
 -14  -2   6    1.03    0.29
 -14  -2   6    1.07    0.18
 -14   2   6    0.83    0.17
  14   2  -6    0.75    0.15
 -12  -2   6    2.61    0.20
  12  -2  -6    2.75    0.20
 -12  -2   6    2.23    0.18
 -12  -2   6    2.33    0.17
  12  -2  -6    2.10    0.20
 -12  -2   6    2.65    0.35
  12  -2  -6    2.30    0.20
 -12   2   6    2.04    0.20
  12   2  -6    2.37    0.19
  10  -2  -6    0.12    0.15
 -10  -2   6   -0.01    0.16
  10  -2  -6    0.14    0.17
 -10  -2   6    0.62    0.28
  10  -2  -6    0.09    0.17
 -10  -2   6    0.29    0.13
 -10  -2   6   -0.07    0.13
 -10   2   6    0.09    0.15
  10   2  -6    0.23    0.15
  -8  -2   6   16.03    0.43
   8  -2  -6   16.73    0.44
   8  -2  -6   16.76    0.41
  -8  -2   6   16.11    0.38
  -8  -2   6   16.05    0.41
   8  -2  -6   16.42    0.44
  -8   2   6   16.10    0.41
   8   2  -6   16.15    0.39
   6  -2  -6   43.56    0.79
  -6  -2   6   42.68    0.77
   6  -2  -6   42.68    0.85
  -6  -2   6   42.36    0.84
  -6  -2   6   44.77    0.84
   6   2  -6   44.34    0.80
  -6   2   6   41.57    0.79
  -4  -2   6    2.66    0.21
  -4  -2   6    2.02    0.19
   4  -2  -6    1.64    0.17
   4  -2  -6    1.34    0.17
  -4  -2   6    1.57    0.17
   4  -2  -6    2.20    0.20
  -4   2   6    1.76    0.17
   4   2  -6    1.88    0.18
  -2  -2   6   18.59    0.45
   2  -2  -6   18.19    0.46
   2  -2  -6   18.25    0.41
   2  -2  -6   18.14    0.45
  -2  -2   6   17.94    0.41
  -2  -2   6   17.47    0.46
   2   2  -6   18.06    0.44
  -2   2   6   18.55    0.43
   0  -2   6    3.34    0.24
   0  -2  -6    3.17    0.23
   0  -2  -6    3.14    0.25
   0  -2   6    3.57    0.26
   0  -2   6    4.08    0.23
   0  -2  -6    3.15    0.26
   0   2   6    3.85    0.23
   0   2  -6    3.38    0.25
   2  -2   6    1.72    0.18
   2  -2   6    1.66    0.19
  -2  -2  -6    1.07    0.17
  -2  -2  -6    1.81    0.19
   2  -2   6    1.54    0.17
  -2  -2  -6    1.49    0.17
   2   2   6    1.66    0.16
  -2   2  -6    1.54    0.18
   4  -2   6    1.23    0.17
  -4  -2  -6    1.06    0.16
   4  -2   6    1.07    0.17
   4  -2   6    1.02    0.17
  -4  -2  -6    0.96    0.17
  -4  -2  -6    1.19    0.18
  -4   2  -6    0.96    0.17
   4   2   6    1.39    0.16
  -6  -2  -6    1.90    0.19
   6  -2   6    2.23    0.20
   6  -2   6    2.04    0.21
   6  -2   6    1.69    0.18
  -6  -2  -6    1.81    0.17
  -6  -2  -6    1.79    0.18
  -6   2  -6    1.68    0.19
   6   2   6    2.03    0.18
  -8  -2  -6    1.59    0.17
   8  -2   6    1.07    0.18
  -8  -2  -6    1.15    0.18
  -8  -2  -6    1.80    0.19
   8  -2   6    1.64    0.20
   8  -2   6    1.60    0.17
   8   2   6    1.64    0.17
  -8   2  -6    1.34    0.18
  10  -2   6   -0.04    0.14
 -10  -2  -6   -0.21    0.14
  10  -2   6    0.01    0.15
  10  -2   6   -0.11    0.16
 -10  -2  -6   -0.03    0.15
 -10  -2  -6    0.17    0.17
  10   2   6    0.10    0.14
 -10   2  -6   -0.15    0.16
 -12  -2  -6    0.03    0.14
 -12  -2  -6    0.12    0.17
 -12  -2  -6    0.20    0.17
  12  -2   6    0.09    0.17
  12  -2   6    0.02    0.15
 -12   2  -6   -0.16    0.18
  12   2   6    0.14    0.14
  14  -2   6    0.10    0.16
 -14  -2  -6   -0.22    0.17
 -14  -2  -6   -0.01    0.16
  14  -2   6    0.28    0.17
 -14  -2  -6   -0.14    0.14
  14   2   6    0.06    0.13
 -14   2  -6   -0.10    0.17
  16  -2   6    0.62    0.18
  16  -2   6    1.18    0.18
 -16  -2  -6    0.91    0.19
 -16  -2  -6    1.13    0.20
 -16  -2  -6    0.86    0.15
 -16   2  -6    0.81    0.20
  16   2   6    0.83    0.16
 -18  -2  -6    0.88    0.21
 -18  -2  -6    0.89    0.15
  18  -2   6    0.79    0.19
  18  -2   6    0.87    0.18
 -18  -2  -6    1.02    0.20
 -18   2  -6    1.01    0.21
  18   2   6    0.91    0.16
  20  -2   6    0.33    0.19
 -20  -2  -6    0.03    0.17
 -20  -2  -6   -0.17    0.19
 -20  -2  -6    0.18    0.14
  20  -2   6    0.35    0.19
 -20   2  -6    0.18    0.20
  20   2   6    0.33    0.15
 -22  -2  -6    4.00    0.24
  22  -2   6    4.02    0.27
 -22  -2  -6    4.27    0.30
  22  -2   6    4.37    0.33
 -22  -2  -6    3.98    0.31
 -22   2  -6    3.84    0.30
  22   2   6    4.14    0.24
  24  -2   6   -0.09    0.19
 -24  -2  -6    0.03    0.15
 -24  -2  -6   -0.18    0.18
 -24  -2  -6   -0.03    0.19
  24  -2   6   -0.03    0.20
 -24   2  -6   -0.27    0.20
  24   2   6   -0.08    0.15
  26  -2   6    0.85    0.20
 -26  -2  -6    1.08    0.21
 -26  -2  -6    1.18    0.21
  26  -2   6    0.90    0.23
 -26   2  -6    0.95    0.25
  26   2   6    1.14    0.18
 -28  -2  -6    2.43    0.24
 -28  -2  -6    2.07    0.19
 -28  -2  -6    2.80    0.25
  28  -2   6    2.49    0.25
  28   2   6    2.51    0.20
 -28   2  -6    1.85    0.26
 -30  -2  -6    2.94    0.24
 -30  -2  -6    3.64    0.28
  30  -2   6    3.47    0.27
 -30  -2  -6    3.42    0.25
  30   2   6    3.58    0.24
 -30   2  -6    3.33    0.31
 -32  -2  -6   -0.15    0.19
  32  -2   6   -0.06    0.19
 -32  -2  -6    0.16    0.22
 -32  -2  -6    0.26    0.16
  32   2   6    0.04    0.15
 -32   2  -6    0.24    0.24
  34  -2   6    0.37    0.23
 -34  -2  -6    0.68    0.17
 -34  -2  -6    0.28    0.23
 -34   2  -6    0.40    0.24
  34   2   6    0.39    0.16
 -36  -2  -6    0.04    0.16
 -36  -2  -6   -0.15    0.23
  36  -2   6   -0.06    0.20
  36   2   6    0.14    0.17
 -36   2  -6    0.13    0.24
 -38  -2  -6    0.21    0.17
  38  -2   6    0.08    0.20
 -38  -2  -6    0.23    0.24
  38   2   6    0.05    0.17
 -38   2  -6    0.23    0.27
 -40  -2  -6    1.67    0.20
 -40  -2  -6    1.67    0.27
  40  -2   6    2.03    0.28
 -40   2  -6    1.54    0.28
  40   2   6    1.78    0.21
 -42  -2  -6    1.93    0.28
  42  -2   6    2.99    0.29
 -42  -2  -6    2.08    0.21
  42   2   6    1.89    0.23
 -42   2  -6    1.87    0.30
  44  -2   6    0.66    0.24
 -44  -2  -6    0.69    0.27
 -44  -2  -6    0.31    0.18
 -44   2  -6    0.47    0.27
  44   2   6    0.34    0.20
 -46  -2  -6    4.63    0.35
  46  -2   6    5.45    0.38
 -46  -2  -6    5.61    0.30
 -46   2  -6    5.35    0.41
 -48  -2  -6    0.50    0.29
 -48  -2  -6    0.47    0.20
  48  -2   6    0.38    0.24
 -48   2  -6    0.69    0.30
 -50  -2  -6    2.17    0.33
  50  -2   6    1.89    0.29
 -50  -2  -6    2.10    0.23
 -50   2  -6    1.46    0.31
 -52  -2  -6    2.61    0.34
 -52  -2  -6    2.60    0.24
  52  -2   6    2.47    0.31
 -52   2  -6    2.63    0.37
  54  -2   6    0.15    0.29
 -54  -2  -6   -0.27    0.30
 -54  -2  -6    0.21    0.20
 -54   2  -6    0.29    0.30
 -56  -2  -6    0.09    0.32
 -56  -2  -6    0.01    0.20
  56  -2   6    0.43    0.30
 -56   2  -6    0.22    0.34
  57  -3  -6    9.35    0.48
 -57  -3   6    8.70    0.53
 -57   3   6   10.53    0.62
 -55  -3   6    1.05    0.30
  55  -3  -6    0.60    0.27
 -55   3   6    0.73    0.33
 -53  -3   6    0.52    0.28
  53  -3  -6    0.21    0.28
 -53   3   6    0.21    0.31
  51  -3  -6    0.11    0.24
 -51  -3   6   -0.15    0.37
 -51  -3   6    0.28    0.25
 -51   3   6    0.31    0.30
 -49  -3   6    0.37    0.24
  49  -3  -6    0.21    0.26
 -49  -3   6    0.08    0.37
 -49   3   6    0.12    0.29
 -47  -3   6   -0.46    0.33
  47  -3  -6    0.04    0.22
 -47  -3   6    0.12    0.22
 -47   3   6    0.31    0.29
 -45  -3   6    0.79    0.23
 -45  -3   6    0.41    0.37
  45  -3  -6    0.86    0.27
 -45   3   6    0.40    0.28
  43  -3  -6    0.70    0.25
 -43  -3   6    0.57    0.36
 -43  -3   6    0.45    0.22
 -43  -3   6    0.48    0.21
 -43   3   6    0.83    0.28
 -41  -3   6    0.28    0.20
 -41  -3   6    0.31    0.31
  41  -3  -6    0.45    0.23
 -41  -3   6    0.30    0.20
 -41   3   6    0.24    0.29
 -39  -3   6    0.19    0.35
 -39  -3   6   -0.01    0.19
  39  -3  -6    0.08    0.21
 -39  -3   6    0.03    0.20
 -39   3   6    0.28    0.25
 -37  -3   6    2.69    0.24
  37  -3  -6    2.36    0.27
 -37  -3   6    2.50    0.40
 -37  -3   6    3.29    0.25
 -37   3   6    2.98    0.31
  35  -3  -6    3.62    0.29
 -35  -3   6    2.91    0.39
 -35  -3   6    3.80    0.26
 -35  -3   6    3.55    0.26
 -35   3   6    3.65    0.33
 -33  -3   6   10.23    0.60
 -33  -3   6    9.94    0.38
  33  -3  -6    9.85    0.41
 -33  -3   6   10.26    0.37
 -33   3   6    9.94    0.43
  31  -3  -6    2.22    0.28
 -31  -3   6    2.06    0.38
 -31  -3   6    1.91    0.21
 -31  -3   6    1.94    0.15
 -31  -3   6    2.14    0.21
  31  -3  -6    1.88    0.23
 -31   3   6    1.89    0.28
 -29  -3   6    0.27    0.17
 -29  -3   6    0.27    0.18
 -29  -3   6    0.28    0.30
  29  -3  -6    0.12    0.21
 -29  -3   6    0.23    0.10
  29  -3  -6    0.27    0.24
 -29   3   6    0.67    0.22
  27  -3  -6    1.43    0.21
 -27  -3   6    1.27    0.12
 -27  -3   6    1.43    0.19
 -27  -3   6    1.08    0.32
  27  -3  -6    1.20    0.26
 -27  -3   6    1.37    0.20
 -27   3   6    1.12    0.23
  25  -3  -6    0.92    0.24
 -25  -3   6    0.91    0.12
 -25  -3   6    1.09    0.32
 -25  -3   6    0.96    0.18
  25  -3  -6    0.60    0.19
 -25  -3   6    1.00    0.18
 -25   3   6    0.57    0.21
 -23  -3   6    0.03    0.15
 -23  -3   6    0.52    0.34
 -23  -3   6    0.13    0.17
  23  -3  -6    0.02    0.22
 -23  -3   6   -0.13    0.11
  23  -3  -6    0.39    0.18
 -23   3   6    0.11    0.19
  23   3  -6   -0.19    0.15
  21  -3  -6    0.21    0.18
 -21  -3   6   -0.15    0.33
 -21  -3   6    0.23    0.16
 -21  -3   6    0.11    0.16
  21  -3  -6    0.06    0.21
 -21  -3   6    0.05    0.11
 -21   3   6    0.35    0.19
  21   3  -6   -0.11    0.15
 -19  -3   6   -0.14    0.11
 -19  -3   6   -0.32    0.15
 -19  -3   6   -0.14    0.16
  19  -3  -6    0.00    0.20
  19  -3  -6    0.02    0.19
 -19  -3   6   -0.31    0.32
  19   3  -6   -0.33    0.15
 -19   3   6    0.02    0.20
 -17  -3   6    0.31    0.16
 -17  -3   6    0.26    0.17
  17  -3  -6    0.39    0.22
 -17  -3   6    0.29    0.31
  17  -3  -6    0.20    0.18
 -17  -3   6    0.58    0.13
  17   3  -6    0.36    0.17
 -17   3   6    0.23    0.18
 -15  -3   6   -0.24    0.17
 -15  -3   6   -0.39    0.11
  15  -3  -6   -0.22    0.17
 -15  -3   6   -0.27    0.30
 -15  -3   6   -0.28    0.15
  15  -3  -6   -0.11    0.20
  15   3  -6   -0.06    0.15
 -15   3   6   -0.09    0.19
  13  -3  -6    0.95    0.21
  13  -3  -6    0.91    0.18
 -13  -3   6    0.69    0.14
  13  -3  -6    0.68    0.21
 -13  -3   6    0.48    0.33
 -13  -3   6    0.43    0.18
 -13  -3   6    0.58    0.17
 -13   3   6    0.62    0.18
  13   3  -6    0.51    0.17
  11  -3  -6   10.52    0.39
  11  -3  -6   10.94    0.34
 -11  -3   6   11.07    0.62
 -11  -3   6   10.28    0.29
 -11  -3   6    8.96    0.34
 -11  -3   6    9.06    0.36
  11   3  -6    8.94    0.33
 -11   3   6    9.51    0.34
   9  -3  -6  101.07    1.80
  -9  -3   6  100.79    1.63
  -9  -3   6  102.42    1.77
  -9  -3   6   98.99    1.77
   9  -3  -6  100.68    1.66
   9  -3  -6  103.02    1.80
  -9  -3   6   96.95    2.38
   9   3  -6  101.24    1.66
  -9   3   6   99.12    1.68
   5  -3  -6   41.69    0.76
   5  -3  -6   41.00    0.84
  -5  -3   6   40.71    0.84
  -5  -3   6   41.41    1.18
  -5  -3   6   41.26    0.75
   5  -3  -6   41.56    0.85
  -5  -3   6   41.58    0.83
  -5   3   6   42.11    0.80
   5   3  -6   41.06    0.78
  -3  -3   6   36.56    0.77
   3  -3  -6   37.25    0.78
  -3  -3   6   36.96    0.76
   3  -3  -6   37.46    0.78
   3  -3  -6   37.13    0.69
  -3  -3   6   36.07    0.69
  -3  -3   6   37.33    1.11
   3   3  -6   37.50    0.73
  -3   3   6   38.32    0.73
  -1  -3   6    2.33    0.22
   1  -3  -6    1.47    0.17
  -1  -3   6    1.87    0.18
   1  -3  -6    1.45    0.20
   1   3  -6    2.14    0.21
  -1  -3  -6    7.52    0.34
   1  -3   6    6.78    0.33
  -1  -3  -6    6.64    0.31
   1  -3   6    6.84    0.53
  -1  -3  -6    7.30    0.26
   1  -3   6    7.11    0.33
   1  -3   6    6.91    0.28
  -1   3  -6    6.51    0.28
   1   3   6    6.86    0.29
   3  -3   6    1.26    0.20
   3  -3   6    1.16    0.19
   3  -3   6    1.53    0.37
   3  -3   6    0.80    0.16
  -3  -3  -6    0.59    0.18
  -3  -3  -6    0.95    0.19
  -3  -3  -6    1.01    0.15
   3   3   6    1.20    0.17
  -3   3  -6    1.14    0.19
   5  -3   6    0.26    0.16
   5  -3   6    0.02    0.18
  -5  -3  -6    0.01    0.18
  -5  -3  -6    0.02    0.13
   5  -3   6    0.12    0.18
  -5  -3  -6   -0.09    0.17
  -5   3  -6    0.06    0.18
   5   3   6   -0.18    0.14
  -7  -3  -6    0.58    0.18
   7  -3   6    0.42    0.17
   7  -3   6    0.45    0.19
  -7  -3  -6    0.02    0.17
  -7  -3  -6    0.30    0.13
   7  -3   6    0.32    0.19
   7   3   6    0.33    0.15
  -7   3  -6    0.20    0.17
  -9  -3  -6   -0.02    0.17
  -9  -3  -6   -0.08    0.16
   9  -3   6   -0.08    0.19
  -9  -3  -6    0.01    0.12
   9  -3   6    0.05    0.16
   9   3   6    0.24    0.15
  -9   3  -6    0.19    0.19
 -11  -3  -6    0.16    0.12
  11  -3   6   -0.06    0.17
 -11  -3  -6    0.22    0.17
 -11  -3  -6    0.16    0.17
  11  -3   6    0.31    0.20
  11   3   6    0.20    0.14
 -11   3  -6    0.01    0.20
  13  -3   6    0.98    0.19
 -13  -3  -6    0.87    0.18
 -13  -3  -6    0.80    0.13
 -13  -3  -6    0.83    0.19
  13  -3   6    0.79    0.21
 -13   3  -6    0.62    0.19
  13   3   6    0.86    0.15
 -15  -3  -6    0.64    0.18
 -15  -3  -6    0.39    0.12
  15  -3   6    0.44    0.19
  15  -3   6    0.15    0.18
 -15  -3  -6    0.19    0.18
 -15   3  -6   -0.16    0.18
  15   3   6    0.54    0.15
  17  -3   6    0.38    0.18
  17  -3   6    1.00    0.23
 -17  -3  -6    0.52    0.19
 -17  -3  -6    0.49    0.12
 -17  -3  -6    0.46    0.18
 -17   3  -6    0.52    0.22
  17   3   6    0.72    0.15
 -19  -3  -6    5.42    0.32
  19  -3   6    5.49    0.31
 -19  -3  -6    5.59    0.32
  19  -3   6    5.23    0.38
 -19   3  -6    4.79    0.36
  19   3   6    5.33    0.24
  21  -3   6    6.20    0.39
  21  -3   6    6.25    0.31
 -21  -3  -6    6.07    0.21
 -21  -3  -6    6.34    0.33
 -21  -3  -6    7.22    0.34
 -21   3  -6    6.35    0.38
 -23  -3  -6   -0.21    0.18
 -23  -3  -6    0.09    0.11
 -23  -3  -6   -0.15    0.19
  23  -3   6    0.18    0.18
  23  -3   6    0.14    0.22
 -23   3  -6    0.01    0.24
 -25  -3  -6    0.75    0.20
  25  -3   6    0.77    0.20
 -25  -3  -6    0.83    0.20
 -25  -3  -6    0.82    0.11
  25  -3   6    0.88    0.25
 -25   3  -6    0.91    0.24
 -27  -3  -6    0.11    0.19
  27  -3   6    0.29    0.19
 -27  -3  -6   -0.03    0.19
 -27  -3  -6    0.18    0.10
 -27   3  -6    0.15    0.23
 -29  -3  -6    0.66    0.21
 -29  -3  -6    0.69    0.11
 -29  -3  -6    0.34    0.20
  29  -3   6    0.29    0.20
 -29   3  -6    0.96    0.26
  31  -3   6    1.14    0.22
 -31  -3  -6    0.97    0.22
 -31  -3  -6    0.99    0.22
 -31   3  -6    1.25    0.27
 -33  -3  -6    0.43    0.21
 -33  -3  -6    0.20    0.21
  33  -3   6    0.26    0.20
 -33   3  -6    0.45    0.28
  35  -3   6    1.03    0.23
 -35  -3  -6    0.68    0.22
 -35  -3  -6    1.12    0.23
 -35   3  -6    0.75    0.28
 -37  -3  -6    0.38    0.22
  37  -3   6    0.41    0.22
 -37   3  -6    0.58    0.27
 -39  -3  -6    0.82    0.24
  39  -3   6    0.48    0.23
 -39   3  -6    0.67    0.28
  41  -3   6    1.32    0.26
 -41  -3  -6    1.44    0.27
 -41   3  -6    0.89    0.30
  43  -3   6    4.05    0.33
 -43  -3  -6    3.72    0.32
 -43   3  -6    4.60    0.41
  45  -3   6    0.61    0.26
 -45  -3  -6   -0.01    0.25
 -45   3  -6    0.23    0.29
  47  -3   6    1.30    0.28
 -47  -3  -6    1.38    0.28
 -47   3  -6    2.11    0.37
 -49  -3  -6   -0.04    0.26
  49  -3   6    0.62    0.26
 -49   3  -6    0.66    0.32
 -51  -3  -6    1.21    0.31
  51  -3   6    1.23    0.29
 -51   3  -6    1.45    0.38
  48  -4  -6    0.13    0.27
 -48  -4   6   -0.11    0.23
 -48  -4   6   -0.40    0.43
 -48   4   6    0.91    0.33
 -46  -4   6    0.54    0.23
 -46  -4   6    0.64    0.24
  46  -4  -6    0.76    0.26
 -46  -4   6    0.62    0.46
 -46   4   6    0.83    0.31
 -44  -4   6    0.19    0.43
 -44  -4   6    0.06    0.21
  44  -4  -6    0.05    0.22
 -44  -4   6   -0.07    0.21
 -44   4   6   -0.01    0.29
  42  -4  -6    0.62    0.26
 -42  -4   6    0.20    0.21
 -42  -4   6    0.59    0.39
 -42  -4   6    0.38    0.22
 -42   4   6    0.38    0.29
  40  -4  -6    3.70    0.33
 -40  -4   6    3.19    0.26
 -40  -4   6    3.25    0.47
 -40  -4   6    3.50    0.28
 -40   4   6    3.39    0.38
  38  -4  -6    1.13    0.26
 -38  -4   6    1.02    0.22
 -38  -4   6    1.01    0.21
 -38  -4   6    0.98    0.39
 -38   4   6    0.99    0.28
 -36  -4   6    0.22    0.19
 -36  -4   6   -0.06    0.35
  36  -4  -6    0.06    0.21
 -36  -4   6   -0.17    0.19
 -36   4   6    0.22    0.26
  34  -4  -6    0.21    0.22
 -34  -4   6    0.35    0.19
 -34  -4   6   -0.05    0.34
 -34  -4   6   -0.12    0.17
 -34   4   6    0.17    0.28
 -32  -4   6   -0.04    0.18
  32  -4  -6    0.28    0.31
  32  -4  -6   -0.21    0.21
 -32  -4   6    0.28    0.39
 -32  -4   6   -0.01    0.18
 -32   4   6   -0.19    0.23
  30  -4  -6   -0.23    0.20
  30  -4  -6    0.26    0.27
 -30  -4   6    0.42    0.40
 -30  -4   6   -0.17    0.17
 -30  -4   6    0.06    0.18
 -30   4   6    0.17    0.26
 -28  -4   6    0.61    0.18
 -28  -4   6    0.52    0.36
  28  -4  -6    0.86    0.27
  28  -4  -6    0.39    0.21
 -28  -4   6    0.48    0.18
 -28   4   6    0.68    0.26
 -26  -4   6    0.79    0.18
 -26  -4   6    0.96    0.37
 -26  -4   6    0.46    0.18
  26  -4  -6    0.61    0.21
  26  -4  -6    1.02    0.27
 -26   4   6    0.75    0.24
 -24  -4   6    0.17    0.33
  24  -4  -6   -0.28    0.19
  24  -4  -6    0.07    0.25
 -24  -4   6    0.42    0.17
 -24  -4   6    0.06    0.17
 -24   4   6    0.10    0.21
 -22  -4   6   -0.03    0.16
  22  -4  -6    0.29    0.18
 -22  -4   6    0.05    0.38
 -22  -4   6    0.09    0.17
  22  -4  -6   -0.14    0.23
 -22   4   6    0.04    0.20
  20  -4  -6    0.62    0.19
 -20  -4   6    0.97    0.18
 -20  -4   6    0.39    0.18
 -20  -4   6    0.43    0.35
  20  -4  -6    0.97    0.27
 -20   4   6    0.28    0.20
 -18  -4   6   -0.11    0.16
  18  -4  -6    0.28    0.18
 -18  -4   6    0.30    0.18
  18  -4  -6    0.20    0.23
 -18  -4   6    0.09    0.33
 -18   4   6   -0.14    0.21
 -16  -4   6    0.06    0.17
  16  -4  -6    0.11    0.18
 -16  -4   6    0.28    0.34
 -16  -4   6   -0.02    0.17
  16  -4  -6   -0.17    0.22
 -16   4   6   -0.11    0.20
 -14  -4   6    0.62    0.18
  14  -4  -6    0.86    0.24
  14  -4  -6    0.72    0.18
 -14  -4   6    0.51    0.18
 -14  -4   6    1.08    0.38
 -14   4   6    1.02    0.22
  12  -4  -6    0.27    0.22
 -12  -4   6   -0.06    0.17
  12  -4  -6   -0.06    0.16
 -12  -4   6   -0.52    0.37
 -12  -4   6    0.18    0.18
 -12   4   6    0.20    0.20
  10  -4  -6    1.41    0.23
  10  -4  -6    1.74    0.19
 -10  -4   6    1.38    0.21
 -10  -4   6    1.21    0.39
 -10  -4   6    1.81    0.22
 -10   4   6    2.01    0.23
   8  -4  -6    2.05    0.25
   8  -4  -6    1.83    0.19
  -8  -4   6    1.73    0.43
  -8  -4   6    1.89    0.13
  -8  -4   6    2.06    0.21
  -8  -4   6    1.71    0.22
  -8   4   6    1.70    0.22
  -6  -4   6    0.56    0.36
   6  -4  -6    0.27    0.15
  -6  -4   6    0.42    0.19
  -6  -4   6    0.15    0.18
  -6  -4   6    0.19    0.11
   6  -4  -6    0.07    0.20
   6  -4  -6    0.30    0.21
  -6   4   6    0.37    0.19
  -4  -4   6    0.17    0.19
   4  -4  -6    0.14    0.22
   4  -4  -6    0.11    0.19
  -4  -4   6   -0.07    0.34
   4  -4  -6    0.18    0.14
  -4  -4   6   -0.03    0.12
  -4  -4   6    0.16    0.18
   2  -4  -6    0.24    0.20
   2  -4  -6    0.43    0.21
  -2  -4   6    0.53    0.14
   2  -4  -6    0.72    0.14
  -2  -4   6    0.62    0.20
  -2  -4   6    0.43    0.20
  -2  -4   6    0.40    0.40
   0  -4  -6    0.36    0.12
   0  -4   6    0.08    0.18
   0  -4   6    0.23    0.14
   0  -4  -6    0.33    0.19
   0  -4   6    0.09    0.36
   0  -4   6    0.72    0.21
   0  -4  -6    0.52    0.20
   0   4  -6    0.43    0.19
   2  -4   6    4.05    0.48
  -2  -4  -6    4.81    0.32
  -2  -4  -6    4.80    0.34
   2  -4   6    4.93    0.34
  -2  -4  -6    4.88    0.19
   2  -4   6    4.67    0.34
   2  -4   6    4.66    0.25
  -2   4  -6    4.71    0.29
  -4  -4  -6    1.63    0.21
   4  -4   6    1.41    0.39
   4  -4   6    1.43    0.23
  -4  -4  -6    1.50    0.12
   4  -4   6    1.75    0.18
  -4  -4  -6    1.39    0.22
  -4   4  -6    1.29    0.22
   6  -4   6    0.40    0.20
   6  -4   6    0.19    0.36
  -6  -4  -6    0.37    0.19
  -6  -4  -6    0.64    0.19
   6  -4   6    0.33    0.17
  -6   4  -6    0.53    0.21
   8  -4   6   -0.15    0.16
   8  -4   6   -0.34    0.38
  -8  -4  -6   -0.07    0.18
  -8  -4  -6    0.22    0.18
   8  -4   6    0.36    0.21
  -8   4  -6    0.19    0.20
 -10  -4  -6    0.21    0.18
 -10  -4  -6    0.00    0.18
  10  -4   6   -0.30    0.16
  10  -4   6   -0.33    0.20
  10  -4   6   -0.26    0.39
 -10   4  -6    0.32    0.21
  12  -4   6    0.01    0.22
 -12  -4  -6    0.18    0.19
  12  -4   6    0.56    0.42
  12  -4   6    0.52    0.19
 -12  -4  -6    0.52    0.19
 -12   4  -6    0.15    0.22
  14  -4   6    0.23    0.23
  14  -4   6   -0.15    0.35
 -14  -4  -6   -0.04    0.18
 -14  -4  -6    0.11    0.19
  14  -4   6   -0.02    0.18
 -14   4  -6   -0.17    0.19
  16  -4   6    0.71    0.25
  16  -4   6    0.66    0.20
  16  -4   6   -0.06    0.36
 -16  -4  -6    0.67    0.20
 -16  -4  -6    0.61    0.20
 -16   4  -6    0.79    0.25
  18  -4   6    0.23    0.23
 -18  -4  -6    0.02    0.19
 -18  -4  -6    0.38    0.19
  18  -4   6    0.33    0.37
  18  -4   6    0.39    0.20
 -20  -4  -6    0.88    0.21
 -20  -4  -6    0.97    0.21
  20  -4   6    0.47    0.37
  20  -4   6    1.33    0.23
  20  -4   6    1.23    0.26
 -20   4  -6    1.14    0.27
 -22  -4  -6    1.62    0.23
 -22  -4  -6    1.90    0.23
  22  -4   6    1.88    0.29
  22  -4   6    2.09    0.25
  22  -4   6    1.15    0.44
 -22   4  -6    1.74    0.26
 -24  -4  -6    0.06    0.19
 -24  -4  -6    0.12    0.20
  24  -4   6   -0.61    0.34
  24  -4   6    0.74    0.27
  24  -4   6    0.25    0.22
 -24   4  -6   -0.02    0.26
  26  -4   6    0.36    0.21
 -26  -4  -6    0.22    0.20
 -26  -4  -6    0.42    0.21
  26  -4   6   -0.41    0.41
  26  -4   6    0.56    0.28
 -26   4  -6    0.42    0.25
 -28  -4  -6    0.11    0.20
 -28  -4  -6    0.30    0.21
  28  -4   6    0.06    0.22
  28  -4   6   -0.89    0.34
 -28   4  -6    0.08    0.28
 -30  -4  -6   -0.02    0.20
  30  -4   6    0.64    0.24
  30  -4   6   -0.22    0.41
 -30  -4  -6    0.14    0.21
 -30   4  -6    0.21    0.27
  32  -4   6    3.86    0.31
 -32  -4  -6    3.19    0.28
 -32  -4  -6    4.44    0.30
  32  -4   6    2.22    0.46
 -32   4  -6    4.01    0.38
 -34  -4  -6    0.01    0.22
 -34  -4  -6    0.03    0.21
  34  -4   6    0.30    0.24
 -34   4  -6    0.02    0.27
 -36  -4  -6    0.96    0.25
 -36  -4  -6    0.84    0.23
  36  -4   6    0.64    0.25
 -36   4  -6    1.25    0.34
  38  -4   6    0.26    0.23
 -38  -4  -6    0.15    0.22
 -38   4  -6    0.46    0.30
 -40  -4  -6    1.47    0.26
  40  -4   6    1.90    0.31
 -40   4  -6    2.37    0.35
 -42  -4  -6    1.07    0.26
 -42   4  -6    1.05    0.36
 -33  -5   6    0.09    0.19
 -33  -5   6    0.00    0.46
  33  -5  -6    0.21    0.23
 -33  -5   6    0.09    0.20
 -33   5   6    0.37    0.30
 -31  -5   6    0.00    0.19
  31  -5  -6   -0.29    0.20
 -31  -5   6   -0.28    0.40
 -31  -5   6    0.05    0.20
 -31   5   6   -0.04    0.26
 -29  -5   6    0.15    0.19
  29  -5  -6    0.52    0.32
 -29  -5   6    0.38    0.45
  29  -5  -6    0.01    0.21
 -29  -5   6   -0.23    0.19
 -27  -5   6    1.20    0.21
  27  -5  -6    1.27    0.33
  27  -5  -6    0.98    0.22
 -27  -5   6    0.85    0.42
 -27  -5   6    1.16    0.22
 -25  -5   6    3.43    0.54
 -25  -5   6    2.96    0.26
 -25  -5   6    3.61    0.26
  25  -5  -6    3.45    0.36
  25  -5  -6    3.07    0.26
  23  -5  -6   -0.02    0.19
 -23  -5   6    0.34    0.40
 -23  -5   6   -0.26    0.18
 -23  -5   6    0.03    0.19
  23  -5  -6    0.46    0.29
  21  -5  -6    0.83    0.19
 -21  -5   6    0.28    0.40
  21  -5  -6    0.42    0.27
 -21  -5   6    0.90    0.21
 -21  -5   6    0.74    0.20
  19  -5  -6    0.10    0.17
 -19  -5   6    0.19    0.37
 -19  -5   6   -0.14    0.18
  19  -5  -6   -0.13    0.26
 -19  -5   6    0.20    0.19
 -17  -5   6    0.50    0.39
  17  -5  -6    0.36    0.17
 -17  -5   6    0.59    0.21
 -17  -5   6    0.18    0.20
  17  -5  -6    0.34    0.26
 -15  -5   6    0.06    0.19
  15  -5  -6   -0.17    0.16
 -15  -5   6    0.41    0.39
 -15  -5   6   -0.05    0.19
  15  -5  -6   -0.10    0.25
 -13  -5   6    1.01    0.21
 -13  -5   6    1.29    0.46
  13  -5  -6    1.21    0.27
 -13  -5   6    1.08    0.22
 -11  -5   6   -0.19    0.20
 -11  -5   6   -0.17    0.19
  11  -5  -6    0.46    0.25
 -11  -5   6    0.61    0.40
   9  -5  -6    0.77    0.25
  -9  -5   6    0.77    0.22
  -9  -5   6    1.11    0.22
  -9  -5   6    0.55    0.40
  -7  -5   6   -0.02    0.20
   7  -5  -6   -0.32    0.22
  -7  -5   6    0.23    0.21
  -7  -5   6    0.25    0.39
   5  -5  -6    1.80    0.27
  -5  -5   6    1.56    0.42
  -5  -5   6    1.70    0.26
  -3  -5   6    0.37    0.22
   3  -5  -6    0.30    0.25
  -3  -5   6    0.47    0.42
  -1  -5   6    1.20    0.25
  -1  -5   6    0.80    0.45
   1  -5  -6    1.11    0.26
   1  -5   6    0.03    0.22
   1  -5   6    0.38    0.43
  -1  -5  -6    0.30    0.22
  -3  -5  -6    2.34    0.26
   3  -5   6    2.82    0.51
   3  -5   6    2.79    0.29
  -3  -5  -6    2.96    0.28
   5  -5   6    0.41    0.44
  -5  -5  -6    1.48    0.24
   5  -5   6    1.56    0.27
  -5  -5  -6    1.37    0.23
   7  -5   6    1.08    0.26
  -7  -5  -6    1.22    0.23
  -7  -5  -6    0.83    0.23
   7  -5   6    1.38    0.46
   9  -5   6    0.62    0.40
  -9  -5  -6    0.14    0.20
   9  -5   6    0.32    0.25
  -9  -5  -6    0.48    0.21
  11  -5   6    0.97    0.41
  11  -5   6    1.14    0.19
 -11  -5  -6    1.66    0.24
  11  -5   6    1.17    0.28
 -11  -5  -6    1.61    0.23
 -13  -5  -6   -0.21    0.20
  13  -5   6    0.07    0.26
 -13  -5  -6   -0.11    0.19
  13  -5   6    0.15    0.37
  13  -5   6    0.00    0.17
  15  -5   6    0.33    0.19
 -15  -5  -6    0.61    0.21
  15  -5   6    0.80    0.28
  15  -5   6    0.51    0.44
 -15  -5  -6    0.78    0.22
  17  -5   6    0.59    0.39
  17  -5   6    1.22    0.21
 -17  -5  -6    1.62    0.24
  17  -5   6    1.50    0.30
 -17  -5  -6    0.94    0.22
 -19  -5  -6    2.25    0.25
  19  -5   6    1.73    0.31
  19  -5   6    1.39    0.42
 -19  -5  -6    1.73    0.23
  19  -5   6    1.46    0.23
 -21  -5  -6    0.52    0.22
  21  -5   6    0.04    0.21
  21  -5   6    0.19    0.26
 -21  -5  -6    0.40    0.21
  21  -5   6    0.39    0.42
  23  -5   6    0.31    0.29
  23  -5   6    0.21    0.22
  23  -5   6    0.13    0.37
 -23  -5  -6    0.53    0.22
 -23  -5  -6    0.13    0.21
  25  -5   6   -0.01    0.22
  25  -5   6   -0.04    0.40
 -25  -5  -6    0.18    0.22
 -25  -5  -6    0.55    0.22
  64   0  -7   -0.14    0.29
 -64   0   7   -0.15    0.26
 -62   0   7    0.04    0.28
  62   0  -7    0.18    0.26
  60   0  -7   -0.07    0.25
 -60   0   7    0.04    0.28
  58   0  -7    0.17    0.25
 -58   0   7    0.32    0.27
 -56   0   7    0.05    0.23
  56   0  -7   -0.21    0.25
 -54   0   7    0.00    0.23
  54   0  -7   -0.28    0.22
 -52   0   7   -0.01    0.24
  52   0  -7    0.44    0.26
  50   0  -7   -0.05    0.23
 -50   0   7    0.03    0.25
 -48   0   7    0.17    0.22
  48   0  -7    0.06    0.24
 -46   0   7    0.31    0.23
  46   0  -7    0.26    0.22
 -44   0   7   -0.03    0.24
  44   0  -7   -0.10    0.20
 -44   0   7    0.22    0.21
 -42   0   7   -0.16    0.21
 -42   0   7   -0.20    0.23
  42   0  -7    0.00    0.20
 -40   0   7   -0.35    0.22
 -40   0   7   -0.14    0.19
  40   0  -7    0.02    0.20
 -38   0   7    0.07    0.19
  38   0  -7   -0.01    0.19
 -38   0   7    0.07    0.23
 -36   0   7    0.19    0.19
 -36   0   7    0.20    0.15
  36   0  -7    0.00    0.21
 -36   0   7   -0.01    0.21
 -34   0   7    0.12    0.22
 -34   0   7   -0.29    0.18
  34   0  -7   -0.19    0.18
 -34   0   7    0.24    0.16
 -32   0   7    0.05    0.17
  32   0  -7   -0.05    0.18
 -32   0   7    0.01    0.21
 -32   0   7   -0.16    0.18
  30   0  -7   -0.07    0.18
 -30   0   7   -0.07    0.18
 -30   0   7    0.14    0.21
 -30   0   7    0.11    0.17
 -28   0   7    0.13    0.18
 -28   0   7   -0.08    0.18
  28   0  -7   -0.04    0.19
 -28   0   7    0.21    0.21
 -26   0   7    0.03    0.17
  26   0  -7   -0.19    0.19
 -26   0   7    0.02    0.19
 -26   0   7   -0.19    0.18
  24   0  -7    0.28    0.19
 -24   0   7    0.04    0.19
 -24   0   7    0.13    0.17
 -22   0   7   -0.04    0.17
  22   0  -7   -0.04    0.16
 -22   0   7   -0.11    0.19
 -20   0   7    0.02    0.16
  20   0  -7    0.02    0.17
 -20   0   7    0.00    0.19
 -18   0   7    0.14    0.18
  18   0  -7   -0.04    0.18
 -18   0   7    0.11    0.18
 -16   0   7    0.02    0.18
  16   0  -7    0.12    0.17
 -16   0   7   -0.03    0.17
  14   0  -7    0.10    0.16
 -14   0   7    0.10    0.15
 -14   0   7    0.00    0.18
 -12   0   7   -0.01    0.16
  12   0  -7   -0.11    0.16
 -12   0   7    0.17    0.16
  12   0  -7   -0.10    0.16
  10   0  -7   -0.03    0.16
 -10   0   7   -0.22    0.15
 -10   0   7   -0.18    0.16
  10   0  -7    0.04    0.16
   8   0  -7   -0.01    0.16
  -8   0   7   -0.24    0.15
   8   0  -7    0.26    0.16
  -8   0   7    0.01    0.15
   6   0  -7   -0.12    0.16
   6   0  -7   -0.21    0.16
  -6   0   7    0.05    0.15
  -6   0   7    0.12    0.16
  -4   0   7   -0.06    0.14
  -4   0   7   -0.02    0.14
   4   0  -7   -0.11    0.16
   4   0  -7   -0.13    0.15
   2   0  -7    0.04    0.16
  -2   0   7   -0.01    0.15
   2   0  -7   -0.20    0.18
  -2   0   7   -0.02    0.14
   0   0  -7   -0.16    0.16
   0   0   7    0.18    0.15
   0   0  -7   -0.11    0.16
   0   0   7    0.01    0.15
  -2   0  -7    0.14    0.17
  -2   0  -7   -0.17    0.16
   2   0   7   -0.04    0.14
   2   0   7   -0.13    0.14
   4   0   7    0.23    0.15
   4   0   7    0.09    0.14
  -4   0  -7   -0.18    0.16
  -4   0  -7   -0.33    0.18
   6   0   7    0.18    0.15
  -6   0  -7    0.38    0.18
  -6   0  -7   -0.12    0.17
   6   0   7   -0.06    0.14
  -8   0  -7   -0.51    0.17
  -8   0  -7   -0.09    0.17
   8   0   7    0.03    0.14
   8   0   7    0.11    0.14
  10   0   7   -0.17    0.14
 -10   0  -7    0.04    0.18
 -10   0  -7   -0.06    0.19
  12   0   7   -0.10    0.15
 -12   0  -7   -0.17    0.19
 -12   0  -7   -0.22    0.17
  14   0   7   -0.14    0.17
 -14   0  -7   -0.33    0.20
 -14   0  -7    0.18    0.18
 -16   0  -7   -0.17    0.19
  16   0   7   -0.16    0.15
 -16   0  -7   -0.30    0.17
  18   0   7   -0.13    0.17
 -18   0  -7   -0.05    0.18
 -18   0  -7   -0.19    0.20
  20   0   7   -0.13    0.16
 -20   0  -7   -0.22    0.22
 -20   0  -7   -0.07    0.19
 -22   0  -7   -0.09    0.19
  22   0   7   -0.12    0.16
 -22   0  -7    0.10    0.24
 -24   0  -7   -0.28    0.22
  24   0   7   -0.15    0.16
 -24   0  -7   -0.26    0.22
 -26   0  -7   -0.06    0.20
 -26   0  -7   -0.10    0.22
  26   0   7   -0.05    0.18
 -28   0  -7   -0.03    0.20
  28   0   7    0.01    0.17
 -28   0  -7    0.11    0.22
  30   0   7    0.19    0.20
 -30   0  -7   -0.03    0.22
 -30   0  -7   -0.16    0.20
 -32   0  -7    0.15    0.21
 -32   0  -7    0.00    0.23
  32   0   7    0.29    0.20
 -34   0  -7    0.25    0.24
  34   0   7    0.01    0.20
 -34   0  -7    0.11    0.21
 -36   0  -7   -0.23    0.24
  36   0   7   -0.22    0.20
 -38   0  -7    0.02    0.22
  38   0   7   -0.23    0.21
 -40   0  -7   -0.21    0.22
  40   0   7   -0.44    0.21
  42   0   7    0.04    0.22
 -42   0  -7    0.17    0.23
  44   0   7    0.10    0.21
 -44   0  -7   -0.20    0.25
  46   0   7    0.21    0.22
 -46   0  -7    0.07    0.26
  48   0   7   -0.26    0.21
 -48   0  -7   -0.15    0.27
  50   0   7    0.06    0.25
 -50   0  -7   -0.17    0.27
 -52   0  -7   -0.18    0.28
  52   0   7    0.06    0.23
  54   0   7   -0.14    0.24
 -54   0  -7    0.09    0.29
  56   0   7    0.12    0.28
 -56   0  -7   -0.29    0.28
 -63  -1   7    1.58    0.29
  63  -1  -7    1.22    0.31
 -63   1   7    2.19    0.37
  63   1  -7    1.02    0.28
  61  -1  -7    0.30    0.28
 -61  -1   7    0.18    0.25
  61   1  -7   -0.02    0.27
 -61   1   7    0.76    0.32
 -59  -1   7    1.35    0.27
  59  -1  -7    1.07    0.32
  59   1  -7    0.77    0.27
 -59   1   7    0.84    0.30
  57  -1  -7    1.68    0.30
 -57  -1   7    1.91    0.36
 -57  -1   7    2.00    0.28
  57   1  -7    1.59    0.27
 -57   1   7    1.54    0.31
 -55  -1   7    2.90    0.35
  55  -1  -7    3.52    0.33
 -55  -1   7    2.24    0.28
  55   1  -7    3.51    0.32
 -55   1   7    2.93    0.34
  53  -1  -7    1.00    0.29
 -53  -1   7    1.15    0.32
 -53  -1   7    1.11    0.25
  53   1  -7    1.08    0.24
 -53   1   7    0.86    0.27
 -51  -1   7    0.13    0.22
  51  -1  -7   -0.11    0.23
 -51  -1   7    0.01    0.27
 -51   1   7    0.26    0.28
  51   1  -7    0.36    0.24
  49  -1  -7    6.97    0.43
 -49  -1   7    7.44    0.47
 -49  -1   7    6.50    0.37
 -49   1   7    6.75    0.46
  49   1  -7    6.17    0.38
 -47  -1   7    7.23    0.46
  47  -1  -7    6.13    0.38
 -47  -1   7    6.90    0.37
 -47   1   7    7.17    0.42
  47   1  -7    7.18    0.36
 -45  -1   7    0.02    0.26
 -45  -1   7   -0.06    0.20
 -45  -1   7    0.07    0.24
  45  -1  -7    0.25    0.22
 -45   1   7    0.30    0.24
  45   1  -7    0.38    0.20
 -43  -1   7    1.84    0.28
  43  -1  -7    2.15    0.28
 -43  -1   7    1.81    0.24
 -43  -1   7    1.41    0.26
  43   1  -7    1.42    0.23
 -43   1   7    1.69    0.29
 -41  -1   7    1.26    0.24
 -41  -1   7    0.85    0.21
  41  -1  -7    1.03    0.26
 -41  -1   7    0.93    0.26
 -41   1   7    1.03    0.25
  41   1  -7    0.90    0.21
 -39  -1   7    3.11    0.30
 -39  -1   7    2.93    0.29
 -39  -1   7    2.51    0.24
  39  -1  -7    3.35    0.30
  39   1  -7    2.44    0.24
 -39   1   7    2.48    0.30
 -37  -1   7    1.40    0.25
 -37  -1   7    1.28    0.24
  37  -1  -7    1.53    0.23
 -37  -1   7    1.40    0.22
 -37   1   7    1.08    0.24
  37   1  -7    1.94    0.24
  35  -1  -7    1.38    0.24
 -35  -1   7    1.26    0.24
 -35  -1   7    1.55    0.25
 -35  -1   7    0.86    0.20
 -35   1   7    0.85    0.23
  35   1  -7    1.08    0.20
  33  -1  -7    1.58    0.24
 -33  -1   7    1.49    0.26
 -33  -1   7    1.58    0.24
 -33  -1   7    1.56    0.21
  33   1  -7    1.58    0.23
 -33   1   7    1.69    0.25
 -31  -1   7   12.42    0.49
 -31  -1   7   12.13    0.45
  31  -1  -7   12.79    0.44
 -31  -1   7   12.87    0.38
  31   1  -7   11.77    0.38
 -31   1   7   12.49    0.42
 -29  -1   7   17.04    0.44
  29  -1  -7   15.76    0.45
 -29  -1   7   17.12    0.49
 -29  -1   7   16.15    0.56
 -29  -1   7   15.47    0.48
  29   1  -7   16.01    0.43
 -29   1   7   15.29    0.42
 -29   1   7   15.91    0.47
 -27  -1   7   13.22    0.38
 -27  -1   7   13.28    0.51
  27  -1  -7   13.25    0.41
 -27  -1   7   14.44    0.43
 -27  -1   7   13.32    0.45
  27   1  -7   13.12    0.39
 -27   1   7   13.67    0.43
 -25  -1   7    0.13    0.18
 -25  -1   7    0.36    0.24
  25  -1  -7    0.16    0.18
 -25  -1   7    0.04    0.20
 -25  -1   7    0.18    0.18
  25  -1  -7    0.23    0.18
 -25   1   7    0.29    0.19
  25   1  -7    0.09    0.16
 -23  -1   7    2.20    0.22
  23  -1  -7    2.59    0.23
 -23  -1   7    2.75    0.25
 -23  -1   7    2.56    0.29
  23  -1  -7    2.56    0.23
 -23  -1   7    2.71    0.22
 -23   1   7    2.33    0.23
  23   1  -7    2.47    0.23
 -23   1   7    2.54    0.26
  21  -1  -7    0.07    0.18
 -21  -1   7    0.14    0.17
  21  -1  -7    0.27    0.18
 -21  -1   7    0.01    0.17
 -21  -1   7    0.22    0.19
 -21  -1   7    0.09    0.25
 -21   1   7    0.11    0.18
 -21   1   7   -0.34    0.17
  21   1  -7   -0.11    0.15
  19  -1  -7    4.75    0.28
 -19  -1   7    4.61    0.31
 -19  -1   7    4.67    0.28
 -19  -1   7    4.26    0.27
  19  -1  -7    4.44    0.30
  19   1  -7    4.32    0.25
 -19   1   7    4.67    0.31
 -19   1   7    4.43    0.28
  17  -1  -7    3.13    0.23
  17  -1  -7    3.18    0.23
 -17  -1   7    3.53    0.24
 -17  -1   7    3.50    0.23
 -17  -1   7    3.24    0.26
  17   1  -7    3.04    0.22
 -17   1   7    3.95    0.27
 -17   1   7    3.52    0.25
 -15  -1   7    0.07    0.17
  15  -1  -7    0.17    0.17
 -15  -1   7   -0.16    0.15
 -15  -1   7    0.24    0.16
  15  -1  -7   -0.04    0.16
  15   1  -7   -0.02    0.15
 -15   1   7    0.09    0.17
 -13  -1   7    0.14    0.15
 -13  -1   7    0.09    0.17
  13  -1  -7    0.16    0.17
 -13  -1   7    0.43    0.17
  13  -1  -7    0.07    0.16
 -13   1   7    0.05    0.18
  13   1  -7   -0.19    0.17
  11  -1  -7   -0.03    0.16
 -11  -1   7   -0.07    0.15
 -11  -1   7   -0.02    0.14
  11  -1  -7   -0.08    0.16
[truncated: 164,232 more chars]
