# Supplementary material for: Crystal structure of 1,1′-{(dodecane-1,12-di­yl)bis­[(aza­niumylyl­idene)methanylyl­idene]}bis­(naphthalen-2-olate)
Source: Acta Crystallogr E Crystallogr Commun. 2015 Apr 25;71(Pt 5):o351–2. doi: 10.1107/S2056989015007938 (PMC4420129; doi:10.1107/S2056989015007938)
Supplement: Supplementary file 2 [file e-71-0o351-Isup2.hkl]

#
# h,k,l, Fc-squared, Fo-squared, sigma(Fo-squared), status flag
#
data_I
_shelx_title ' mo_jwko131203_0m in C2/c'
_shelx_refln_list_code          4
_shelx_F_calc_maximum      363.57
_exptl_crystal_F_000      1096.00
_reflns_d_resolution_high  0.7592

loop_
 _space_group_symop_operation_xyz
 'x, y, z'
 '-x, y, -z+1/2'
 'x+1/2, y+1/2, z'
 '-x+1/2, y+1/2, -z+1/2'
 '-x, -y, -z'
 'x, -y, z-1/2'
 '-x+1/2, -y+1/2, -z'
 'x+1/2, -y+1/2, z-1/2'

_cell_length_a    54.3999
_cell_length_b     4.7465
_cell_length_c    10.7022
_cell_angle_alpha  90.000
_cell_angle_beta   96.318
_cell_angle_gamma  90.000

_shelx_F_squared_multiplier     1.000

loop_
 _refln_index_h
 _refln_index_k
 _refln_index_l
 _refln_F_squared_calc
 _refln_F_squared_meas
 _refln_F_squared_sigma
 _refln_observed_status
   6   0   0       8468.13       8131.98        77.31 o
   8   0   0        994.89        893.76        14.75 o
  10   0   0       3726.46       3663.23        38.84 o
  12   0   0       4236.51       4270.70        36.81 o
  14   0   0         43.64         25.66         6.24 o
  16   0   0          1.17          8.11         6.29 o
  18   0   0        987.37       1022.44        13.99 o
  20   0   0       1175.68       1080.65        14.21 o
  22   0   0       4145.35       4222.90        34.55 o
  24   0   0      10402.97      11089.92        82.86 o
  26   0   0       1687.65       1717.67        25.40 o
  28   0   0       6346.67       7090.41        62.02 o
  30   0   0       7349.60       7838.42        68.46 o
  32   0   0        267.80        279.81        15.78 o
  34   0   0          1.15         14.09         8.49 o
  36   0   0        462.78        496.50        25.49 o
  38   0   0        115.05        106.20        14.22 o
  40   0   0       1136.98       1060.29        20.15 o
  42   0   0          3.52          5.13        10.58 o
  44   0   0        478.23        550.91        31.04 o
  46   0   0        236.86        158.87        16.80 o
  48   0   0       1076.12        928.22        28.55 o
  50   0   0        302.87        273.05        18.74 o
  52   0   0       2944.43       2385.58        39.04 o
  54   0   0        104.65        126.32        29.47 o
  56   0   0        522.22        556.29        24.31 o
  58   0   0       1456.12       1581.54        35.13 o
  60   0   0       1233.18       1194.21        67.28 o
  62   0   0        234.55        332.81        26.98 o
  64   0   0         42.67         32.86        22.82 o
  66   0   0         73.75         68.84        24.23 o
  68   0   0          4.73        -12.71        23.73 o
  70   0   0          5.88         -2.37        24.23 o
   1   1   0       6000.01       5475.97        37.06 o
   3   1   0       2999.18       2645.97        22.57 o
   5   1   0       9178.93       9022.29        64.78 o
   7   1   0        937.97        839.76        18.81 o
   9   1   0       1092.22       1044.63        12.80 o
  11   1   0        579.37        484.30         7.53 o
  13   1   0        314.27        302.27         5.12 o
  15   1   0        370.36        356.10         5.52 o
  17   1   0         12.42         22.73         3.72 o
  19   1   0         17.19         11.58         4.04 o
  21   1   0       1033.24       1040.80        10.22 o
  23   1   0        542.14        536.02         8.49 o
  25   1   0        659.56        698.52         9.76 o
  27   1   0        114.69        149.88         6.12 o
  29   1   0       1212.37       1288.51        12.97 o
  31   1   0       3645.02       3600.41        25.29 o
  33   1   0        338.41        355.98         9.07 o
  35   1   0        352.53        371.67        10.08 o
  37   1   0        246.21        255.14        12.54 o
  39   1   0        265.48        305.67         9.22 o
  41   1   0        124.68        131.06         8.89 o
  43   1   0          3.78         -0.94         8.32 o
  45   1   0        311.24        319.96        15.90 o
  47   1   0         11.42         10.52         8.95 o
  49   1   0       1191.92       1040.76        19.98 o
  51   1   0        852.44        771.95        19.19 o
  53   1   0         14.97         16.77        11.05 o
  55   1   0        524.54        447.81        16.53 o
  57   1   0        318.63        377.65        16.22 o
  59   1   0          0.06          6.93        12.51 o
  61   1   0        183.72        182.39        14.94 o
  63   1   0         56.85         44.25        13.68 o
  65   1   0         89.83         92.75        15.00 o
  67   1   0         60.09         47.29        18.18 o
  69   1   0         18.64         48.72        19.09 o
   0   2   0       3590.78       3258.56        23.32 o
   2   2   0       1037.08       1113.21         8.43 o
   4   2   0       3300.09       3256.83        26.22 o
   6   2   0        384.32        363.24        10.65 o
   8   2   0          8.24          1.72         5.76 o
  10   2   0        503.91        521.58        11.09 o
  12   2   0        482.94        474.37        10.73 o
  14   2   0        413.94        440.88        11.14 o
  16   2   0       1172.48       1080.00        14.69 o
  18   2   0          5.29         10.19         6.97 o
  20   2   0        483.03        438.50         8.75 o
  22   2   0         96.91        112.90         5.07 o
  24   2   0        787.66        745.99        10.10 o
  26   2   0       2185.98       2077.04        18.69 o
  28   2   0       2382.16       2220.24        20.00 o
  30   2   0        349.13        324.91        12.37 o
  32   2   0        921.72        821.63         8.43 o
  34   2   0       2212.20       2054.44        18.19 o
  36   2   0        328.01        326.34         8.65 o
  38   2   0       2709.47       2559.30        22.10 o
  40   2   0        947.97        873.17        13.64 o
  42   2   0        238.71        252.68        10.37 o
  44   2   0        481.96        446.05        11.96 o
  46   2   0          0.12         -3.01         8.55 o
  48   2   0         20.65         15.53         9.64 o
  50   2   0         58.86         52.40        10.67 o
  52   2   0         63.87         47.66        11.28 o
  54   2   0         46.86         45.74        13.45 o
  56   2   0         38.46         13.31        12.14 o
  58   2   0         61.51         61.06        13.21 o
  60   2   0        146.49        168.19        15.13 o
  62   2   0          9.99          0.17        30.76 o
  64   2   0         30.54         13.88        21.90 o
  66   2   0         44.19         32.33        31.42 o
   1   3   0        858.81        802.09         9.23 o
   3   3   0        800.21        633.42         6.80 o
   5   3   0         89.85         91.32         3.88 o
   7   3   0       1086.62       1191.57        14.87 o
   9   3   0        112.02        208.65        13.84 o
  11   3   0       6461.24       6484.87        50.76 o
  13   3   0       3171.60       3251.56        29.72 o
  15   3   0        377.51        491.90        15.18 o
  17   3   0       1332.07       1297.24        18.20 o
  19   3   0         12.07         31.35         8.34 o
  21   3   0          0.25          5.35         8.64 o
  23   3   0       1113.22       1035.03        18.07 o
  25   3   0        737.36        673.25        15.15 o
  27   3   0        667.55        640.86        10.26 o
  29   3   0          3.18         -4.84         6.43 o
  31   3   0         11.25          2.89         8.00 o
  33   3   0          0.00         41.93        11.02 o
  35   3   0       7369.88       6844.56        53.98 o
  37   3   0         29.60        115.49        41.86 o
  39   3   0       2001.05       1932.62        24.88 o
  41   3   0       2514.21       2450.55        28.92 o
  43   3   0        504.59        543.40        29.13 o
  45   3   0         30.86         45.91        12.52 o
  47   3   0         14.41         14.65        10.99 o
  49   3   0          2.31         -4.09        12.74 o
  51   3   0        110.60        110.60        21.66 o
  53   3   0         20.83         11.08        17.74 o
  55   3   0         27.00         30.07        14.89 o
  57   3   0         38.97         16.44        19.12 o
  59   3   0          1.43        -10.90        18.80 o
  61   3   0         21.64          8.93        26.26 o
   0   4   0          4.06         -3.13        10.55 o
   2   4   0          3.56         -5.93         7.21 o
   4   4   0         95.52         95.18         9.56 o
   6   4   0        178.47        159.43         6.18 o
   8   4   0        507.63        435.12        14.00 o
  10   4   0         49.53         58.79         5.53 o
  12   4   0         11.56          5.29        10.51 o
  14   4   0          1.94         -8.34         8.68 o
  16   4   0          3.57         -8.14         9.05 o
  18   4   0         14.40          3.92         9.61 o
  20   4   0          3.17         -6.84         9.78 o
  22   4   0        182.59        204.74        17.63 o
  24   4   0        139.20        149.92        13.08 o
  26   4   0        460.51        446.64        17.69 o
  28   4   0         38.91         73.11        13.51 o
  30   4   0          5.71         -1.96        13.56 o
  32   4   0        498.18        453.25        10.86 o
  34   4   0         31.67         47.29         7.74 o
  36   4   0         36.94         71.69        12.04 o
  38   4   0       1400.90       1284.45        29.47 o
  40   4   0         32.84         42.49        10.39 o
  42   4   0        119.67        118.57        11.81 o
  44   4   0          0.12         13.27        15.03 o
  46   4   0         28.67         27.74        12.49 o
  48   4   0          0.33         -5.72        12.92 o
  50   4   0          2.14         15.93        13.33 o
  52   4   0          1.38         21.93        14.16 o
  54   4   0        370.71        384.38        28.95 o
   1   5   0        276.01        306.91        11.91 o
   3   5   0        344.96        351.66        16.35 o
   5   5   0        543.65        551.37        15.92 o
   7   5   0        892.06        871.75        17.27 o
   9   5   0          4.67         27.74        10.80 o
  11   5   0         16.90         13.73         8.25 o
  13   5   0         39.74         34.05         8.07 o
  15   5   0          2.83          8.35         6.62 o
  17   5   0         15.75         19.99        10.99 o
  19   5   0          0.33        -12.52        13.17 o
  21   5   0         57.78         42.64        14.64 o
  23   5   0         64.60         45.13        15.35 o
  25   5   0          8.89         24.72        15.63 o
  27   5   0         38.93         11.81        16.62 o
  29   5   0         12.76         21.87        14.71 o
  31   5   0          9.58          7.93        15.13 o
  33   5   0         48.58         56.03        16.14 o
  35   5   0          4.35          1.67         7.12 o
  37   5   0         73.50         80.53         8.87 o
  39   5   0         69.45         88.64        14.48 o
  41   5   0         41.16         34.93        16.81 o
   0   6   0        870.05        791.96        47.91 o
   2   6   0        300.54        374.87        22.80 o
   4   6   0         96.36        103.68        18.09 o
   6   6   0        395.36        399.76        19.48 o
   8   6   0         34.27         63.70        12.87 o
  10   6   0        113.99        111.89        13.16 o
  12   6   0         14.91         15.53        11.90 o
  14   6   0          3.60          2.98        21.05 o
  16   6   0          4.51         -3.07        14.28 o
  18   6   0         38.82         29.49        15.37 o
  20   6   0          2.88        -15.12        33.48 o
 -69   1   1         44.23         55.12        15.91 o
 -67   1   1         12.19         33.22        14.46 o
 -65   1   1         69.94         92.77        14.98 o
 -63   1   1          5.47         19.58        13.85 o
 -61   1   1         21.74         29.22        13.15 o
 -59   1   1         46.93         35.95        12.61 o
 -57   1   1        283.84        304.45        16.60 o
 -55   1   1       2412.39       2214.93        29.46 o
 -53   1   1        695.62        742.37        20.46 o
 -51   1   1          0.08         -1.33        10.54 o
 -49   1   1          4.61         15.62        10.95 o
 -47   1   1         75.88         54.18         9.50 o
 -45   1   1         24.07         18.87        11.06 o
 -43   1   1        303.04        290.17        10.70 o
 -41   1   1       1663.11       1567.34        18.39 o
 -39   1   1        655.13        656.62        12.90 o
 -37   1   1        307.91        298.26        10.07 o
 -35   1   1        686.25        621.88        10.98 o
 -33   1   1          3.41         -0.79         5.80 o
 -31   1   1         14.68         35.91         5.75 o
 -29   1   1         30.21         36.70         5.51 o
 -27   1   1       6329.31       6627.49        41.19 o
 -25   1   1       1074.52       1178.12        11.75 o
 -23   1   1        667.79        770.55         9.25 o
 -21   1   1       1238.54       1214.41        10.22 o
 -19   1   1        269.51        296.46         6.61 o
 -17   1   1        417.81        453.53         7.04 o
 -15   1   1        749.73        786.82         7.49 o
 -13   1   1        534.75        508.85         5.60 o
 -11   1   1      10455.27      10281.70        51.93 o
  -9   1   1       1597.59       1495.96        10.35 o
  -7   1   1       1348.84       1368.36         9.43 o
  -5   1   1       5521.03       5480.31        31.37 o
  -3   1   1      38034.66      37549.12       210.83 o
  -1   1   1       4140.61       4137.17        23.81 o
   1   1   1      25456.75      24961.93       132.57 o
   3   1   1       5141.07       4562.56        24.84 o
   5   1   1      41423.62      39643.18       341.47 o
   7   1   1       5025.44       4901.49        41.06 o
   9   1   1       3068.53       2839.36        16.40 o
  11   1   1        317.86        285.60         4.98 o
  13   1   1        343.41        331.12         5.91 o
  15   1   1        200.03        198.71         5.93 o
  17   1   1       1296.99       1176.28        11.06 o
  19   1   1        209.54        197.15         5.52 o
  21   1   1         15.06         22.09         4.65 o
  23   1   1        131.93        149.60         5.74 o
  25   1   1        113.99        168.81         8.31 o
  27   1   1       1869.60       2003.81        16.35 o
  29   1   1        298.00        297.30         8.41 o
  31   1   1        911.54        957.91        11.96 o
  33   1   1        175.50        182.53         7.36 o
  35   1   1        420.32        405.55        10.72 o
  37   1   1        263.41        259.59         9.29 o
  39   1   1          0.11         -6.35         7.53 o
  41   1   1         39.30         25.12         8.57 o
  43   1   1          2.53         -8.49         8.49 o
  45   1   1         87.01         65.36         9.65 o
  47   1   1         50.60         33.09         9.42 o
  49   1   1        415.55        346.31        12.94 o
  51   1   1         53.86         36.61        11.58 o
  53   1   1         20.36         -6.12        11.41 o
  55   1   1          5.73         -2.15        11.69 o
  57   1   1         39.02         15.82        12.66 o
  59   1   1         48.06         54.06        13.13 o
  61   1   1        100.94        117.09        15.59 o
  63   1   1        808.74        755.50        21.85 o
  65   1   1        548.23        633.00        26.75 o
  67   1   1         85.23         88.62        16.32 o
  69   1   1         27.33         27.12        20.71 o
 -66   2   1         25.36         -8.74        22.39 o
 -64   2   1         33.16         31.01        21.58 o
 -62   2   1          7.55          5.94        20.29 o
 -60   2   1        283.12        286.58        16.39 o
 -58   2   1         10.06         -0.64        12.76 o
 -56   2   1         11.90          0.32        12.40 o
 -54   2   1         97.93         87.56        13.04 o
 -52   2   1          0.01         32.04        10.51 o
 -50   2   1        583.54        566.38        16.14 o
 -48   2   1         70.58         81.26        10.20 o
 -46   2   1         27.47         38.79         8.08 o
 -44   2   1       1751.83       1637.69        20.06 o
 -42   2   1        465.24        474.70        19.07 o
 -40   2   1       1397.99       1327.29        20.25 o
 -38   2   1       2092.80       1924.93        18.61 o
 -36   2   1         67.77         82.03         5.20 o
 -34   2   1          8.80         10.13         4.27 o
 -32   2   1        500.54        463.79         7.04 o
 -30   2   1        524.01        484.35        10.15 o
 -28   2   1        760.74        648.30        11.07 o
 -26   2   1        713.19        606.56         9.24 o
 -24   2   1       2632.13       2579.36        19.52 o
 -22   2   1       2214.57       2103.90        15.70 o
 -20   2   1       1354.87       1345.73        11.22 o
 -18   2   1         49.60         59.15         7.47 o
 -16   2   1       2596.61       2717.03        24.96 o
 -14   2   1       6108.80       6318.65        49.02 o
 -12   2   1        185.35        262.99         9.31 o
 -10   2   1       2613.20       2523.59        22.93 o
  -8   2   1        115.40        153.22         6.78 o
  -6   2   1       1387.64       1247.07        13.77 o
  -4   2   1          6.10          5.14         3.00 o
  -2   2   1        861.60        748.57         5.95 o
   0   2   1          3.15          3.25         2.64 o
   2   2   1       1626.23       1692.06        11.87 o
   4   2   1        483.90        522.48         7.90 o
   6   2   1        170.85        216.18        10.41 o
   8   2   1      11953.26      12081.33        87.87 o
  10   2   1       1573.94       1513.41        15.14 o
  12   2   1       1984.16       2090.95        25.17 o
  14   2   1       2309.72       2278.45        25.56 o
  16   2   1        137.33        174.19        12.50 o
  18   2   1        222.03        231.82         9.52 o
  20   2   1        385.36        357.67         6.91 o
  22   2   1          1.42         -1.85         4.24 o
  24   2   1         78.24         77.43         5.67 o
  26   2   1        296.10        281.77         9.89 o
  28   2   1         35.01         35.19         6.25 o
  30   2   1        794.88        732.87         8.62 o
  32   2   1          0.67          3.74         4.26 o
  34   2   1       2151.60       1993.98        17.59 o
  36   2   1       4180.23       3865.31        29.27 o
  38   2   1       3631.46       3538.83        35.24 o
  40   2   1       1617.71       1553.20        18.90 o
  42   2   1        628.91        603.73        13.41 o
  44   2   1        245.76        257.61        10.64 o
  46   2   1        156.14        170.07         9.82 o
  48   2   1          2.94          7.95        12.70 o
  50   2   1        238.09        235.67        12.67 o
  52   2   1         18.64         16.66        11.79 o
  54   2   1         56.34         60.06        12.37 o
  56   2   1         22.48         11.30        13.36 o
  58   2   1        288.16        314.44        16.63 o
  60   2   1          7.66          7.42        13.88 o
  62   2   1        261.02        311.79        24.31 o
  64   2   1         46.22         35.25        21.05 o
  66   2   1        155.17        201.18        24.87 o
 -61   3   1          3.15         -7.29        21.25 o
 -59   3   1          0.27         -4.85        19.67 o
 -57   3   1         14.94        -18.61        19.63 o
 -55   3   1         69.18         80.39        16.86 o
 -53   3   1          1.79          1.62        14.23 o
 -51   3   1         44.48         28.25        13.66 o
 -49   3   1          6.93         -7.36        12.91 o
 -47   3   1         28.15         46.77        12.98 o
 -45   3   1         42.41         40.80        12.42 o
 -43   3   1         49.48         64.44        11.82 o
 -41   3   1        296.39        328.49        19.98 o
 -39   3   1        296.63        361.44        17.23 o
 -37   3   1        185.13        202.46         9.93 o
 -35   3   1        641.80        621.10        14.31 o
 -33   3   1         86.55         87.84         8.23 o
 -31   3   1        977.90        903.00        15.91 o
 -29   3   1       1789.60       1635.23        23.03 o
 -27   3   1        358.79        325.94        10.71 o
 -25   3   1         78.87         94.22        12.83 o
 -23   3   1       1136.41       1059.92        17.89 o
 -21   3   1       1155.78       1132.37        17.78 o
 -19   3   1        139.56        121.46         9.06 o
 -17   3   1         68.21         72.60         8.49 o
 -15   3   1         29.37         22.41         7.66 o
 -13   3   1         36.47         56.21         9.85 o
 -11   3   1        964.56        881.49        19.68 o
  -9   3   1        292.14        294.84         9.75 o
  -7   3   1        238.20        240.21         5.39 o
  -5   3   1        276.50        294.00         6.64 o
  -3   3   1         12.51          4.17         3.68 o
  -1   3   1         41.62         40.54         3.49 o
   1   3   1        514.81        408.01         5.92 o
   3   3   1        260.42        206.04         5.53 o
   5   3   1        492.36        508.00         7.15 o
   7   3   1         63.56         91.52         5.93 o
   9   3   1        448.13        344.26        10.50 o
  11   3   1        445.47        345.00        11.10 o
  13   3   1        444.64        435.28        11.36 o
  15   3   1        153.78        130.16         8.84 o
  17   3   1        421.79        420.39        13.10 o
  19   3   1          4.75         10.70         8.72 o
  21   3   1         12.49         18.48         9.58 o
  23   3   1        137.07        140.22        10.76 o
  25   3   1         22.04         17.43         5.40 o
  27   3   1        133.57        131.69         8.10 o
  29   3   1       1898.94       1722.93        19.66 o
  31   3   1        700.54        651.25        17.84 o
  33   3   1         10.71         13.85         8.26 o
  35   3   1          9.88         10.35         8.39 o
  37   3   1        691.65        637.30        20.93 o
  39   3   1        669.91        594.43        16.78 o
  41   3   1        726.52        702.80        39.83 o
  43   3   1        314.69        316.97        21.48 o
  45   3   1          0.82          4.88        11.79 o
  47   3   1        109.96        109.80        16.43 o
  49   3   1         10.01          0.30        13.43 o
  51   3   1          1.45         -9.71        15.69 o
  53   3   1         18.58         22.87        14.44 o
  55   3   1          1.29          3.03        13.37 o
  57   3   1          4.99          5.73        19.23 o
  59   3   1         16.09         31.20        20.16 o
  61   3   1         21.23        -11.73        20.91 o
 -54   4   1        112.40        144.28        16.31 o
 -52   4   1        421.85        418.90        28.95 o
 -50   4   1          0.04          3.02        12.83 o
 -48   4   1          2.28          6.43        12.99 o
 -46   4   1        107.44        106.93        13.13 o
 -44   4   1         18.65         29.65        11.80 o
 -42   4   1         71.74         46.87        12.33 o
 -40   4   1        113.27        118.88        10.68 o
 -38   4   1        636.13        616.08        15.82 o
 -36   4   1        268.89        279.05        12.03 o
 -34   4   1         43.88         54.61        10.57 o
 -32   4   1         23.77         43.97        10.49 o
 -30   4   1       1162.60       1057.19        16.96 o
 -28   4   1          0.76          7.48        12.22 o
 -26   4   1        115.53        106.81        13.06 o
 -24   4   1          4.83          6.04        11.38 o
 -22   4   1         49.88         63.24        11.36 o
 -20   4   1        457.02        482.80        16.16 o
 -18   4   1        501.55        487.30        14.76 o
 -16   4   1          0.53         -0.21         9.01 o
 -14   4   1          3.03         -9.67         9.67 o
 -12   4   1         79.42         84.25         5.66 o
 -10   4   1         59.57         50.25         5.95 o
  -8   4   1        314.70        321.18        11.53 o
  -6   4   1        756.42        708.95        10.28 o
  -4   4   1         22.41         26.74         6.72 o
  -2   4   1         70.24         90.43         8.13 o
   0   4   1        974.24        907.29        15.20 o
   2   4   1          0.21         11.60         7.31 o
   4   4   1          0.45         -3.87         7.17 o
   6   4   1         15.96          5.64         5.85 o
   8   4   1         83.11         71.88         5.92 o
  10   4   1        143.34        129.27         5.92 o
  12   4   1        175.30        152.38         6.17 o
  14   4   1          0.15          2.69         9.55 o
  16   4   1         43.12         48.85         9.85 o
  18   4   1         59.41         55.73        10.20 o
  20   4   1          0.72         -0.84        11.67 o
  22   4   1          2.24         -1.15        12.51 o
  24   4   1          3.18          4.30        12.45 o
  26   4   1        152.90        177.31        14.88 o
  28   4   1        570.40        545.24        15.24 o
  30   4   1        376.75        351.59        10.63 o
  32   4   1         52.76         40.35         7.72 o
  34   4   1        145.35        146.30        10.42 o
  36   4   1         73.61         62.61         9.03 o
  38   4   1         61.15         71.81        10.00 o
  40   4   1        590.27        537.12        28.61 o
  42   4   1         41.33         40.66        11.69 o
  44   4   1          0.93         -6.13        11.38 o
  46   4   1         11.14         22.99        12.39 o
  48   4   1         10.55          2.11        12.77 o
  50   4   1         16.26          8.16        13.56 o
  52   4   1         17.64         25.60        14.52 o
 -41   5   1          0.02          5.26        10.20 o
 -39   5   1          8.11         11.41         9.57 o
 -37   5   1          2.54         -4.66         8.43 o
 -35   5   1         29.10         27.81         7.84 o
 -33   5   1          1.32         20.64        30.79 o
 -31   5   1         99.34         89.62        24.46 o
 -29   5   1          9.47          9.39        16.40 o
 -27   5   1        148.37        172.70        17.59 o
 -25   5   1         96.16        101.94        16.65 o
 -23   5   1          2.62         18.27        14.60 o
 -21   5   1         20.09         19.93        14.09 o
 -19   5   1         11.19          3.19         8.72 o
 -17   5   1         96.46         94.39        10.10 o
 -15   5   1         34.60         37.88         7.20 o
 -13   5   1          0.99         -1.42         8.49 o
 -11   5   1          0.53          8.20         8.46 o
  -9   5   1        169.26        171.52        10.19 o
  -7   5   1        126.48        146.94        13.79 o
  -5   5   1       1059.78       1105.94        31.25 o
  -3   5   1        871.58        943.70        18.55 o
  -1   5   1       1242.99       1226.72        20.73 o
   1   5   1        662.97        727.33        22.98 o
   3   5   1       1288.55       1239.41        25.33 o
   5   5   1         11.23         35.01        11.28 o
   7   5   1         77.33         61.55         9.35 o
   9   5   1        174.93        194.85        13.52 o
  11   5   1         66.05         71.46         8.89 o
  13   5   1        212.61        227.23        12.13 o
  15   5   1         72.54         68.57         7.71 o
  17   5   1          0.04          0.68         6.90 o
  19   5   1        101.06        120.52        10.50 o
  21   5   1        124.56        145.16         7.71 o
  23   5   1          0.54         12.79        15.45 o
  25   5   1         82.72        153.73        18.58 o
  27   5   1        457.54        480.67        25.40 o
  29   5   1          3.66         35.58        14.80 o
  31   5   1         52.46         92.50         9.57 o
  33   5   1          6.48          5.76         7.91 o
  35   5   1          2.68          5.98         8.78 o
  37   5   1          6.28         21.55         9.24 o
  39   5   1          6.02         10.60         9.95 o
  41   5   1         39.85         40.37        10.86 o
 -18   6   1          4.88          5.82        10.03 o
 -16   6   1          0.95         -2.80        18.01 o
 -14   6   1          0.95          2.27        12.84 o
 -12   6   1         12.25         26.46        12.48 o
 -10   6   1          0.19          0.31        19.44 o
  -8   6   1         33.99         50.23        12.36 o
  -6   6   1        159.91        185.11        13.71 o
  -4   6   1        436.85        481.58        17.54 o
  -2   6   1         91.58        110.66        17.64 o
   0   6   1        332.13        338.29        16.48 o
   2   6   1         31.47         45.00        11.86 o
   4   6   1         34.21         43.73        11.90 o
   6   6   1         71.15         79.85        12.11 o
   8   6   1        117.30        114.36        18.06 o
  10   6   1         25.11         47.90        12.77 o
  12   6   1        189.69        189.29        14.17 o
  14   6   1        123.64        144.53        12.98 o
  16   6   1         11.35         26.31        16.99 o
  18   6   1          4.71          2.17        10.83 o
 -70   0   2         34.23         53.70        25.62 o
 -68   0   2        103.36        156.76        31.05 o
 -66   0   2         20.65          6.05        22.29 o
 -64   0   2         70.64         83.93        24.23 o
 -62   0   2          4.44          0.60        20.45 o
 -60   0   2         69.24         39.86        42.05 o
 -58   0   2        200.82        222.55        20.59 o
 -56   0   2         12.01         10.71        16.51 o
 -54   0   2         80.13        117.53        17.57 o
 -52   0   2       3368.93       3420.26        48.82 o
 -50   0   2       2655.43       2567.44        40.24 o
 -48   0   2        387.13        331.80        18.48 o
 -46   0   2         23.15        -14.79        14.79 o
 -44   0   2         47.53         47.37        14.41 o
 -42   0   2         38.10         28.35        11.37 o
 -40   0   2         89.58         78.01        12.33 o
 -38   0   2        369.07        343.66        16.99 o
 -36   0   2          5.25         -6.61        10.13 o
 -34   0   2          3.35         -0.70         9.50 o
 -32   0   2        510.51        482.31        14.14 o
 -30   0   2        393.21        447.19        16.62 o
 -28   0   2          1.11          6.31         8.52 o
 -26   0   2         28.72         19.21         8.29 o
 -24   0   2        477.02        495.28        15.31 o
 -22   0   2       1501.35       1440.12        18.85 o
 -20   0   2        820.26        834.81        13.81 o
 -18   0   2        257.45        284.90        14.21 o
 -16   0   2        502.74        544.92        10.23 o
 -14   0   2        367.09        381.89         8.92 o
 -12   0   2       3235.10       3339.76        31.41 o
 -10   0   2       1966.49       1837.26        19.04 o
  -8   0   2       6758.06       6891.80        97.44 o
  -6   0   2      23944.44      25509.02       213.09 o
  -4   0   2       8826.41       9212.21        74.76 o
  -2   0   2       7736.90       8799.15        71.38 o
   0   0   2      35673.62      35818.46       288.12 o
   2   0   2      13548.45      13175.72       167.99 o
   4   0   2       1628.50       1469.78        19.24 o
   6   0   2       6863.84       6680.25        96.68 o
   8   0   2     132184.28     124407.86      1572.26 o
  10   0   2      28099.00      27936.79       245.96 o
  12   0   2       3824.93       3932.90        43.14 o
  14   0   2       1768.17       1675.09        25.96 o
  16   0   2        393.02        427.50        11.20 o
  18   0   2          3.88         16.20         7.38 o
  20   0   2        996.45       1126.04        16.59 o
  22   0   2       2697.46       2898.80        29.85 o
  24   0   2      13527.05      14238.38       117.55 o
  26   0   2        543.46        616.72        16.25 o
  28   0   2       4126.74       4287.25        41.16 o
  30   0   2         42.61         87.57         9.30 o
  32   0   2       2262.56       2139.87        26.10 o
  34   0   2         31.84         42.73        10.08 o
  36   0   2       2201.62       2279.91        28.51 o
  38   0   2        101.02        136.71        12.20 o
  40   0   2        141.46        176.31        16.81 o
  42   0   2        226.31        243.40        18.87 o
  44   0   2          0.19          1.35        14.35 o
  46   0   2       2906.78       2429.87        61.26 o
  48   0   2       1562.59       1372.93        27.41 o
  50   0   2        441.85        408.85        24.09 o
  52   0   2       1381.74       1100.30        29.83 o
  54   0   2         65.72         51.73        16.80 o
  56   0   2         28.85         -3.46        16.89 o
  58   0   2        135.57        169.84        23.21 o
  60   0   2        283.84        279.20        25.57 o
  62   0   2         49.25         45.96        22.82 o
  64   0   2         21.01         55.94        23.58 o
  66   0   2        946.20       1054.77        64.69 o
  68   0   2        395.13        388.06        30.03 o
 -69   1   2         21.30         13.54        14.87 o
 -67   1   2         11.19         18.02        15.48 o
 -65   1   2         81.87        136.85        15.69 o
 -63   1   2         73.74        127.04        15.08 o
 -61   1   2         39.14         31.67        13.40 o
 -59   1   2         16.33         -3.38        12.67 o
 -57   1   2         33.95         38.20        12.80 o
 -55   1   2        188.53        178.32        13.57 o
 -53   1   2       1229.78       1112.80        21.92 o
 -51   1   2        619.61        648.09        18.64 o
 -49   1   2       1587.44       1488.56        22.93 o
 -47   1   2       2067.44       2032.75        23.08 o
 -45   1   2        107.76        130.78         9.81 o
 -43   1   2       3206.23       3043.30        26.96 o
 -41   1   2       3686.81       3437.50        28.76 o
 -39   1   2          8.15          9.41         9.64 o
 -37   1   2        700.91        709.81        12.87 o
 -35   1   2        285.22        278.42        13.45 o
 -33   1   2       1103.72       1114.19        12.99 o
 -31   1   2       2168.90       2261.89        18.59 o
 -29   1   2         74.99        102.78         6.11 o
 -27   1   2       3637.83       3826.94        25.32 o
 -25   1   2       1463.61       1486.52        13.16 o
 -23   1   2       4820.43       4973.60        30.66 o
 -21   1   2       9815.15      10364.23        58.99 o
 -19   1   2       9699.55      10212.27        58.01 o
 -17   1   2        796.85        731.63         8.35 o
 -15   1   2        720.42        667.02         8.13 o
 -13   1   2       2973.55       3001.76        20.11 o
 -11   1   2        398.80        486.24         6.52 o
  -9   1   2        757.40        790.95         7.81 o
  -7   1   2       2083.28       1938.39        13.22 o
  -5   1   2       9337.67       9364.94        52.20 o
  -3   1   2      73882.10      72933.95       412.71 o
  -1   1   2      24156.17      23961.05       136.08 o
   1   1   2      20873.10      20852.33       117.74 o
   3   1   2      32290.26      32323.47       184.34 o
   5   1   2       4581.69       4585.72        27.63 o
   7   1   2       1896.10       1888.61        13.42 o
   9   1   2       8241.34       8474.64        49.38 o
  11   1   2        198.97        208.14         5.96 o
  13   1   2       1281.27       1249.62        11.45 o
  15   1   2          0.66          2.50         4.47 o
  17   1   2        257.44        273.00         6.69 o
  19   1   2        872.05        854.14         9.99 o
  21   1   2        526.62        564.06         9.65 o
  23   1   2         13.39         13.39         5.29 o
  25   1   2       1457.14       1526.35        14.05 o
  27   1   2       2275.35       2266.03        18.25 o
  29   1   2        539.82        513.36         9.69 o
  31   1   2          3.18         -0.28         5.76 o
  33   1   2          3.79         12.65         6.38 o
  35   1   2         62.49         67.85         7.68 o
  37   1   2       1023.19       1025.18        16.05 o
  39   1   2        175.95        188.34         9.71 o
  41   1   2         41.08         32.44         8.92 o
  43   1   2          3.64         -3.31         8.70 o
  45   1   2         48.74         27.48         9.71 o
  47   1   2          7.44         -4.46        10.72 o
  49   1   2        123.39         92.67        11.82 o
  51   1   2         23.39         28.30        11.73 o
  53   1   2         52.34         58.83        12.38 o
  55   1   2         51.27         54.46        12.65 o
  57   1   2          3.17         -4.17        12.52 o
  59   1   2         41.62         26.71        13.88 o
  61   1   2         22.77         15.47        13.45 o
  63   1   2         50.73         57.32        14.68 o
  65   1   2         96.03        142.51        16.32 o
  67   1   2          3.77        -15.42        15.42 o
 -66   2   2         16.85         15.49        22.81 o
 -64   2   2          8.61        -20.68        20.68 o
 -62   2   2          1.54         30.93        21.09 o
 -60   2   2         10.55         16.93        13.55 o
 -58   2   2         42.00         72.40        13.27 o
 -56   2   2         13.78          5.75        12.32 o
 -54   2   2        642.01        591.52        20.13 o
 -52   2   2         53.32         75.58        11.16 o
 -50   2   2        126.20        113.64        11.04 o
 -48   2   2        896.72        804.85        17.85 o
 -46   2   2        200.96        244.72        10.42 o
 -44   2   2       1420.32       1298.42        28.35 o
 -42   2   2        720.01        703.91        13.86 o
 -40   2   2        333.74        318.69        10.38 o
 -38   2   2       2489.27       2372.71        21.31 o
 -36   2   2        496.00        501.55         9.80 o
 -34   2   2        267.29        302.63         8.84 o
 -32   2   2          6.19          4.10         4.47 o
 -30   2   2       1641.78       1634.63        13.15 o
 -28   2   2        349.10        341.65         7.20 o
 -26   2   2       2375.46       2248.94        18.41 o
 -24   2   2       1988.42       1981.82        16.54 o
 -22   2   2        915.03        810.83         9.59 o
 -20   2   2        260.77        252.55         7.92 o
 -18   2   2       4975.51       5049.85        31.69 o
 -16   2   2      11814.11      11869.27        68.79 o
 -14   2   2       4350.86       4597.06        28.67 o
 -12   2   2        191.32        185.26         5.18 o
 -10   2   2        935.68        962.02         9.03 o
  -8   2   2        124.47        123.30         5.24 o
  -6   2   2        227.41        238.97         4.45 o
  -4   2   2        723.45        663.52         7.12 o
  -2   2   2       1561.59       1538.62        11.17 o
   0   2   2        724.64        751.50         7.58 o
   2   2   2        898.37        923.86         8.35 o
   4   2   2       1305.41       1371.19         9.68 o
   6   2   2       1345.37       1504.71        14.23 o
   8   2   2       2568.01       2633.70        19.58 o
  10   2   2       3904.55       4048.92        27.46 o
  12   2   2       2174.49       2310.83        17.52 o
  14   2   2         17.34         35.78         4.36 o
  16   2   2         98.31        114.57         5.01 o
  18   2   2         24.04         27.58         4.77 o
  20   2   2         16.71         13.61         4.98 o
  22   2   2          3.07         -1.63         5.54 o
  24   2   2          3.48         -0.74         3.24 o
  26   2   2          0.43          0.25         3.66 o
  28   2   2          0.21         -4.19         4.19 o
  30   2   2         58.10         63.89         5.49 o
  32   2   2        579.63        542.35        10.70 o
  34   2   2       1163.24       1102.92        16.19 o
  36   2   2       4069.80       3877.50        30.02 o
  38   2   2        386.06        396.09        11.48 o
  40   2   2        516.09        498.67        13.36 o
  42   2   2        927.72        918.26        15.87 o
  44   2   2         23.42         40.72         8.77 o
  46   2   2        234.71        225.87        12.04 o
  48   2   2        219.85        224.63        12.28 o
  50   2   2          2.94          3.35        10.85 o
  52   2   2         37.59         32.19        12.53 o
  54   2   2          0.36         10.85        12.97 o
  56   2   2          7.32         30.69        20.54 o
  58   2   2          5.81         14.83        16.81 o
  60   2   2          6.52         10.02        12.69 o
  62   2   2          5.10        -20.36        20.36 o
  64   2   2         27.97         31.27        22.02 o
 -61   3   2          4.91         -4.99        21.03 o
 -59   3   2          9.31         13.09        21.07 o
 -57   3   2         29.46         22.85        26.64 o
 -55   3   2        130.67        176.96        17.20 o
 -53   3   2          0.01         20.44        17.44 o
 -51   3   2          2.81         12.84        13.66 o
 -49   3   2          3.37          2.42        13.31 o
 -47   3   2          0.25         -6.31        12.38 o
 -45   3   2         14.95         23.81        12.38 o
 -43   3   2          6.20         22.00        11.79 o
 -41   3   2         36.01         45.43        11.33 o
 -39   3   2        186.99        197.11        12.51 o
 -37   3   2        258.52        262.98        11.12 o
 -35   3   2          1.48         12.72         7.76 o
 -33   3   2        147.51        133.96         8.52 o
 -31   3   2         51.06         66.87         7.62 o
 -29   3   2        320.22        307.03        14.77 o
 -27   3   2        907.48        850.97        12.40 o
 -25   3   2        494.98        475.84         9.73 o
 -23   3   2        269.27        235.60         7.57 o
 -21   3   2          1.30         -7.03         8.24 o
 -19   3   2        441.09        486.42         8.44 o
 -17   3   2         62.90         60.86         5.88 o
 -15   3   2       2312.61       2190.31        17.75 o
 -13   3   2        611.18        595.40         7.93 o
 -11   3   2        525.65        531.00         7.68 o
  -9   3   2        297.68        285.77         6.46 o
  -7   3   2        229.60        255.88         7.87 o
  -5   3   2        374.66        389.82         7.48 o
  -3   3   2        360.93        405.48         7.51 o
  -1   3   2         50.03         58.20         3.19 o
   1   3   2        100.38        136.13         6.13 o
   3   3   2        180.50        154.09         5.70 o
   5   3   2        152.38        248.10         6.48 o
   7   3   2        971.90        841.96         9.71 o
   9   3   2        178.77        208.96         6.53 o
  11   3   2       2751.38       2561.44        19.02 o
  13   3   2       1027.07       1168.10        14.85 o
  15   3   2          5.46         18.59         4.47 o
  17   3   2         16.89         18.48         6.28 o
  19   3   2         18.32          7.24         5.75 o
  21   3   2         16.97         14.41         6.18 o
  23   3   2          2.79          2.45         6.53 o
  25   3   2          1.75          3.60         7.11 o
  27   3   2        105.34        107.70         8.50 o
  29   3   2        178.04        186.92         9.83 o
  31   3   2         67.22         55.47         9.17 o
  33   3   2         49.50        142.52        13.26 o
  35   3   2       8751.05       8346.58        68.39 o
  37   3   2       1010.22       1141.58        32.12 o
  39   3   2        858.53        872.57        23.72 o
  41   3   2       2554.89       2379.78        31.91 o
  43   3   2        557.26        587.75        20.44 o
  45   3   2        129.67        133.79        14.24 o
  47   3   2        167.93        167.94        15.13 o
  49   3   2         66.52         59.26        14.01 o
  51   3   2          0.24          6.15        14.37 o
  53   3   2          0.10         10.61        14.94 o
  55   3   2         28.79         34.42        26.04 o
  57   3   2         93.64        171.66        22.68 o
  59   3   2         70.75         84.08        34.46 o
 -54   4   2        630.72        663.76        24.40 o
 -52   4   2        140.23        202.13        16.74 o
 -50   4   2        185.82        186.65        15.87 o
 -48   4   2         30.03         50.48        13.56 o
 -46   4   2         94.81        126.76        13.76 o
 -44   4   2        833.88        825.80        22.16 o
 -42   4   2        307.74        311.88        22.05 o
 -40   4   2        248.10        254.23        13.32 o
 -38   4   2       1178.32       1137.84        20.25 o
 -36   4   2         76.63        117.66        19.85 o
 -34   4   2        337.75        299.59        12.63 o
 -32   4   2          0.10         16.26         7.81 o
 -30   4   2        653.35        581.30        18.21 o
 -28   4   2         84.91        101.42         8.63 o
 -26   4   2         86.95        112.77         6.98 o
 -24   4   2        133.45        128.43         6.64 o
 -22   4   2          0.61         -4.28         5.57 o
 -20   4   2         15.31          8.11         5.33 o
 -18   4   2         37.64         36.81         5.88 o
 -16   4   2          2.31         39.30        12.39 o
 -14   4   2       2569.52       2387.05        21.02 o
 -12   4   2         23.66         55.18         7.54 o
 -10   4   2        798.69        707.51        11.76 o
  -8   4   2          5.24         22.60         6.24 o
  -6   4   2       1124.29       1004.52        12.61 o
  -4   4   2         15.78         37.31         7.16 o
  -2   4   2       1362.67       1242.07        18.32 o
   0   4   2        482.78        515.46        14.56 o
   2   4   2        653.23        593.68        14.13 o
   4   4   2        574.73        559.38        10.26 o
   6   4   2         35.08         49.03         6.24 o
   8   4   2        855.45        783.31        12.46 o
  10   4   2        417.12        405.46        12.35 o
  12   4   2        402.72        360.78        12.14 o
  14   4   2         65.49        112.26         7.56 o
  16   4   2        468.56        391.44         9.49 o
  18   4   2          3.49          7.70         5.97 o
  20   4   2          0.21         -1.05         6.27 o
  22   4   2         15.42         13.77         6.89 o
  24   4   2         49.06         46.12         7.26 o
  26   4   2          4.36         -0.05         7.30 o
  28   4   2         43.87         40.18         7.99 o
  30   4   2         49.33         49.59         8.60 o
  32   4   2        438.49        391.34        12.97 o
  34   4   2        116.11        113.45        11.61 o
  36   4   2         62.72         94.91        10.51 o
  38   4   2        659.87        619.02        17.72 o
  40   4   2        209.88        234.59        12.74 o
  42   4   2        171.08        167.25        12.70 o
  44   4   2         47.46         59.33        12.17 o
  46   4   2        148.65        130.49        14.62 o
  48   4   2          3.46         -4.80        13.20 o
  50   4   2         51.12         53.14        14.66 o
  52   4   2         12.80         38.00        15.03 o
 -41   5   2         13.30         11.41        12.89 o
 -39   5   2         44.59         56.92        11.02 o
 -37   5   2         41.11         35.77        14.15 o
 -35   5   2        303.27        308.27        13.04 o
 -33   5   2        140.30        125.65         8.84 o
 -31   5   2         18.15         20.36        11.14 o
 -29   5   2         49.06         54.31         7.97 o
 -27   5   2          0.00          2.24         9.98 o
 -25   5   2         80.94         88.18         9.67 o
 -23   5   2         11.24         14.03         7.79 o
 -21   5   2         54.82         50.49        12.83 o
 -19   5   2          2.81          1.76         9.35 o
 -17   5   2         26.96         24.06         7.92 o
 -15   5   2         36.33         19.73         9.60 o
 -13   5   2         90.36         87.61         9.69 o
 -11   5   2         72.51         72.94         9.45 o
  -9   5   2        389.91        359.61        13.78 o
  -7   5   2          5.55         13.90         9.31 o
  -5   5   2        437.35        463.28        15.50 o
  -3   5   2        531.81        480.85        16.13 o
  -1   5   2        140.45        168.80        11.36 o
   1   5   2        741.20        707.80        17.47 o
   3   5   2        150.56        216.62        15.41 o
   5   5   2          6.17          9.96        11.53 o
   7   5   2        108.37        118.34        10.44 o
   9   5   2         68.75         75.61         9.83 o
  11   5   2         29.23         34.10         9.46 o
  13   5   2         54.60         50.53        10.21 o
  15   5   2        184.59        183.62         9.69 o
  17   5   2        305.62        287.03        12.57 o
  19   5   2        212.94        197.30        11.19 o
  21   5   2         84.46         89.60         8.97 o
  23   5   2         55.59         60.28         8.89 o
  25   5   2         85.41        105.71         9.11 o
  27   5   2          3.51         29.42         8.38 o
  29   5   2         29.09         48.70        12.25 o
  31   5   2        219.43        255.36        16.39 o
  33   5   2          1.43         18.69         9.17 o
  35   5   2         69.02         85.89        10.53 o
  37   5   2         14.18         19.60        10.07 o
  39   5   2         22.56          9.77        11.17 o
 -18   6   2          0.07        -34.20        34.20 o
 -16   6   2          1.21         16.44        20.61 o
 -14   6   2          0.00        -11.98        11.98 o
 -12   6   2          1.65          1.83        12.16 o
 -10   6   2          6.87         -9.50        25.27 o
  -8   6   2         15.69         18.68        14.95 o
  -6   6   2         44.63         30.49        13.46 o
  -4   6   2         50.13         57.74        22.66 o
  -2   6   2         65.84        126.50        13.38 o
   0   6   2        971.64        893.50        45.23 o
   2   6   2         64.02        120.03        12.94 o
   4   6   2         22.73         43.97        12.36 o
   6   6   2         99.02         95.52        14.03 o
   8   6   2          0.17          1.77        12.75 o
  10   6   2         66.21         79.70        15.13 o
  12   6   2          3.83         -3.68        21.29 o
  14   6   2         33.68         35.71        20.36 o
  16   6   2        134.61        183.73        51.75 o
 -69   1   3          9.22         33.75        17.44 o
 -67   1   3          5.15        -14.70        14.70 o
 -65   1   3         81.42        102.13        15.63 o
 -63   1   3         87.31         94.02        14.85 o
 -61   1   3         33.40         21.81        13.59 o
 -59   1   3          0.12          7.79        12.30 o
 -57   1   3         37.73         28.96        12.53 o
 -55   1   3         12.40          2.87        12.17 o
 -53   1   3          0.01         15.46        12.01 o
 -51   1   3          8.70         -2.24        11.42 o
 -49   1   3       1007.77        864.58        21.45 o
 -47   1   3        485.54        454.78        18.22 o
 -45   1   3       3155.01       2990.68        27.60 o
 -43   1   3       3110.75       2874.60        26.71 o
 -41   1   3       3477.57       3221.24        27.85 o
 -39   1   3        187.46        194.71         9.56 o
 -37   1   3        157.52        149.97         8.62 o
 -35   1   3         60.47         79.16         7.23 o
 -33   1   3        434.99        482.75        10.22 o
 -31   1   3          0.25          8.67         5.95 o
 -29   1   3        175.19        152.22         7.11 o
 -27   1   3        381.06        440.09         9.08 o
 -25   1   3       1563.28       1645.76        14.64 o
 -23   1   3        476.01        455.97         8.87 o
 -21   1   3       1204.96       1319.57        13.37 o
 -19   1   3       7025.31       7496.82        44.06 o
 -17   1   3       2528.82       2847.18        19.46 o
 -15   1   3          8.90         19.68         5.03 o
 -13   1   3         23.97         23.80         4.82 o
 -11   1   3       3026.05       3389.42        22.93 o
  -9   1   3       1756.60       1883.37        13.96 o
  -7   1   3       1432.58       1574.73        12.54 o
  -5   1   3      13581.11      13994.56        80.39 o
  -3   1   3      28990.44      29388.77       188.10 o
  -1   1   3       1953.66       2028.40        14.84 o
   1   1   3       2337.19       2368.39        18.99 o
   3   1   3        549.61        652.70         8.34 o
   5   1   3        394.49        476.84         7.70 o
   7   1   3       2886.14       2890.93        20.91 o
   9   1   3        317.63        264.82         7.75 o
  11   1   3      16177.70      16396.34       100.17 o
  13   1   3       8056.08       7982.26        50.92 o
  15   1   3       3558.09       3749.92        25.03 o
  17   1   3        514.46        512.76         9.01 o
  19   1   3        644.14        770.68        11.41 o
  21   1   3       1320.97       1454.72        13.78 o
  23   1   3         32.64         28.44         6.05 o
  25   1   3        928.19       1058.52        12.69 o
  27   1   3        689.33        736.19        11.37 o
  29   1   3         91.11         93.91         6.95 o
  31   1   3          0.80         -6.66         6.66 o
  33   1   3        355.91        304.06        12.72 o
  35   1   3        788.20        741.28        14.14 o
  37   1   3        210.48        219.77        11.51 o
  39   1   3          7.27         -5.74         8.09 o
  41   1   3        498.57        539.40        16.76 o
  43   1   3         91.72         97.67        10.32 o
  45   1   3        269.18        273.56        13.38 o
  47   1   3        641.44        604.35        18.36 o
  49   1   3        417.17        384.52        28.49 o
  51   1   3         20.40         18.93        12.52 o
  53   1   3          0.61        -12.30        12.30 o
  55   1   3         67.22         80.49        13.65 o
  57   1   3         21.72         33.73        13.59 o
  59   1   3          6.70         15.01        21.51 o
  61   1   3          0.10         -0.75        22.86 o
  63   1   3          0.52         -7.03        16.63 o
  65   1   3         46.05         59.55        16.65 o
 -66   2   3         40.21         20.87        21.84 o
 -64   2   3         89.31         46.51        22.07 o
 -62   2   3          0.37         -5.67        16.11 o
 -60   2   3          5.57        -13.68        13.84 o
 -58   2   3        153.60        124.73        14.92 o
 -56   2   3        114.65        108.30        18.56 o
 -54   2   3        351.50        357.72        19.42 o
 -52   2   3        718.57        659.95        20.39 o
 -50   2   3        173.54        164.76        12.28 o
 -48   2   3         24.76         26.79        13.24 o
 -46   2   3        435.70        428.20        14.66 o
 -44   2   3          2.14         -2.64         8.33 o
 -42   2   3        166.40        121.17        11.05 o
 -40   2   3        114.95        103.83        10.13 o
 -38   2   3         13.07         13.19         7.05 o
 -36   2   3         19.65         27.00         6.75 o
 -34   2   3        336.59        372.09        10.34 o
 -32   2   3         28.62         30.73         6.07 o
 -30   2   3       1136.93       1150.27        12.98 o
 -28   2   3        214.74        254.22         8.01 o
 -26   2   3        540.81        536.15         8.19 o
 -24   2   3        609.16        678.21         8.46 o
 -22   2   3         48.33         37.41         4.35 o
 -20   2   3       4968.27       4817.14        27.96 o
 -18   2   3       1469.29       1443.82        12.33 o
 -16   2   3        668.29        599.86         7.01 o
 -14   2   3       2476.91       2752.43        18.72 o
 -12   2   3       3736.37       3436.62        23.18 o
 -10   2   3        311.53        315.42         6.88 o
  -8   2   3        114.90        113.01         5.58 o
  -6   2   3       2009.34       2083.00        15.15 o
  -4   2   3       1007.45       1114.26        10.40 o
  -2   2   3       2598.89       2610.20        17.64 o
   0   2   3       4657.90       4749.52        28.85 o
   2   2   3         31.80         45.54         7.69 o
   4   2   3         39.82         50.97         4.80 o
   6   2   3       1729.92       1712.00        13.55 o
   8   2   3        761.17        781.98         9.13 o
  10   2   3       1248.70       1383.09        12.02 o
  12   2   3        378.01        468.95         7.78 o
  14   2   3        177.32        224.99         6.88 o
  16   2   3       1276.77       1339.41        13.39 o
  18   2   3       1608.53       1527.51        13.35 o
  20   2   3         30.11         46.99         5.26 o
  22   2   3          5.66         -3.34         5.27 o
  24   2   3        472.61        480.71         9.78 o
  26   2   3        272.30        264.41        10.44 o
  28   2   3         96.62        105.65         7.09 o
  30   2   3        207.53        185.52         7.87 o
  32   2   3       2929.12       2745.71        23.54 o
  34   2   3        224.31        244.96         9.26 o
  36   2   3       2032.50       1884.16        20.67 o
  38   2   3        367.59        361.74        11.44 o
  40   2   3        369.74        385.86        12.59 o
  42   2   3        495.00        515.69        14.21 o
  44   2   3        919.35        936.36        17.17 o
  46   2   3         31.56         16.50        14.72 o
  48   2   3         17.55         21.50        12.32 o
  50   2   3         10.33         -7.42        14.38 o
  52   2   3         69.17         78.67        13.64 o
  54   2   3         60.03         70.53        14.57 o
  56   2   3          4.10          1.57        20.81 o
  58   2   3          0.67         20.70        14.70 o
  60   2   3         42.33         79.44        22.13 o
  62   2   3         97.39        125.28        26.17 o
 -61   3   3         71.13         55.14        22.55 o
 -59   3   3          0.27        -19.40        19.40 o
 -57   3   3        171.71        232.94        22.74 o
 -55   3   3        122.70        150.28        20.93 o
 -53   3   3         31.91         63.68        15.64 o
 -51   3   3          1.11          4.80        25.03 o
 -49   3   3          2.70         12.73        13.73 o
 -47   3   3         19.38         10.15        13.12 o
 -45   3   3         63.45         88.36        13.91 o
 -43   3   3          1.60          6.35        12.24 o
 -41   3   3        138.10        101.54        11.97 o
 -39   3   3          0.34          6.37        10.83 o
 -37   3   3         82.08         74.23        10.32 o
 -35   3   3          4.57         13.05        10.22 o
 -33   3   3        222.46        204.18        14.62 o
 -31   3   3         12.48         -7.40         8.43 o
 -29   3   3         30.11         32.89         7.73 o
 -27   3   3          2.30          1.02         7.32 o
 -25   3   3          6.06         -3.86         6.50 o
 -23   3   3        147.52        154.59         7.67 o
 -21   3   3       1029.60        972.88        13.00 o
 -19   3   3        839.98        776.74        10.65 o
 -17   3   3        625.21        617.05         9.85 o
 -15   3   3       1383.69       1360.98        13.26 o
 -13   3   3       3698.95       3470.51        24.14 o
 -11   3   3        208.93        259.36         9.63 o
  -9   3   3        408.78        371.86         8.52 o
  -7   3   3        253.95        247.43         7.29 o
  -5   3   3        953.46        854.65         8.38 o
  -3   3   3        901.46        819.45         9.33 o
  -1   3   3         58.43         61.18         4.93 o
   1   3   3         56.99         60.71         4.87 o
   3   3   3         27.70         34.28         3.92 o
   5   3   3         85.47         62.71         5.61 o
   7   3   3        217.27        251.86         8.17 o
   9   3   3          7.88          6.45         5.37 o
  11   3   3       1073.83        982.95        15.47 o
  13   3   3         92.46        124.68         7.22 o
  15   3   3        209.17        225.37         7.48 o
  17   3   3         16.44         24.61         8.56 o
  19   3   3          0.02         -2.83         5.99 o
  21   3   3         28.62         31.71         7.79 o
  23   3   3          3.39         -3.17         8.47 o
  25   3   3         37.59         32.10         8.96 o
  27   3   3          4.23         -1.94         9.22 o
  29   3   3         33.09         20.18         9.78 o
  31   3   3          5.50         -9.82         9.82 o
  33   3   3          2.51        -10.18        10.18 o
  35   3   3        267.20        292.50        13.36 o
  37   3   3       1444.99       1437.78        25.58 o
  39   3   3       1752.53       1750.46        28.55 o
  41   3   3         34.75         72.27        13.12 o
  43   3   3          2.61         27.78        20.36 o
  45   3   3        229.00        243.26        16.01 o
  47   3   3        180.13        184.43        15.90 o
  49   3   3        226.26        235.06        29.32 o
  51   3   3          7.51         21.15        18.41 o
  53   3   3          0.01         11.61        18.63 o
  55   3   3          6.46         -9.66        18.95 o
  57   3   3          0.08         27.52        20.16 o
 -54   4   3        190.16        231.74        18.19 o
 -52   4   3          2.52          2.37        15.20 o
 -50   4   3         84.05         94.90        15.40 o
 -48   4   3         30.36         43.10        13.94 o
 -46   4   3         16.73         27.71        13.01 o
 -44   4   3        483.08        512.02        28.01 o
 -42   4   3         63.59         73.69        12.12 o
 -40   4   3         13.14         40.73        11.24 o
 -38   4   3       1189.88       1231.48        22.02 o
 -36   4   3        297.69        285.66        22.24 o
 -34   4   3         12.19         30.44         9.22 o
 -32   4   3         53.62         49.08         9.24 o
 -30   4   3         52.32         39.89         8.83 o
 -28   4   3         88.78         79.05        14.25 o
 -26   4   3         24.72         37.74         7.89 o
 -24   4   3        381.07        359.74        11.21 o
 -22   4   3        187.91        189.44         8.62 o
 -20   4   3        216.60        204.22         9.03 o
 -18   4   3         42.32         30.94         7.16 o
 -16   4   3        357.07        321.05         9.88 o
 -14   4   3        760.81        692.89        12.91 o
 -12   4   3          9.27         16.58         6.97 o
 -10   4   3        228.58        243.60         8.74 o
  -8   4   3       1969.49       1974.98        18.98 o
  -6   4   3       1798.33       1684.28        16.89 o
  -4   4   3         41.77         69.60         6.46 o
  -2   4   3        586.42        546.87        15.59 o
   0   4   3        419.84        412.87        14.05 o
   2   4   3         15.24         26.38         6.76 o
   4   4   3          5.85          2.77         6.58 o
   6   4   3         49.29         58.05         7.32 o
   8   4   3       1199.92       1122.11        15.12 o
  10   4   3         76.22        116.55         9.80 o
  12   4   3         17.37         21.24         7.27 o
  14   4   3        168.62        155.07         9.17 o
  16   4   3         90.54         85.35         7.98 o
  18   4   3        355.01        295.77        11.31 o
  20   4   3        148.35        133.04         9.35 o
  22   4   3        110.04        127.75         9.27 o
  24   4   3        199.33        195.61        10.12 o
  26   4   3          5.08         -4.55         8.81 o
  28   4   3         11.36          5.76         9.37 o
  30   4   3         14.39          3.28         9.39 o
  32   4   3        163.91        170.45        11.16 o
  34   4   3        107.25        111.59        10.86 o
  36   4   3        865.99        795.24        20.27 o
  38   4   3         34.16         58.46        11.88 o
  40   4   3        319.71        335.69        15.07 o
  42   4   3         90.54        110.88        17.04 o
  44   4   3        150.50        166.07        15.18 o
  46   4   3        382.48        401.95        18.46 o
  48   4   3        113.55        113.68        15.49 o
  50   4   3         35.33         73.32        16.21 o
 -41   5   3         61.16         54.85        13.66 o
 -39   5   3        332.76        396.45        22.69 o
 -37   5   3        187.17        204.15        17.88 o
 -35   5   3         22.97         47.13        14.36 o
 -33   5   3          0.65          8.14        11.96 o
 -31   5   3          0.00          6.99         9.31 o
 -29   5   3          0.09          8.58         9.02 o
 -27   5   3          0.21         -4.16         9.04 o
 -25   5   3         97.59         96.32        18.30 o
 -23   5   3          6.30          1.28        14.47 o
 -21   5   3          0.95         -9.49         9.49 o
 -19   5   3         11.90         -4.00        11.59 o
 -17   5   3         37.67         29.95        17.07 o
 -15   5   3          0.05        -10.02        12.10 o
 -13   5   3         15.31          6.90        10.82 o
 -11   5   3         60.95         62.69        14.54 o
  -9   5   3          2.70         11.68        10.09 o
  -7   5   3         78.65         66.64        10.92 o
  -5   5   3        104.58        102.88        11.36 o
  -3   5   3        156.20        144.90        12.16 o
  -1   5   3          0.01         11.09        10.36 o
   1   5   3          9.96         10.89        10.36 o
   3   5   3        106.26        110.60        12.61 o
   5   5   3        114.10        157.67        17.67 o
   7   5   3        288.38        303.09        15.49 o
   9   5   3         64.99         91.26        11.03 o
  11   5   3          3.39         15.77        11.04 o
  13   5   3        191.79        184.41        10.90 o
  15   5   3          6.52          9.05         9.36 o
  17   5   3        111.26        117.03        10.36 o
  19   5   3          8.24         31.91         9.66 o
  21   5   3        583.31        535.45        16.20 o
  23   5   3         33.67         50.05        10.11 o
  25   5   3         36.74         24.67        10.11 o
  27   5   3          3.37         25.60        10.19 o
  29   5   3         23.25         37.45        10.47 o
  31   5   3          5.42         15.44        10.36 o
  33   5   3          0.65         10.33        11.15 o
  35   5   3         22.57         35.21        11.65 o
  37   5   3         10.70         11.57        11.69 o
 -14   6   3         13.34          8.15        13.16 o
 -12   6   3          4.92         -2.37        13.32 o
 -10   6   3          2.36         -4.57        13.72 o
  -8   6   3          0.61          5.37        13.59 o
  -6   6   3        129.73        102.47        15.19 o
  -4   6   3         97.35         96.05        14.81 o
  -2   6   3         70.21         98.67        13.55 o
   0   6   3        325.03        315.60        16.25 o
   2   6   3         87.26        119.90        15.73 o
   4   6   3        580.38        596.60        33.47 o
   6   6   3         75.47        112.39        16.86 o
   8   6   3         58.34         90.34        14.78 o
  10   6   3          7.56         30.58        15.13 o
 -70   0   4        269.62        351.36        48.52 o
 -68   0   4        288.25        440.16        71.81 o
 -66   0   4         87.51        122.11        26.49 o
 -64   0   4         32.40         43.22        30.41 o
 -62   0   4          0.13         32.70        21.37 o
 -60   0   4         52.09         45.81        25.88 o
 -58   0   4         13.52          4.21        21.49 o
 -56   0   4        223.97        232.50        22.05 o
 -54   0   4        106.16        128.91        18.30 o
 -52   0   4        970.86        942.43        29.40 o
 -50   0   4         57.05         86.45        17.55 o
 -48   0   4       1172.49       1192.01        33.77 o
 -46   0   4       2371.61       2591.29        65.49 o
 -44   0   4      22734.65      21508.23       205.84 o
 -42   0   4       3628.11       3845.38        49.38 o
 -40   0   4         20.48         25.51        16.38 o
 -38   0   4       3443.50       3215.05        36.76 o
 -36   0   4       1205.05       1152.96        21.80 o
 -34   0   4        202.52        238.43        13.53 o
 -32   0   4        127.68        121.23        11.21 o
 -30   0   4          0.03          1.64         7.86 o
 -28   0   4          3.18          8.12         7.71 o
 -26   0   4        137.55        153.66         8.80 o
 -24   0   4         35.52         58.05         7.99 o
 -22   0   4        125.26        171.32         9.95 o
 -20   0   4        983.98       1013.22        17.26 o
 -18   0   4         21.34         31.38         8.41 o
 -16   0   4       5287.67       5530.98        57.19 o
 -14   0   4      12073.31      12855.75       121.86 o
 -12   0   4        255.66        321.03        13.60 o
 -10   0   4        268.68        301.46        10.32 o
  -8   0   4          3.87          0.53         7.42 o
  -6   0   4       3078.83       3055.95        30.06 o
  -4   0   4       2255.90       2289.38        24.05 o
  -2   0   4       2537.97       2687.94        26.97 o
   0   0   4       6568.88       6936.31        59.60 o
   2   0   4        139.02        161.71         8.67 o
   4   0   4       1581.09       1667.84        19.87 o
   6   0   4       2041.88       2266.00        24.52 o
   8   0   4       2734.98       2902.61        33.57 o
  10   0   4        875.94        933.43        17.84 o
  12   0   4        181.79        222.62        11.80 o
  14   0   4       1444.45       1556.39        23.29 o
  16   0   4       6791.33       7206.34        72.37 o
  18   0   4       4699.70       4809.54        51.69 o
  20   0   4       3937.54       4120.81        46.01 o
  22   0   4         40.48         17.58        10.24 o
  24   0   4         81.78        111.44        11.59 o
  26   0   4        363.45        401.82        14.02 o
  28   0   4        395.93        436.30        15.45 o
  30   0   4        128.51        151.83        12.33 o
  32   0   4        285.09        297.39        13.98 o
  34   0   4         11.26         23.20        13.03 o
  36   0   4          5.71        -13.13        13.13 o
  38   0   4        299.42        321.78        18.30 o
  40   0   4          1.17          7.83        14.70 o
  42   0   4         43.28         34.57        15.33 o
  44   0   4         97.48        120.74        16.04 o
  46   0   4        238.92        249.21        19.70 o
  48   0   4        131.92        127.89        18.65 o
  50   0   4         12.65          1.83        17.56 o
  52   0   4          0.36          9.70        20.13 o
  54   0   4         43.91         30.43        20.81 o
  56   0   4          6.39         55.64        21.73 o
  58   0   4         28.53         50.04        22.29 o
  60   0   4         21.37         32.68        23.32 o
  62   0   4         11.29         -3.22        39.46 o
  64   0   4          3.71        -12.29        24.70 o
 -69   1   4          0.00        -14.56        17.04 o
 -67   1   4         45.42         37.24        19.12 o
 -65   1   4          3.92         16.49        15.61 o
 -63   1   4         37.99         34.04        14.87 o
 -61   1   4          6.18        -13.89        13.89 o
 -59   1   4         10.29         10.80        13.93 o
 -57   1   4          5.17         11.12        12.86 o
 -55   1   4          4.06         -0.69        14.03 o
 -53   1   4         51.84         72.49        15.92 o
 -51   1   4        194.11        195.15        13.74 o
 -49   1   4        298.23        295.96        14.52 o
 -47   1   4        387.56        397.15        14.93 o
 -45   1   4       1134.91       1078.63        19.32 o
 -43   1   4       1244.32       1202.63        18.50 o
 -41   1   4       3395.17       3224.94        28.55 o
 -39   1   4        290.96        280.91        12.46 o
 -37   1   4        144.26        129.33         8.66 o
 -35   1   4          0.37         -5.29         7.02 o
 -33   1   4        138.94        148.04         9.67 o
 -31   1   4          2.49          4.58         6.37 o
 -29   1   4         56.57         67.30         6.60 o
 -27   1   4          0.05         14.91         5.84 o
 -25   1   4         50.30         75.16         6.16 o
 -23   1   4        761.54        772.70        10.56 o
 -21   1   4          9.58         14.45         5.48 o
 -19   1   4       2936.30       3104.57        21.71 o
 -17   1   4       2344.66       2626.96        22.43 o
 -15   1   4        915.41       1083.17        14.98 o
 -13   1   4      22265.89      23552.46       137.36 o
 -11   1   4       3843.87       3929.54        27.90 o
  -9   1   4       2169.00       2489.22        19.52 o
  -7   1   4       3767.50       3664.24        24.73 o
  -5   1   4       1149.41       1300.72        12.27 o
  -3   1   4      14064.00      14630.73        84.73 o
  -1   1   4       1115.88       1130.81        11.63 o
   1   1   4       3195.28       3234.59        22.27 o
   3   1   4        650.50        652.13         9.42 o
   5   1   4      14122.62      14505.99        84.10 o
   7   1   4       1960.77       2019.00        17.14 o
   9   1   4       4821.76       5077.69        37.27 o
  11   1   4       2122.24       2337.33        19.31 o
  13   1   4        816.45        789.12        10.65 o
  15   1   4       2615.65       2569.43        19.60 o
  17   1   4        113.73        130.83         7.02 o
  19   1   4         46.84         67.01         6.38 o
  21   1   4       5239.88       5419.96        35.48 o
  23   1   4        147.43        128.15         7.22 o
  25   1   4       1398.06       1473.36        15.42 o
  27   1   4         20.68         31.03         7.00 o
  29   1   4       1949.71       1917.88        18.49 o
  31   1   4         12.45         16.85         7.58 o
  33   1   4       3918.03       3820.47        30.85 o
  35   1   4       2597.30       2466.46        26.23 o
  37   1   4          0.82         17.42         9.08 o
  39   1   4        127.62        137.01        14.06 o
  41   1   4          0.49        -10.23        10.23 o
  43   1   4        264.43        245.33        13.64 o
  45   1   4       2118.19       2031.00        37.30 o
  47   1   4        672.04        655.37        26.72 o
  49   1   4        246.61        235.67        14.74 o
  51   1   4        113.12        117.89        13.46 o
  53   1   4         52.23         55.84        13.49 o
  55   1   4          4.00          9.37        13.19 o
  57   1   4          0.19         28.37        15.00 o
  59   1   4         25.56         40.79        22.58 o
  61   1   4          8.14         12.82        15.63 o
  63   1   4         30.06         43.79        22.04 o
  65   1   4         69.06         48.44        25.49 o
 -66   2   4         48.70         79.81        28.57 o
 -64   2   4          7.88         -9.12        21.66 o
 -62   2   4         23.32        -14.77        14.77 o
 -60   2   4          0.00        -14.33        14.33 o
 -58   2   4         46.98         45.91        14.63 o
 -56   2   4         17.81         20.50        18.36 o
 -54   2   4         75.14         73.51        14.04 o
 -52   2   4        189.20        159.58        14.48 o
 -50   2   4         20.77         19.21        12.08 o
 -48   2   4        237.19        234.47        13.25 o
 -46   2   4         80.90         92.42         9.95 o
 -44   2   4          1.85         18.55         8.88 o
 -42   2   4          4.25         -0.60         8.66 o
 -40   2   4       1057.91        945.04        15.96 o
 -38   2   4        172.60        153.30         9.16 o
 -36   2   4         69.85         58.39         7.64 o
 -34   2   4        208.81        269.58        10.01 o
 -32   2   4         65.71         73.13         7.11 o
 -30   2   4       1560.68       1609.07        16.47 o
 -28   2   4        705.78        700.01        11.53 o
 -26   2   4         72.57         78.04         6.66 o
 -24   2   4         30.48         28.92         6.09 o
 -22   2   4        248.31        299.02         8.18 o
 -20   2   4          1.72          3.49         5.24 o
 -18   2   4        507.06        480.95         8.90 o
 -16   2   4       3182.53       3060.47        21.27 o
 -14   2   4       3888.81       3927.23        25.71 o
 -12   2   4         50.24         77.14         5.60 o
 -10   2   4       4580.51       4596.99        29.07 o
  -8   2   4      11308.63      11195.79        64.03 o
  -6   2   4       8040.48       8216.43        50.36 o
  -4   2   4        508.59        539.12         8.91 o
  -2   2   4       3911.69       4079.58        27.07 o
   0   2   4       5302.92       5373.11        34.13 o
   2   2   4       1418.20       1499.79        13.40 o
   4   2   4        147.51        178.74         6.48 o
   6   2   4         24.77         32.18         5.26 o
   8   2   4        446.90        517.43         8.94 o
  10   2   4        537.69        565.23         9.25 o
  12   2   4         81.39        100.84         6.05 o
  14   2   4         35.39         45.58         5.59 o
  16   2   4        827.55        801.42        10.74 o
  18   2   4        382.90        397.30         9.81 o
  20   2   4        378.39        398.66        10.05 o
  22   2   4       1713.99       1689.09        17.04 o
  24   2   4        361.65        385.96        12.70 o
  26   2   4        213.79        209.42         8.39 o
  28   2   4          0.13         -7.15         7.15 o
  30   2   4       1039.77       1008.38        15.23 o
  32   2   4       2132.29       2102.62        22.78 o
  34   2   4        468.06        474.14        13.52 o
  36   2   4        299.89        302.53        11.30 o
  38   2   4        866.08        817.14        16.24 o
  40   2   4          4.02         12.57         9.22 o
  42   2   4        610.48        629.71        20.73 o
  44   2   4       1787.33       1808.40        23.04 o
  46   2   4         87.24        104.66        13.54 o
  48   2   4        103.78        111.23        14.32 o
  50   2   4        211.65        206.64        15.33 o
  52   2   4        152.70        165.93        19.89 o
  54   2   4          3.00          8.31        14.04 o
  56   2   4          9.84         13.10        14.94 o
  58   2   4          5.94          3.24        17.55 o
  60   2   4        105.25        136.25        23.65 o
  62   2   4         42.65        107.32        30.95 o
 -61   3   4        148.55        130.81        24.10 o
 -59   3   4         18.35         20.63        21.83 o
 -57   3   4        690.92        770.13        33.16 o
 -55   3   4        577.42        646.44        50.74 o
 -53   3   4          8.81         18.03        19.21 o
 -51   3   4        247.46        285.64        22.13 o
 -49   3   4         73.61         77.62        15.00 o
 -47   3   4          0.03         10.03        13.94 o
 -45   3   4        241.02        260.31        15.34 o
 -43   3   4         30.50         27.53        12.51 o
 -41   3   4        343.66        345.89        27.08 o
 -39   3   4          4.22         15.51        11.59 o
 -37   3   4        358.84        297.32        13.35 o
 -35   3   4         37.48         23.10        12.92 o
 -33   3   4        913.82        764.01        17.41 o
 -31   3   4         78.36         76.05         9.86 o
 -29   3   4        482.18        442.77        13.82 o
 -27   3   4        204.43        195.69        11.14 o
 -25   3   4          1.82         -1.54         8.40 o
 -23   3   4        118.37        100.15         8.74 o
 -21   3   4         51.77         50.82         7.79 o
 -19   3   4        348.04        364.24        11.74 o
 -17   3   4       1772.62       1670.86        16.80 o
 -15   3   4        211.10        245.56         8.68 o
 -13   3   4        373.26        356.28         9.47 o
 -11   3   4         43.74         65.68         4.72 o
  -9   3   4       3428.75       3182.96        20.51 o
  -7   3   4       1290.75       1296.82        12.78 o
  -5   3   4        795.20        846.54        12.13 o
  -3   3   4       1763.05       1655.10        14.53 o
  -1   3   4        291.77        334.97         8.25 o
   1   3   4         25.53         23.27         5.45 o
   3   3   4         34.28         41.37         5.50 o
   5   3   4         43.00         65.67         5.75 o
   7   3   4        132.68        145.23         5.32 o
   9   3   4          7.89         12.62         4.40 o
  11   3   4         54.92         41.55         6.63 o
  13   3   4         40.83         26.31         8.46 o
  15   3   4         41.21         77.74         7.39 o
  17   3   4         16.90          8.59         7.01 o
  19   3   4         50.48         45.51         7.47 o
  21   3   4        229.60        259.25        11.40 o
  23   3   4          0.01          1.13        10.88 o
  25   3   4          7.76         14.71        11.86 o
  27   3   4          1.22         -9.76         9.76 o
  29   3   4         28.92          3.59        10.34 o
  31   3   4          7.40        -10.13        10.13 o
  33   3   4         45.42         22.96        11.64 o
  35   3   4         85.07         71.12        13.32 o
  37   3   4        119.70        117.95        13.90 o
  39   3   4         22.99         29.99        13.58 o
  41   3   4        469.27        481.45        18.37 o
  43   3   4        657.34        719.04        24.67 o
  45   3   4         29.79         57.79        15.14 o
  47   3   4          0.00          2.50        14.68 o
  49   3   4        128.62        142.08        19.76 o
  51   3   4        243.64        249.69        25.62 o
  53   3   4         91.07         82.85        23.78 o
  55   3   4          7.76         45.02        20.89 o
 -52   4   4          0.16         18.16        15.32 o
 -50   4   4         36.23         32.67        15.29 o
 -48   4   4        106.02        146.67        20.73 o
 -46   4   4        166.28        188.68        15.23 o
 -44   4   4         78.17         84.59        13.70 o
 -42   4   4        308.24        356.31        16.01 o
 -40   4   4          0.30         13.75        11.99 o
 -38   4   4        106.33        155.60        15.95 o
 -36   4   4        320.52        330.91        13.44 o
 -34   4   4          2.25         22.24        10.09 o
 -32   4   4         41.02         41.90         9.88 o
 -30   4   4        173.84        166.29        12.25 o
 -28   4   4        149.37        133.76        10.62 o
 -26   4   4         11.63         30.76         9.17 o
 -24   4   4          2.46          5.92         8.92 o
 -22   4   4         10.27         -0.74         8.80 o
 -20   4   4          1.23         -2.86         8.61 o
 -18   4   4        599.48        611.68        15.25 o
 -16   4   4        445.30        432.58        12.40 o
 -14   4   4         56.37         67.75         9.71 o
 -12   4   4        265.82        256.17         9.83 o
 -10   4   4         78.42         95.29         9.43 o
  -8   4   4        362.98        518.36        27.04 o
  -6   4   4       5300.18       4971.87        37.93 o
  -4   4   4        113.32        249.00        16.99 o
  -2   4   4        859.72        814.95        12.59 o
   0   4   4         91.00        106.00         8.18 o
   2   4   4          0.44          5.37         7.78 o
   4   4   4        141.71        145.97         9.27 o
   6   4   4         62.56         72.91         8.14 o
   8   4   4        356.18        379.85        13.45 o
  10   4   4       1267.99       1136.32        16.71 o
  12   4   4        621.62        624.90        14.43 o
  14   4   4         19.30         40.68         9.04 o
  16   4   4         31.67         31.98         9.26 o
  18   4   4        271.34        265.72        12.25 o
  20   4   4          9.42         23.29         9.82 o
  22   4   4        756.49        642.18        16.56 o
  24   4   4         12.36         17.41        10.03 o
  26   4   4          0.10         -8.93         9.98 o
  28   4   4          2.02         -5.24        10.13 o
  30   4   4         47.65         59.15        14.31 o
  32   4   4        902.45        867.21        19.87 o
  34   4   4        406.61        407.55        16.56 o
  36   4   4        480.17        554.59        32.95 o
  38   4   4       1218.00       1137.31        32.48 o
  40   4   4        117.66        156.66        18.64 o
  42   4   4          0.24          2.12        17.64 o
  44   4   4         14.36         49.34        15.22 o
  46   4   4        303.66        321.61        39.54 o
  48   4   4          1.33         -7.64        16.39 o
 -39   5   4         52.34        110.32        17.76 o
 -37   5   4        275.15        289.41        19.50 o
 -35   5   4          2.67         22.79        11.98 o
 -33   5   4        105.23        139.47        13.85 o
 -31   5   4          9.12         30.65        10.84 o
 -29   5   4          1.15          6.25        11.28 o
 -27   5   4          2.69         -6.91        10.51 o
 -25   5   4          1.38         -1.01        10.42 o
 -23   5   4          3.98          6.27        14.64 o
 -21   5   4          6.30         -6.86         9.80 o
 -19   5   4         77.71         45.81        10.47 o
 -17   5   4         19.16         27.90        10.67 o
 -15   5   4          7.79         12.31         9.75 o
 -13   5   4         77.94         59.58        12.51 o
 -11   5   4        325.17        297.99        19.24 o
  -9   5   4         35.14         37.11        11.50 o
  -7   5   4         65.51         70.17        11.50 o
  -5   5   4         90.64         95.55        11.95 o
  -3   5   4         81.57        100.23        12.26 o
  -1   5   4         66.19         65.68        11.73 o
   1   5   4          1.23         -1.34        10.97 o
   3   5   4         32.71         44.47        11.69 o
   5   5   4         86.49         96.02        14.13 o
   7   5   4        411.64        430.48        25.29 o
   9   5   4        462.58        464.84        39.03 o
  11   5   4          0.05         12.80        12.23 o
  13   5   4         52.67         44.36        10.70 o
  15   5   4          8.48         19.18        10.54 o
  17   5   4          1.72          1.11        10.52 o
  19   5   4          7.85         -2.72        10.74 o
  21   5   4         15.02         30.43        11.58 o
  23   5   4         64.86         64.22        11.85 o
  25   5   4        297.52        274.04        21.71 o
  27   5   4        170.98        171.74        12.86 o
  29   5   4         24.47         35.92        12.44 o
  31   5   4         30.56         37.33        18.39 o
  33   5   4        105.19        117.85        13.75 o
  35   5   4         98.87         82.72        13.49 o
 -67   1   5         12.18          7.79        17.94 o
 -65   1   5          2.42         14.66        16.47 o
 -63   1   5        195.59        219.19        22.18 o
 -61   1   5          0.81         -6.71        14.40 o
 -59   1   5         35.85          5.98        14.15 o
 -57   1   5         53.68         57.70        14.07 o
 -55   1   5        186.35        168.42        15.15 o
 -53   1   5          0.00        -12.86        12.86 o
 -51   1   5          8.72          9.02        12.35 o
 -49   1   5        426.86        426.05        16.60 o
 -47   1   5        999.06        935.70        21.12 o
 -45   1   5          1.39          8.35        11.49 o
 -43   1   5        683.83        620.31        19.72 o
 -41   1   5        199.83        241.23        11.29 o
 -39   1   5       3322.14       3055.85        26.96 o
 -37   1   5       2558.39       2395.96        22.87 o
 -35   1   5       2014.85       1920.42        19.99 o
 -33   1   5         43.52         55.77         7.71 o
 -31   1   5         36.29         43.27         7.20 o
 -29   1   5        196.53        216.12         8.14 o
 -27   1   5        103.68        147.22         7.56 o
 -25   1   5         60.34         48.87         6.71 o
 -23   1   5          4.91          6.21         6.09 o
 -21   1   5        131.23        120.61         6.88 o
 -19   1   5       1256.24       1370.94        13.70 o
 -17   1   5       4347.84       4609.83        30.03 o
 -15   1   5          1.18          3.83         7.03 o
 -13   1   5       1868.41       1949.72        17.62 o
 -11   1   5       3707.93       3768.45        27.75 o
  -9   1   5         83.07        125.65         7.16 o
  -7   1   5         37.97         53.42         6.54 o
  -5   1   5        174.24        207.66         7.01 o
  -3   1   5        813.85        856.33        11.19 o
  -1   1   5         74.69         99.63         6.60 o
   1   1   5         57.87         76.38         6.27 o
   3   1   5        198.78        261.45         9.60 o
   5   1   5       1208.35       1430.71        14.96 o
   7   1   5        237.64        260.46         7.97 o
   9   1   5        329.91        368.32         9.73 o
  11   1   5        626.63        697.79        11.59 o
  13   1   5        186.04        233.91         7.79 o
  15   1   5         12.62          7.44         5.99 o
  17   1   5         12.38          9.90         6.35 o
  19   1   5        646.05        708.16        11.77 o
  21   1   5       5380.28       5676.79        40.36 o
  23   1   5       2576.51       2670.25        22.22 o
  25   1   5         27.67         37.70         7.39 o
  27   1   5        253.17        268.45        10.25 o
  29   1   5        748.75        696.65        15.52 o
  31   1   5        135.35        154.70         9.99 o
  33   1   5       1067.11       1041.64        17.27 o
  35   1   5       1777.27       1727.61        24.93 o
  37   1   5         11.00         28.74        11.28 o
  39   1   5         96.38         92.81        11.96 o
  41   1   5        195.32        203.66        13.71 o
  43   1   5        251.63        242.21        24.22 o
  45   1   5          0.30         -7.95        12.34 o
  47   1   5         15.34         29.01        12.93 o
  49   1   5        299.46        329.25        16.65 o
  51   1   5          9.07         18.38        13.43 o
  53   1   5          1.80         -0.50        13.72 o
  55   1   5        211.71        217.72        16.50 o
  57   1   5         43.76         57.62        14.81 o
  59   1   5         62.49         84.35        29.77 o
  61   1   5          9.32          5.18        20.92 o
 -64   2   5        119.64         98.31        25.31 o
 -62   2   5         46.80         39.93        16.49 o
 -60   2   5        231.74        258.62        18.13 o
 -58   2   5        524.52        530.90        22.13 o
 -56   2   5         20.68         29.34        14.33 o
 -54   2   5        410.31        422.95        19.74 o
 -52   2   5        167.81        179.81        15.74 o
 -50   2   5         17.43         12.86        13.04 o
 -48   2   5          2.57          8.19        11.19 o
 -46   2   5         87.24         98.52        11.63 o
 -44   2   5         37.67         30.30         9.55 o
 -42   2   5        240.33        194.27        10.74 o
 -40   2   5        442.33        347.79        12.07 o
 -38   2   5         25.32         38.71         8.48 o
 -36   2   5       1741.66       1484.70        18.54 o
 -34   2   5         14.94          6.57         7.86 o
 -32   2   5        211.05        250.73         9.63 o
 -30   2   5        750.04        687.66        13.03 o
 -28   2   5        153.42        147.03         8.25 o
 -26   2   5         23.34         15.46         7.18 o
 -24   2   5          2.98         -0.03         6.79 o
 -22   2   5         69.33         65.75         7.08 o
 -20   2   5         15.51         14.86         6.38 o
 -18   2   5         69.48         72.78         6.49 o
 -16   2   5        139.23        159.23         7.16 o
 -14   2   5          8.94          3.33         5.86 o
 -12   2   5        234.44        209.86         9.12 o
 -10   2   5       4014.64       3881.11        26.35 o
  -8   2   5      10369.05      10231.04        59.85 o
  -6   2   5       6889.18       6765.84        41.39 o
  -4   2   5       3077.31       3012.68        22.24 o
  -2   2   5       5687.55       5586.06        36.07 o
   0   2   5       1351.33       1428.15        14.19 o
   2   2   5        100.60        116.77         6.70 o
   4   2   5        203.65        178.58        11.93 o
   6   2   5        929.81        904.65        11.60 o
   8   2   5          0.02          0.53         5.92 o
  10   2   5         13.92         24.66         6.91 o
  12   2   5        531.47        486.14        10.22 o
  14   2   5        199.34        194.34         7.73 o
  16   2   5         36.37         26.29         6.86 o
  18   2   5       2199.32       2360.51        21.24 o
  20   2   5         49.50         75.79         7.64 o
  22   2   5       1305.52       1374.32        20.18 o
  24   2   5         33.32         22.14         7.80 o
  26   2   5        173.91        162.15        10.06 o
  28   2   5        222.62        225.57         9.81 o
  30   2   5        170.75        171.04        10.07 o
  32   2   5        458.41        436.66        15.72 o
  34   2   5          3.90         -6.71         9.02 o
  36   2   5        109.63        106.19        10.30 o
  38   2   5         25.64         24.14        10.08 o
  40   2   5         40.70         43.58        11.12 o
  42   2   5        113.47        110.13        12.04 o
  44   2   5          6.03          8.12        13.81 o
  46   2   5        538.60        563.80        22.88 o
  48   2   5         49.71         64.01        14.75 o
  50   2   5         56.36         78.11        15.07 o
  52   2   5        359.40        360.07        22.49 o
  54   2   5         34.19         51.30        19.42 o
  56   2   5        247.49        260.93        19.98 o
  58   2   5          2.87        -11.72        15.96 o
 -59   3   5         26.13          6.57        21.21 o
 -57   3   5         22.21         48.41        21.03 o
 -55   3   5         28.21         62.31        21.51 o
 -53   3   5         12.33         17.27        19.74 o
 -51   3   5         32.78         37.61        18.74 o
 -49   3   5         29.59         38.98        14.65 o
 -47   3   5          0.12         -4.54        16.11 o
 -45   3   5          3.88          9.19        13.70 o
 -43   3   5         36.51         42.82        13.30 o
 -41   3   5        280.43        302.89        15.64 o
 -39   3   5         97.22         86.61        13.24 o
 -37   3   5         19.84         37.67        12.14 o
 -35   3   5         55.97         76.33        11.60 o
 -33   3   5          1.39         22.95        12.10 o
 -31   3   5          1.54         11.77         9.84 o
 -29   3   5         71.32         83.15        10.57 o
 -27   3   5         64.81         74.87        10.22 o
 -25   3   5          0.67         -9.07         9.07 o
 -23   3   5          2.98         11.67         8.04 o
 -21   3   5         21.01          7.73         7.03 o
 -19   3   5          7.16         -5.62         5.91 o
 -17   3   5          0.01         -6.04         6.04 o
 -15   3   5        531.12        481.18        14.81 o
 -13   3   5        599.98        600.10        10.90 o
 -11   3   5         53.91         74.77         6.95 o
  -9   3   5       2231.54       1979.65        17.45 o
  -7   3   5        238.12        264.51         8.21 o
  -5   3   5       2901.81       2702.26        20.95 o
  -3   3   5       1291.83       1308.63        14.91 o
  -1   3   5          0.05         11.41         6.24 o
   1   3   5         32.50         45.11         6.49 o
   3   3   5        120.99        129.94         8.61 o
   5   3   5         14.29         12.52         6.36 o
   7   3   5          0.50         11.80         6.35 o
   9   3   5         88.22         92.24         6.94 o
  11   3   5          2.05         -1.02         6.31 o
  13   3   5          0.89         -1.24         6.23 o
  15   3   5        149.83        115.62         9.81 o
  17   3   5          0.17          2.25         6.54 o
  19   3   5         21.25         -0.07         6.14 o
  21   3   5         66.14         50.81         6.88 o
  23   3   5         14.71          7.91         8.58 o
  25   3   5         91.99         70.24        11.16 o
  27   3   5         56.50         62.08        11.69 o
  29   3   5         16.36        -11.03        11.03 o
  31   3   5         74.44         77.46        13.39 o
  33   3   5         49.38         30.74        19.42 o
  35   3   5        184.93        176.75        15.48 o
  37   3   5          0.00        -12.51        13.87 o
  39   3   5         70.44         54.58        14.68 o
  41   3   5          0.31        -20.54        20.54 o
  43   3   5        141.03        146.67        19.40 o
  45   3   5        167.72        200.48        20.43 o
  47   3   5        700.55        710.61        39.28 o
  49   3   5        133.68        158.94        21.99 o
  51   3   5          3.28         13.66        21.52 o
  53   3   5        136.34        126.42        22.41 o
 -50   4   5          2.48         -5.25        14.74 o
 -48   4   5         11.67        -13.90        16.01 o
 -46   4   5         37.58         31.83        14.24 o
 -44   4   5         47.87         70.15        19.57 o
 -42   4   5        205.52        221.30        15.45 o
 -40   4   5         44.85         49.77        13.07 o
 -38   4   5         65.08         60.77        12.85 o
 -36   4   5          2.21         -4.36        12.03 o
 -34   4   5         20.82         21.93        10.89 o
 -32   4   5         99.31        128.12        11.90 o
 -30   4   5          0.41         17.77        10.59 o
 -28   4   5        101.44        100.05        11.27 o
 -26   4   5          7.99          7.93        10.05 o
 -24   4   5         53.31         60.68        10.49 o
 -22   4   5         30.58         25.62        10.03 o
 -20   4   5          2.76          3.61         9.67 o
 -18   4   5          5.72          2.55        10.42 o
 -16   4   5         15.63         43.31         9.70 o
 -14   4   5       1342.29       1262.92        20.75 o
 -12   4   5         19.01         52.57         8.87 o
 -10   4   5        155.98        166.83         9.77 o
  -8   4   5         49.37         53.40         8.79 o
  -6   4   5        139.17        150.04         9.35 o
  -4   4   5        654.87        612.90        11.91 o
  -2   4   5        771.48        704.60        13.29 o
   0   4   5        128.28        140.84         8.06 o
   2   4   5         37.94         39.78         8.83 o
   4   4   5         10.15         10.41         8.40 o
   6   4   5         71.22         74.70        10.13 o
   8   4   5        230.68        226.27        10.38 o
  10   4   5        142.25        145.70        10.80 o
  12   4   5          0.25         10.42         9.60 o
  14   4   5        301.91        309.93        13.93 o
  16   4   5        667.12        554.83        17.84 o
  18   4   5         23.65         38.40        10.81 o
  20   4   5          0.28          2.02        10.63 o
  22   4   5        109.03         71.05        11.26 o
  24   4   5         59.78         23.71        13.60 o
  26   4   5        169.98        147.13        14.18 o
  28   4   5         47.44         64.20        13.86 o
  30   4   5        145.29        155.62        13.99 o
  32   4   5        642.92        645.96        21.45 o
  34   4   5        110.74        120.89        16.23 o
  36   4   5        181.96        201.57        28.75 o
  38   4   5        503.07        542.02        24.44 o
  40   4   5         85.85        134.81        31.03 o
  42   4   5         18.26          3.87        20.19 o
  44   4   5         31.18         35.59        34.09 o
 -37   5   5          0.15         11.97        13.11 o
 -35   5   5         20.81          0.30        12.55 o
 -33   5   5         50.39         77.53        13.34 o
 -31   5   5        170.04        218.53        14.27 o
 -29   5   5         93.46        119.11        20.32 o
 -27   5   5          4.00         10.42        14.63 o
 -25   5   5         27.69         25.46        11.98 o
 -23   5   5         62.64         51.27        18.45 o
 -21   5   5          0.08          4.04        11.35 o
 -19   5   5        261.05        282.71        19.21 o
 -17   5   5        559.63        486.37        17.44 o
 -15   5   5         10.38         15.28        17.23 o
 -13   5   5         71.30         81.03        14.21 o
 -11   5   5         38.42         36.43        13.83 o
  -9   5   5          9.44         23.17        18.49 o
  -7   5   5         30.96         35.53        14.14 o
  -5   5   5         24.57         42.38        12.51 o
  -3   5   5        181.52        166.91        14.03 o
  -1   5   5        116.76        122.08        13.42 o
   1   5   5          2.89          1.32        12.17 o
   3   5   5          0.00          5.09        13.54 o
   5   5   5        212.55        186.30        15.85 o
   7   5   5        119.00        120.46        16.06 o
   9   5   5         85.02        127.17        15.00 o
  11   5   5        385.33        382.36        15.40 o
  13   5   5         27.68         81.90        12.03 o
  15   5   5        258.37        266.87        14.33 o
  17   5   5        115.30        105.16        12.85 o
  19   5   5          0.05        -10.02        12.12 o
  21   5   5         77.71         80.43        13.41 o
  23   5   5         15.96          4.78        12.88 o
  25   5   5         45.68         50.25        13.36 o
  27   5   5        147.34        169.43        13.79 o
  29   5   5          3.46         17.21        13.11 o
  31   5   5         32.83         44.33        13.70 o
 -66   0   6        368.27        490.30        35.22 o
 -64   0   6          3.73        -25.62        25.62 o
 -62   0   6         22.30          2.59        47.87 o
 -60   0   6        115.23        126.16        25.05 o
 -58   0   6         52.97         79.50        22.82 o
 -56   0   6        275.30        287.51        26.06 o
 -54   0   6         33.81         45.93        21.04 o
 -52   0   6        156.21        122.73        22.82 o
 -50   0   6       1469.01       1489.41        59.13 o
 -48   0   6        325.96        406.63        22.60 o
 -46   0   6       3774.57       3777.38        59.95 o
 -44   0   6       9393.99       9267.99        99.42 o
 -42   0   6        748.03        782.40        25.93 o
 -40   0   6       1941.89       1898.50        57.12 o
 -38   0   6         61.08         52.95        15.17 o
 -36   0   6       2767.99       2681.87        38.75 o
 -34   0   6       9059.70       8599.79        81.62 o
 -32   0   6       4884.89       4834.38        50.92 o
 -30   0   6       1140.95       1207.56        21.85 o
 -28   0   6        483.94        453.73        15.80 o
 -26   0   6        406.63        465.89        16.35 o
 -24   0   6         19.85         24.04        10.32 o
 -22   0   6       6030.48       6558.94       117.48 o
 -20   0   6       8391.85       8775.97        89.26 o
 -18   0   6        421.95        448.19        20.86 o
 -16   0   6       7699.53       8256.26        84.03 o
 -14   0   6        543.13        670.79        19.10 o
 -12   0   6        448.54        416.76        14.63 o
 -10   0   6        559.93        511.47        14.97 o
  -8   0   6       1298.71       1241.94        19.69 o
  -6   0   6        575.18        619.13        15.66 o
  -4   0   6       1982.67       2064.94        25.52 o
  -2   0   6       2557.81       2677.68        30.02 o
   0   0   6        123.01        147.05        10.32 o
   2   0   6      10946.27      11303.51        96.59 o
   4   0   6       1788.30       1841.80        24.07 o
   6   0   6       6766.34       7164.69        64.63 o
   8   0   6       6461.55       6998.29        84.41 o
  10   0   6         56.63        134.87        24.77 o
  12   0   6         13.15         13.13        11.23 o
  14   0   6        611.96        577.89        18.48 o
  16   0   6          7.18         -2.35        11.51 o
  18   0   6        208.79        242.28        15.02 o
  20   0   6        510.06        492.01        19.36 o
  22   0   6         55.60         68.61        13.45 o
  24   0   6       2698.02       2818.19        69.50 o
  26   0   6       7016.38       7185.22       117.64 o
  28   0   6       1190.31       1250.59        27.29 o
  30   0   6       3894.82       3847.86        49.65 o
  32   0   6       4873.41       4894.19        93.81 o
  34   0   6        110.90        134.36        16.35 o
  36   0   6        894.72        868.87        26.97 o
  38   0   6        491.96        502.33        31.48 o
  40   0   6        179.23        151.63        24.15 o
  42   0   6        251.43        271.30        29.99 o
  44   0   6        121.14        170.65        32.35 o
  46   0   6         24.69         12.14        19.15 o
  48   0   6         73.22         84.71        21.49 o
  50   0   6        127.74        132.93        22.40 o
  52   0   6        170.59        207.86        53.05 o
  54   0   6          0.20         14.07        21.49 o
  56   0   6         82.23         93.81        24.50 o
  58   0   6          0.88        -11.90        28.47 o
  60   0   6         82.55        136.17        48.52 o
 -65   1   6        157.77        179.27        35.32 o
 -63   1   6        494.03        522.79        23.05 o
 -61   1   6         45.36         58.02        15.89 o
 -59   1   6          4.35         -2.09        14.98 o
 -57   1   6          8.86          3.16        14.46 o
 -55   1   6         48.67         32.78        14.37 o
 -53   1   6         15.75         34.86        13.63 o
 -51   1   6        182.88        200.68        15.50 o
 -49   1   6        100.50        142.22        14.11 o
 -47   1   6        994.86        974.05        23.40 o
 -45   1   6          0.28          8.16        11.54 o
 -43   1   6       1688.22       1626.20        23.39 o
 -41   1   6        376.07        418.62        15.82 o
 -39   1   6        139.01        125.30        11.28 o
 -37   1   6        481.81        465.16        14.68 o
 -35   1   6         11.53         -9.47         9.47 o
 -33   1   6        555.38        600.93        13.97 o
 -31   1   6        486.05        472.01        12.49 o
 -29   1   6        533.68        495.11        11.99 o
 -27   1   6         11.42          2.91         6.32 o
 -25   1   6          1.81          1.05         7.07 o
 -23   1   6        175.25        192.06         8.31 o
 -21   1   6         27.13         39.77         7.00 o
 -19   1   6          9.66          9.32         8.12 o
 -17   1   6        265.97        267.43         8.66 o
 -15   1   6        191.25        197.08         8.52 o
 -13   1   6         80.60         91.23         7.56 o
 -11   1   6        288.47        290.92         9.12 o
  -9   1   6        194.32        217.36         8.29 o
  -7   1   6        618.36        584.59        12.99 o
  -5   1   6       3003.09       3153.30        25.72 o
  -3   1   6        303.71        343.11         9.73 o
  -1   1   6        567.12        592.84        11.67 o
   1   1   6          0.90          3.87         6.87 o
   3   1   6        505.26        504.35        11.45 o
   5   1   6        711.56        784.72        13.02 o
   7   1   6        164.74        196.47         8.50 o
   9   1   6         11.67         -0.32         7.02 o
  11   1   6          1.16         -6.84         6.84 o
  13   1   6          3.25          8.55         7.07 o
  15   1   6         16.78         21.45         7.16 o
  17   1   6          0.02         -7.07         7.07 o
  19   1   6          0.00          1.92         7.31 o
  21   1   6         61.80         58.10         8.02 o
  23   1   6        332.58        366.14        10.66 o
  25   1   6        221.75        253.29        10.58 o
  27   1   6        221.83        244.92        11.29 o
  29   1   6       5173.22       5111.91        42.64 o
  31   1   6          3.53         30.24        11.75 o
  33   1   6       1402.87       1367.44        22.48 o
  35   1   6        309.59        299.55        14.63 o
  37   1   6         32.30         15.62        11.98 o
  39   1   6         18.97         23.18        11.77 o
  41   1   6        123.77        139.87        13.74 o
  43   1   6          5.22         -5.14        13.20 o
  45   1   6         71.31         69.82        13.79 o
  47   1   6          0.02          9.43        13.20 o
  49   1   6         91.88        108.43        15.13 o
  51   1   6         27.11         34.46        14.56 o
  53   1   6        119.66         75.34        15.36 o
  55   1   6        285.91        284.50        29.88 o
  57   1   6        197.59        257.69        19.98 o
  59   1   6         18.03         56.20        17.52 o
 -62   2   6         31.18         88.57        18.03 o
 -60   2   6       1184.97       1337.47        31.69 o
 -58   2   6          8.28         35.21        16.08 o
 -56   2   6         50.32         42.30        23.90 o
 -54   2   6         45.34         45.47        15.21 o
 -52   2   6         35.48         56.52        15.21 o
 -50   2   6         70.04         56.16        18.32 o
 -48   2   6         56.39         54.72        12.14 o
 -46   2   6         19.22         21.14        11.17 o
 -44   2   6        118.55        123.31        11.87 o
 -42   2   6         15.82          7.80        10.88 o
 -40   2   6        168.60        164.37        10.97 o
 -38   2   6         33.00         21.03         9.28 o
 -36   2   6        129.81        134.85        10.05 o
 -34   2   6         35.80         15.66         8.87 o
 -32   2   6        581.95        450.10        16.97 o
 -30   2   6        414.68        466.78        12.49 o
 -28   2   6         13.44         -4.24         8.07 o
 -26   2   6         14.24          4.07         8.03 o
 -24   2   6          5.62         -4.38         7.89 o
 -22   2   6         32.84         27.80         7.74 o
 -20   2   6        120.94        124.49         8.52 o
 -18   2   6         24.23         24.32         7.42 o
 -16   2   6        677.25        629.70        11.55 o
 -14   2   6        114.00        126.96         7.78 o
 -12   2   6        365.98        306.64         8.89 o
 -10   2   6         17.25         18.47         6.70 o
  -8   2   6       2301.93       2107.27        18.86 o
  -6   2   6       5562.63       5582.95        49.27 o
  -4   2   6        183.92        246.04        15.24 o
  -2   2   6       2290.38       2349.57        20.01 o
   0   2   6        467.78        453.94        14.28 o
   2   2   6        184.07        204.52         8.02 o
   4   2   6        138.73        146.32         7.70 o
   6   2   6        227.36        245.87         8.53 o
   8   2   6        175.86        196.15        10.26 o
  10   2   6          0.70         -4.45         6.87 o
  12   2   6         13.64          8.41         7.72 o
  14   2   6          8.32         -0.61         7.57 o
  16   2   6         99.55        120.31         8.67 o
  18   2   6        117.41        117.75         8.88 o
  20   2   6         30.41         23.16         8.38 o
  22   2   6        506.30        528.50        13.62 o
  24   2   6          3.85         -8.62         8.62 o
  26   2   6        140.26        134.99        11.09 o
  28   2   6        296.59        308.50        14.86 o
  30   2   6        434.13        440.29        13.82 o
  32   2   6         12.96         10.11         9.73 o
  34   2   6         51.35         58.87        11.40 o
  36   2   6          6.35          3.34        11.14 o
  38   2   6         20.00         19.64        11.56 o
  40   2   6        225.25        225.71        13.88 o
  42   2   6        272.22        282.95        23.04 o
  44   2   6         47.60         61.21        12.90 o
  46   2   6        725.71        686.71        22.82 o
  48   2   6         37.36         64.56        16.00 o
  50   2   6        268.95        254.36        18.23 o
  52   2   6        305.93        333.49        19.57 o
  54   2   6         13.60         13.99        16.83 o
  56   2   6          0.30         21.67        17.52 o
 -57   3   6       1079.97       1225.72        59.57 o
 -55   3   6        106.66        103.75        22.19 o
 -53   3   6         46.88         40.99        21.59 o
 -51   3   6         13.52         20.10        17.98 o
 -49   3   6         42.75         27.22        18.06 o
 -47   3   6          7.41          3.34        16.40 o
 -45   3   6         81.71         83.94        17.83 o
 -43   3   6         57.64         76.87        14.48 o
 -41   3   6         21.65         41.14        13.55 o
 -39   3   6         34.22         12.66        12.97 o
 -37   3   6        333.51        367.59        20.20 o
 -35   3   6        467.52        464.50        17.10 o
 -33   3   6       1481.15       1298.36        24.29 o
 -31   3   6        341.96        257.80        10.89 o
 -29   3   6         61.10         37.52         8.40 o
 -27   3   6        159.09        168.85         9.43 o
 -25   3   6        117.30        115.12         8.96 o
 -23   3   6         12.73          8.00         8.68 o
 -21   3   6         23.18         12.94         7.53 o
 -19   3   6          0.43         -7.49         7.49 o
 -17   3   6         75.52         46.35         8.02 o
 -15   3   6          2.62         -7.41         7.41 o
 -13   3   6         86.97         88.33         7.91 o
 -11   3   6       1043.03       1276.59        38.76 o
  -9   3   6      14115.09      13025.02        76.13 o
  -5   3   6       5596.58       5354.67        35.74 o
  -3   3   6       5000.75       4808.43        32.90 o
  -1   3   6        157.83        241.78        20.07 o
   1   3   6        980.22        899.89        13.40 o
   3   3   6        131.43        137.77         9.53 o
   5   3   6          0.32          2.97         7.38 o
   7   3   6         32.35         42.11         7.55 o
   9   3   6          8.82          5.77         7.70 o
  11   3   6         24.02         18.74         7.81 o
  13   3   6        122.80        107.75         8.35 o
  15   3   6         56.52         43.67        11.26 o
  17   3   6         70.96         77.02         8.57 o
  19   3   6        764.27        691.40        16.44 o
  21   3   6        899.01        822.43        16.12 o
  23   3   6          4.89          2.04         8.93 o
  25   3   6        109.96        106.26         9.36 o
  27   3   6         21.04         18.89         9.10 o
  29   3   6         82.76         80.52        13.69 o
  31   3   6        173.21        140.19        14.87 o
  33   3   6         33.34         42.24        14.19 o
  35   3   6        105.82        121.38        15.33 o
  37   3   6         45.71         58.04        17.44 o
  39   3   6         91.29         85.52        18.48 o
  41   3   6        159.43        165.73        20.56 o
  43   3   6        452.97        527.95        27.76 o
  45   3   6          8.96         35.50        20.26 o
  47   3   6        223.30        204.45        30.81 o
  49   3   6         26.01         51.35        28.15 o
  51   3   6        158.05        165.94        23.94 o
 -48   4   6          0.42         17.67        29.19 o
 -46   4   6         54.33         87.15        15.90 o
 -44   4   6          0.69          3.83        14.18 o
 -42   4   6         42.51         53.25        14.78 o
 -40   4   6        436.38        441.74        18.64 o
 -38   4   6         78.76        133.45        14.70 o
 -36   4   6          3.93          7.20        12.87 o
 -34   4   6         11.85         14.86        12.66 o
 -32   4   6         23.67         -2.40        11.80 o
 -30   4   6          0.01          4.15        12.01 o
 -28   4   6         64.17         75.27        11.78 o
 -26   4   6         58.99         96.50        11.68 o
 -24   4   6          4.72         11.77        10.75 o
 -22   4   6         11.04          7.31        10.38 o
 -20   4   6         66.52         86.10        14.96 o
 -18   4   6          5.48         13.20        10.51 o
 -16   4   6          9.24          1.51        10.41 o
 -14   4   6        102.51        100.57        11.03 o
 -12   4   6          0.30          4.73        12.44 o
 -10   4   6        198.24        217.35        15.04 o
  -8   4   6        222.59        242.78         9.86 o
  -6   4   6         29.90         34.56         7.89 o
  -4   4   6         14.94         12.69         8.42 o
  -2   4   6         64.25         68.69         9.02 o
   0   4   6         32.70         45.82         7.99 o
   2   4   6        655.34        616.20        13.23 o
   4   4   6        198.06        197.16         9.39 o
   6   4   6         39.51         55.62        10.73 o
   8   4   6          5.15          7.24        12.83 o
  10   4   6         11.36         -6.54        13.69 o
  12   4   6         51.19         40.26        12.15 o
  14   4   6         14.03         -0.35        10.77 o
  16   4   6        111.02         78.48        12.08 o
  18   4   6         16.87         34.08        12.53 o
  20   4   6        157.75        138.07        13.31 o
  22   4   6        249.69        235.90        13.98 o
  24   4   6         12.86         14.94        16.20 o
  26   4   6         69.72         39.52        12.91 o
  28   4   6         37.40         -0.50        18.78 o
  30   4   6         52.56         22.40        14.53 o
  32   4   6        478.21        490.46        40.23 o
  34   4   6         13.89         11.39        15.00 o
  36   4   6        132.25        117.97        16.77 o
  38   4   6         33.84         35.40        18.18 o
  40   4   6        178.63        245.29        27.58 o
  42   4   6         87.85        137.55        27.27 o
 -33   5   6         29.82         19.74        13.84 o
 -31   5   6          0.20        -12.30        13.02 o
 -29   5   6          2.94         13.14        15.12 o
 -27   5   6        101.56        145.09        14.57 o
 -25   5   6        338.67        424.65        17.36 o
 -23   5   6          3.54          6.13        14.20 o
 -21   5   6         65.22         93.06        13.60 o
 -19   5   6          2.78          4.88        12.05 o
 -17   5   6         50.37         49.38        12.71 o
 -15   5   6          1.00         -1.99        11.96 o
 -13   5   6        144.75        143.38        16.46 o
 -11   5   6         29.85         11.73        26.71 o
  -9   5   6        115.54        113.19        16.23 o
  -7   5   6          1.21          1.39        15.31 o
  -5   5   6        175.15        222.67        22.13 o
  -3   5   6         35.58         47.38        19.89 o
  -1   5   6        112.23        142.58        21.65 o
   1   5   6         16.56         27.02        18.93 o
   3   5   6        283.30        351.17        19.67 o
   5   5   6        177.52        177.82        23.53 o
   7   5   6        174.88        142.41        17.09 o
   9   5   6          4.61         46.27        15.47 o
  11   5   6        215.26        180.11        17.88 o
  13   5   6          1.31         -5.44        12.37 o
  15   5   6         66.36         78.26        13.72 o
  17   5   6        145.28        165.17        21.30 o
  19   5   6        211.74        232.94        17.35 o
  21   5   6         25.46         39.00        13.91 o
  23   5   6         19.53         34.95        14.19 o
  25   5   6          0.03         25.44        15.66 o
 -63   1   7        188.59        199.95        28.57 o
 -61   1   7          1.90         36.77        17.90 o
 -59   1   7        116.43        137.29        18.62 o
 -57   1   7        213.34        227.20        17.34 o
 -55   1   7        350.48        395.73        26.12 o
 -53   1   7        121.45        135.70        15.61 o
 -51   1   7         16.53         16.40        14.17 o
 -49   1   7        855.92        869.94        24.07 o
 -47   1   7        945.51        895.72        22.75 o
 -45   1   7          0.13         21.08        11.80 o
 -43   1   7        186.90        224.54        13.76 o
 -41   1   7        125.43        130.29        12.43 o
 -39   1   7        316.75        361.70        18.90 o
 -37   1   7        208.53        192.24        12.47 o
 -35   1   7        147.47        153.48        13.50 o
 -33   1   7        233.69        204.65        12.50 o
 -31   1   7       1812.26       1606.73        22.26 o
 -29   1   7       2299.50       2082.62        24.83 o
 -27   1   7       1817.65       1742.98        20.71 o
 -25   1   7         24.96         23.16         8.48 o
 -23   1   7        298.14        326.97        10.24 o
 -21   1   7          2.53          5.58         7.67 o
 -19   1   7        568.77        583.80        12.94 o
 -17   1   7        391.38        437.61        11.68 o
 -15   1   7          0.16          5.93         7.86 o
 -13   1   7         17.53         13.96         8.14 o
 -11   1   7          0.70         -3.41         7.63 o
  -9   1   7        223.63        223.80         9.62 o
  -7   1   7        442.36        448.64        19.05 o
  -5   1   7        209.55        229.48        12.54 o
  -3   1   7       1366.67       1382.77        20.20 o
  -1   1   7       1139.68       1113.19        16.58 o
   1   1   7          3.32         20.33         8.65 o
   3   1   7       1048.24       1063.76        19.58 o
   5   1   7        602.33        666.37        13.94 o
   7   1   7         29.27         43.03         8.21 o
   9   1   7          5.33         14.83         8.31 o
  11   1   7          1.69         11.17         8.15 o
  13   1   7         30.32         29.94         8.02 o
  15   1   7         15.00         10.96         8.26 o
  17   1   7          4.59          3.87         8.62 o
  19   1   7         69.54         67.96        10.53 o
  21   1   7        108.71        101.72        11.66 o
  23   1   7         79.44         65.21        11.46 o
  25   1   7          0.21         -6.73        10.78 o
  27   1   7       1520.45       1549.22        28.25 o
  29   1   7          0.99         42.50        12.61 o
  31   1   7       1518.02       1583.81        25.10 o
  33   1   7       2051.65       2015.99        27.83 o
  35   1   7        166.85        173.91        14.46 o
  37   1   7         24.66         12.81        12.99 o
  39   1   7          0.00        -12.89        12.89 o
  41   1   7        218.23        204.13        15.25 o
  43   1   7         88.13        100.37        18.19 o
  45   1   7         17.08         19.69        15.17 o
  47   1   7          4.06         -7.23        14.24 o
  49   1   7         57.41         44.73        16.05 o
  51   1   7          0.23          3.01        15.65 o
  53   1   7         13.12          7.68        16.29 o
  55   1   7          9.35         44.30        17.35 o
 -60   2   7          1.88         16.40        17.64 o
 -58   2   7        489.13        569.60        25.86 o
 -56   2   7        251.21        303.42        19.73 o
 -54   2   7         42.45         35.20        21.96 o
 -52   2   7         14.81          5.84        14.83 o
 -50   2   7         37.00         27.47        13.89 o
 -48   2   7          5.90          5.47        12.08 o
 -46   2   7         61.31         55.80        12.63 o
 -44   2   7        122.71        129.98        12.88 o
 -42   2   7          4.03         14.17        11.50 o
 -40   2   7         51.90         53.92        11.83 o
 -38   2   7         52.79         63.18        11.72 o
 -36   2   7        370.21        327.93        13.65 o
 -34   2   7        114.36         67.83        10.28 o
 -32   2   7        272.05        193.02        11.15 o
 -30   2   7         66.11         63.39        10.34 o
 -28   2   7         17.15         13.34         8.73 o
 -26   2   7        919.26        735.75        15.17 o
 -24   2   7        249.12        203.42        10.22 o
 -22   2   7          6.95          7.64         8.67 o
 -20   2   7        443.25        444.33        12.16 o
 -18   2   7         15.43          6.70         8.35 o
 -16   2   7        293.11        283.58        14.53 o
 -14   2   7        370.18        395.13        11.26 o
 -12   2   7       3006.32       2776.52        24.34 o
 -10   2   7          4.36         19.05        10.03 o
  -8   2   7       4214.35       4133.00        32.09 o
  -6   2   7       2532.68       2522.44        22.23 o
  -4   2   7        690.81        686.67        13.44 o
  -2   2   7       2013.84       1904.80        18.96 o
   0   2   7       1183.12       1139.74        15.36 o
   2   2   7        215.15        260.93         9.58 o
   4   2   7         25.25         44.06         8.22 o
   6   2   7        121.38        104.12         9.09 o
   8   2   7        124.81        145.61         9.54 o
  10   2   7          0.00         -0.87         8.58 o
  12   2   7         17.07         16.36         8.60 o
  14   2   7          0.18         -8.64         8.64 o
  16   2   7        313.54        308.05        11.43 o
  18   2   7        947.38        900.23        15.82 o
  20   2   7         13.93         33.67         8.94 o
  22   2   7        721.45        720.04        21.31 o
  24   2   7        161.68        133.60        11.01 o
  26   2   7        488.68        556.45        16.79 o
  28   2   7        161.30        184.92        12.44 o
  30   2   7         97.28        121.67        12.68 o
  32   2   7        319.49        378.29        17.00 o
  34   2   7         53.56         57.68        12.34 o
  36   2   7         18.84         13.21        19.05 o
  38   2   7          5.65          5.55        12.59 o
  40   2   7        271.39        298.64        18.95 o
  42   2   7         39.35         47.53        16.40 o
  44   2   7        227.01        225.81        18.17 o
  46   2   7        285.10        302.90        27.27 o
  48   2   7         20.96          4.44        16.69 o
  50   2   7          6.48         13.07        16.81 o
  52   2   7          8.97         32.59        24.16 o
 -55   3   7        122.49        157.84        30.07 o
 -53   3   7         64.91         78.85        21.35 o
 -51   3   7         81.57         71.71        19.53 o
 -49   3   7         10.33         11.06        26.33 o
 -47   3   7         12.53          3.74        17.78 o
 -45   3   7         13.68          7.98        17.23 o
 -43   3   7          0.48         15.65        17.41 o
 -41   3   7         52.08         13.08        16.91 o
 -39   3   7          1.41         -8.50        16.97 o
 -37   3   7         29.32         30.15        15.87 o
 -35   3   7         23.57         21.90        10.39 o
 -33   3   7        339.12        390.49        19.96 o
 -31   3   7         17.84         28.98        10.41 o
 -29   3   7         40.12         39.82         9.74 o
 -27   3   7          6.86          8.00         9.41 o
 -25   3   7         14.78          3.16         9.36 o
 -23   3   7          2.01          5.49         8.56 o
 -21   3   7          0.40         -1.55         8.66 o
 -19   3   7          0.53          4.57         8.42 o
 -17   3   7        161.23        153.89         9.56 o
 -15   3   7        107.85        124.35         9.24 o
 -13   3   7        112.28        127.67        10.03 o
 -11   3   7         79.78         98.02         9.20 o
  -9   3   7        375.30        379.34        12.45 o
  -7   3   7        407.74        475.90        18.90 o
  -5   3   7       1979.60       1937.25        19.49 o
  -3   3   7         17.56         77.12         9.49 o
  -1   3   7        755.58        691.56        13.77 o
   1   3   7          0.07         12.92         8.40 o
   3   3   7        725.87        689.70        14.72 o
   5   3   7        699.12        645.65        14.43 o
   7   3   7        341.37        340.54        12.36 o
   9   3   7         14.27         21.16         8.59 o
  11   3   7         19.67         19.16         8.69 o
  13   3   7          7.48          3.07         8.26 o
  15   3   7         82.82         55.15         9.01 o
  17   3   7          0.11         -2.10         8.74 o
  19   3   7         28.28         13.57        10.07 o
  21   3   7        108.62        116.46        12.25 o
  23   3   7        128.49         86.04        11.95 o
  25   3   7        164.23        164.05        12.44 o
  27   3   7         26.97         23.84        11.89 o
  29   3   7          7.11          5.89        12.02 o
  31   3   7          0.27         -6.29        11.77 o
  33   3   7          0.13          5.33        17.40 o
  35   3   7          5.10         -3.33        18.12 o
  37   3   7         78.28        108.83        30.84 o
  39   3   7          0.28        -20.36        20.36 o
  41   3   7         37.11         34.44        21.67 o
  43   3   7          0.54          7.34        25.72 o
  45   3   7         11.94         29.97        21.31 o
  47   3   7          3.57        -21.97        21.97 o
 -44   4   7        162.14        197.51        30.07 o
 -42   4   7         39.84         37.33        18.76 o
 -40   4   7         10.34         14.41        18.05 o
 -38   4   7         47.91         50.11        17.77 o
 -36   4   7        309.98        344.01        17.94 o
 -34   4   7         33.75         47.53        14.28 o
 -32   4   7          0.22         -0.37        13.70 o
 -30   4   7        146.57        149.74        15.00 o
 -28   4   7         26.85         33.18        12.36 o
 -26   4   7         94.50        110.15        13.10 o
 -24   4   7         27.77         47.94        15.04 o
 -22   4   7         20.64         30.80        11.86 o
 -20   4   7        187.33        200.83        13.65 o
 -18   4   7          1.75         19.39        11.62 o
 -16   4   7         53.94         76.08        11.91 o
 -14   4   7          0.98         -9.27        11.13 o
 -12   4   7         18.82          1.30        11.04 o
 -10   4   7         24.80         23.82         9.18 o
  -8   4   7        237.90        197.78        11.03 o
  -6   4   7         48.68        103.83        10.82 o
  -4   4   7        635.63        634.22        18.74 o
  -2   4   7          0.00          9.77        12.49 o
   0   4   7        351.91        344.61        13.02 o
   2   4   7         22.85         37.51        10.21 o
   4   4   7        241.16        241.72        11.82 o
   6   4   7        375.97        344.70        12.30 o
   8   4   7        195.75        199.78        12.98 o
  10   4   7          3.70         15.79        11.51 o
  12   4   7          1.76         -0.20        12.80 o
  14   4   7          6.48         -0.28        12.10 o
  16   4   7          7.65         11.18        13.69 o
  18   4   7         51.93         16.25        12.50 o
  20   4   7          8.39         -4.02        20.35 o
  22   4   7        114.45         86.52        17.29 o
  24   4   7        107.01         75.63        30.25 o
  26   4   7         35.76          4.23        21.19 o
  28   4   7         28.66          3.18        18.30 o
  30   4   7          2.94          0.13        18.46 o
  32   4   7        108.00         87.94        21.97 o
  34   4   7          0.92         -6.64        19.48 o
  36   4   7          0.36          3.96        19.71 o
 -27   5   7          0.59         14.53        14.48 o
 -25   5   7         52.89         89.49        15.04 o
 -23   5   7        563.57        648.08        37.15 o
 -21   5   7        167.25        248.73        18.82 o
 -19   5   7        150.03        134.17        16.86 o
 -17   5   7        108.58        104.33        17.28 o
 -15   5   7         10.84         14.18        15.50 o
 -13   5   7         29.57         56.51        21.99 o
 -11   5   7          1.46          8.41        21.29 o
  -9   5   7         17.20         47.53        29.36 o
  -7   5   7         10.87         43.82        38.16 o
  -5   5   7          6.30         25.65        20.50 o
  -3   5   7          0.82        -19.69        19.69 o
  -1   5   7         83.03        134.86        22.58 o
   1   5   7         96.91        110.99        22.13 o
   3   5   7        128.91        177.83        22.37 o
   5   5   7        418.20        459.52        38.78 o
   7   5   7          0.44         42.36        49.79 o
   9   5   7          2.14        -11.36        15.30 o
  11   5   7        113.58        115.73        19.80 o
  13   5   7          0.20         15.47        15.60 o
  15   5   7         28.54         35.80        16.63 o
  17   5   7          6.20         24.39        16.79 o
  19   5   7         65.53         64.26        17.93 o
 -62   0   8          2.49        -13.38        42.05 o
 -60   0   8         67.71         63.85        26.49 o
 -58   0   8        133.66        145.77        28.81 o
 -56   0   8         63.79         97.22        31.05 o
 -54   0   8        351.81        421.06        30.39 o
 -52   0   8          0.12          0.52        24.58 o
 -50   0   8         84.00        102.30        34.93 o
 -48   0   8         68.09         95.81        29.76 o
 -46   0   8          0.40        -11.03        20.98 o
 -44   0   8        165.87        164.95        23.32 o
 -42   0   8        231.39        223.99        24.23 o
 -40   0   8          0.15          3.88        19.21 o
 -38   0   8         14.00         18.76        19.21 o
 -36   0   8        178.91        201.51        35.91 o
 -34   0   8        124.20        152.60        25.94 o
 -32   0   8         88.62         97.84        14.14 o
 -30   0   8         71.86         71.40        13.52 o
 -28   0   8       1236.62       1167.86        27.04 o
 -26   0   8       2304.30       2092.17        35.68 o
 -24   0   8       4733.96       4541.33        59.20 o
 -22   0   8       4417.92       4313.72        55.80 o
 -20   0   8        755.21        754.64        24.04 o
 -18   0   8        591.93        590.89        22.72 o
 -16   0   8        175.08        195.15        16.17 o
 -14   0   8       1073.63       1086.41        44.94 o
 -12   0   8        493.98        508.41        21.35 o
 -10   0   8        501.74        504.41        18.53 o
  -8   0   8        252.71        278.51        14.77 o
  -6   0   8         33.80         32.48        11.77 o
  -4   0   8        104.68        103.55        12.50 o
  -2   0   8        129.17        159.25        13.20 o
   0   0   8        853.98        937.68        21.29 o
   2   0   8       2737.53       2813.34        34.23 o
   4   0   8        640.29        698.60        22.86 o
   6   0   8       1191.44       1197.01        26.45 o
   8   0   8        194.41        242.74        16.72 o
  10   0   8          6.50          5.18        14.07 o
  12   0   8        122.40        105.89        19.16 o
  14   0   8         31.60         33.28        15.54 o
  16   0   8          0.09        -11.85        14.59 o
  18   0   8         19.33          7.43        14.96 o
  20   0   8         24.04         19.47        15.72 o
  22   0   8         19.80         15.79        16.04 o
  24   0   8        771.76        783.07        69.29 o
  26   0   8       2880.34       2918.74        98.98 o
  28   0   8        465.58        561.33        29.23 o
  30   0   8       4368.12       4631.54       210.25 o
  32   0   8       7800.91       7553.64       143.62 o
  34   0   8       2088.45       2066.80        45.28 o
  36   0   8        424.09        346.76        34.93 o
  38   0   8         30.72         92.59        22.38 o
  40   0   8         62.50         74.07        21.90 o
  42   0   8        111.47        124.92        24.23 o
  44   0   8         37.45         45.29        22.87 o
  46   0   8         13.01        -18.17        20.98 o
  48   0   8          0.60          5.39        22.40 o
  50   0   8          2.31         12.63        23.21 o
  52   0   8         45.43         67.85        26.06 o
  54   0   8        171.74        200.55        40.11 o
 -61   1   8        110.38        150.53        21.23 o
 -59   1   8         50.71         99.39        18.45 o
 -57   1   8        772.66        869.00        28.87 o
 -55   1   8        265.35        344.76        22.04 o
 -53   1   8        783.65        818.89        27.81 o
 -51   1   8         37.89         62.99        15.07 o
 -49   1   8        993.26       1008.83        25.24 o
 -47   1   8       2205.57       2082.24        31.68 o
 -45   1   8         31.97         65.97        14.53 o
 -43   1   8       1018.78        920.73        23.33 o
 -41   1   8         81.82         92.41        12.72 o
 -39   1   8        358.40        319.50        14.62 o
 -37   1   8          5.17         14.93        11.63 o
 -35   1   8        576.93        561.41        17.74 o
 -33   1   8         17.83         18.22        11.07 o
 -31   1   8         22.69         10.50        10.67 o
 -29   1   8        387.18        369.31        15.83 o
 -27   1   8        180.58        157.85        12.37 o
 -25   1   8         90.90         95.63        13.39 o
 -23   1   8       2987.66       2845.43        32.11 o
 -21   1   8        792.04        798.42        21.64 o
 -19   1   8       1727.36       1752.50        25.94 o
 -17   1   8        277.15        319.03        16.59 o
 -15   1   8        351.18        365.26        12.66 o
 -13   1   8          0.33         13.74        10.06 o
 -11   1   8       1057.31       1018.55        18.03 o
  -9   1   8        162.85        166.17        11.21 o
  -7   1   8        259.26        277.98        11.79 o
  -5   1   8         16.24         12.61         9.34 o
  -3   1   8         11.60         24.58         9.75 o
  -1   1   8        998.61        991.05        18.17 o
   1   1   8       1240.95       1220.37        19.15 o
   3   1   8       2404.72       2428.30        25.99 o
   5   1   8        261.80        285.77        11.92 o
   7   1   8        124.07        128.50        10.87 o
   9   1   8        179.26        204.50        18.04 o
  11   1   8          4.74         -6.42         9.84 o
  13   1   8          2.89        -10.91        10.91 o
  15   1   8         67.47         58.95        11.67 o
  17   1   8          7.85          8.53        11.59 o
  19   1   8         12.36         -4.61        11.28 o
  21   1   8          0.21         10.37        12.01 o
  23   1   8          1.14         -7.53        11.69 o
  25   1   8          1.49          4.28        12.51 o
  27   1   8        257.22        269.99        14.67 o
  29   1   8        689.37        714.89        28.27 o
  31   1   8        213.98        232.28        17.80 o
  33   1   8        130.47        139.39        14.72 o
  35   1   8         57.76         67.70        14.05 o
  37   1   8        640.35        624.01        20.66 o
  39   1   8          2.62          1.85        14.22 o
  41   1   8          0.85         -8.71        14.33 o
  43   1   8          8.60         26.93        16.08 o
  45   1   8         16.79          0.60        16.62 o
  47   1   8          0.71          2.40        16.71 o
  49   1   8         10.10        -16.92        16.92 o
  51   1   8          7.99        -16.90        16.90 o
 -58   2   8       1197.93       1315.84        34.24 o
 -56   2   8        481.97        566.96        30.44 o
 -54   2   8        140.84        187.32        19.30 o
 -52   2   8        892.70        922.05        29.33 o
 -50   2   8          0.07          8.07        16.94 o
 -48   2   8          1.72         10.19        13.09 o
 -46   2   8        431.25        485.69        17.31 o
 -44   2   8        526.92        547.16        18.54 o
 -42   2   8        122.69        135.02        13.83 o
 -40   2   8          3.79         23.33        12.22 o
 -38   2   8        180.86        197.80        13.98 o
 -36   2   8        376.09        300.13        15.53 o
 -34   2   8        117.02        125.54        12.38 o
 -32   2   8         31.07          2.48        11.19 o
 -30   2   8         56.76         42.31        11.84 o
 -28   2   8         14.96          1.04        11.22 o
 -26   2   8         24.59         -3.30        10.87 o
 -24   2   8         95.89         74.81        11.22 o
 -22   2   8        730.67        623.61        16.47 o
 -20   2   8         83.94         68.92        10.42 o
 -18   2   8        169.67        151.87        11.37 o
 -16   2   8          0.11          7.22         9.99 o
 -14   2   8       1221.77       1186.10        19.09 o
 -12   2   8       2070.22       1956.61        36.55 o
 -10   2   8          0.09         47.51        14.60 o
  -8   2   8       2587.49       2407.93        26.11 o
  -6   2   8       1266.85       1231.77        19.96 o
  -4   2   8        172.26        191.58        11.84 o
  -2   2   8         44.86         45.86        10.05 o
   0   2   8       1153.37       1082.74        18.35 o
   2   2   8       1600.62       1499.45        21.18 o
   4   2   8         21.02         41.44        12.15 o
   6   2   8        119.13        116.21        10.72 o
   8   2   8        537.83        524.70        15.32 o
  10   2   8        124.28        121.08        10.87 o
  12   2   8          2.82         -7.59         9.72 o
  14   2   8         49.89         36.02        10.68 o
  16   2   8        206.19        176.69        13.18 o
  18   2   8         12.04          7.62        10.98 o
  20   2   8         12.91          2.62        11.59 o
  22   2   8          0.40        -13.05        13.05 o
  24   2   8         36.50         27.61        12.44 o
  26   2   8        185.81        170.11        13.48 o
  28   2   8         74.21         91.92        17.99 o
  30   2   8         84.81         84.25        12.95 o
  32   2   8         27.18         37.00        14.00 o
  34   2   8          0.88          7.80        15.50 o
  36   2   8        195.22        220.87        16.13 o
  38   2   8        343.05        398.05        26.31 o
  40   2   8          0.00          6.61        13.48 o
  42   2   8         37.34         29.63        14.46 o
  44   2   8         15.50         -2.46        16.95 o
  46   2   8         10.11        -10.62        17.16 o
  48   2   8          5.06          0.34        17.17 o
 -51   3   8        245.27        275.52        30.07 o
 -49   3   8        155.22        164.45        21.63 o
 -47   3   8        114.49        135.96        20.64 o
 -45   3   8          7.05         11.82        19.24 o
 -43   3   8          0.82          9.67        18.06 o
 -41   3   8          6.24         12.19        25.56 o
 -39   3   8         11.05          9.01        13.49 o
 -37   3   8          3.11          5.21        12.67 o
 -35   3   8          4.47          8.92        12.51 o
 -33   3   8         90.41         80.00        17.62 o
 -31   3   8        332.98        358.46        18.77 o
 -29   3   8         18.80         48.76        14.92 o
 -27   3   8          1.48         12.85        11.99 o
 -25   3   8          7.90        -10.69        10.69 o
 -23   3   8         33.39         23.11        10.45 o
 -21   3   8          9.29         21.28        10.48 o
 -19   3   8         50.57         36.88        10.54 o
 -17   3   8          1.86         11.85        10.18 o
 -15   3   8        122.68        109.04        11.35 o
 -13   3   8          9.42         21.53        10.00 o
 -11   3   8        951.45        986.63        38.78 o
  -9   3   8       2530.31       2393.19        31.49 o
  -7   3   8        395.73        460.44        22.66 o
  -5   3   8        930.62        924.38        18.09 o
  -3   3   8        824.85        831.39        21.18 o
  -1   3   8       1368.91       1334.48        19.89 o
   1   3   8        270.87        297.59        12.49 o
   3   3   8         65.46         76.60        10.86 o
   5   3   8        158.95        144.89        11.04 o
   7   3   8        187.27        202.01        11.81 o
   9   3   8        332.58        348.48        13.23 o
  11   3   8        182.28        190.91        11.81 o
  13   3   8        619.31        577.02        17.55 o
  15   3   8        506.94        499.08        27.39 o
  17   3   8         73.20         59.62        10.97 o
  19   3   8        681.28        598.21        17.90 o
  21   3   8         73.90         58.57        13.76 o
  23   3   8         51.04         50.55        13.51 o
  25   3   8          0.21         -3.53        17.67 o
  27   3   8         90.98         79.10        16.81 o
  29   3   8         27.89         14.71        13.83 o
  31   3   8        111.28        101.27        21.10 o
  33   3   8          3.19        -13.76        13.76 o
  35   3   8          0.04          2.06        19.34 o
  37   3   8        284.47        364.45        25.82 o
  39   3   8        143.33        184.88        23.35 o
  41   3   8        261.52        321.10        25.99 o
  43   3   8        501.91        671.52        59.52 o
 -40   4   8         34.80         17.22        18.97 o
 -38   4   8          2.32          1.74        18.66 o
 -36   4   8        291.76        250.98        20.96 o
 -34   4   8        128.01        161.69        19.83 o
 -32   4   8        367.39        389.99        21.92 o
 -30   4   8         18.11         69.57        17.59 o
 -28   4   8        293.51        356.49        21.18 o
 -26   4   8         97.71        144.63        18.33 o
 -24   4   8        113.45        157.81        16.76 o
 -22   4   8        233.92        271.02        20.90 o
 -20   4   8         42.66         64.34        14.87 o
 -18   4   8         11.76         21.13        16.47 o
 -16   4   8          4.33         10.88        14.07 o
 -14   4   8         76.92         65.74        11.54 o
 -12   4   8        688.36        624.34        25.36 o
 -10   4   8         35.14         91.37        11.94 o
  -8   4   8       1310.60       1250.95        22.29 o
  -6   4   8       1129.18       1081.25        21.32 o
  -4   4   8        105.47        167.94        16.90 o
  -2   4   8         16.08         12.19        12.30 o
   0   4   8         39.43         32.84        11.60 o
   2   4   8        129.94        157.18        13.11 o
   4   4   8        181.54        168.96        12.48 o
   6   4   8         47.80         68.29        11.65 o
   8   4   8        127.10        125.22        11.84 o
  10   4   8        169.93        177.38        16.01 o
  12   4   8         83.61         78.21        14.83 o
  14   4   8        107.71        112.99        25.66 o
  16   4   8         30.88         24.24        15.20 o
  18   4   8         62.10         28.30        20.73 o
  20   4   8          0.93        -16.63        19.24 o
  22   4   8        117.93         66.26        27.37 o
  24   4   8          8.45         -0.19        18.31 o
  26   4   8         48.96         43.71        20.01 o
  28   4   8        195.99        166.93        21.75 o
  30   4   8         17.34         34.69        20.89 o
  32   4   8          4.23        -13.44        19.80 o
 -17   5   8        228.19        305.99        24.46 o
 -15   5   8         40.64         63.95        17.66 o
 -13   5   8         30.59         53.50        23.03 o
 -11   5   8          0.82          4.27        22.26 o
  -9   5   8          0.30         -9.10        22.26 o
  -7   5   8          8.52         33.76        23.24 o
  -5   5   8          1.83         14.01        22.91 o
  -3   5   8        148.05        186.91        33.41 o
  -1   5   8         83.93        126.84        24.51 o
   1   5   8          0.04        -19.16        22.11 o
   3   5   8         49.01         48.64        22.91 o
   5   5   8         10.21         24.83        22.54 o
   7   5   8         25.41         11.48        22.22 o
   9   5   8          6.37          7.76        55.64 o
 -57   1   9         62.77         75.67        19.77 o
 -55   1   9        104.86         93.04        18.40 o
 -53   1   9         21.61         16.91        17.41 o
 -51   1   9        123.34        160.39        25.59 o
 -49   1   9        453.73        466.10        21.99 o
 -47   1   9        488.29        517.85        21.81 o
 -45   1   9          4.50          9.49        18.18 o
 -43   1   9          4.90          4.39        14.11 o
 -41   1   9         64.10         60.69        14.71 o
 -39   1   9        214.17        206.50        16.57 o
 -37   1   9         43.32         44.64        12.79 o
 -35   1   9        117.82        128.61        13.25 o
 -33   1   9         99.66         78.25        12.91 o
 -31   1   9          1.25        -11.70        11.70 o
 -29   1   9          6.34         -2.21        11.65 o
 -27   1   9         23.23          2.98        11.96 o
 -25   1   9        239.52        257.82        13.96 o
 -23   1   9       1455.82       1329.78        22.39 o
 -21   1   9       2255.29       2151.14        36.04 o
 -19   1   9        755.99        768.49        27.93 o
 -17   1   9        775.37        758.07        20.40 o
 -15   1   9        267.46        278.98        14.75 o
 -13   1   9          5.70          0.83        11.74 o
 -11   1   9       1038.82       1094.33        21.41 o
  -9   1   9       1190.50       1226.87        20.98 o
  -7   1   9          0.19         12.59        10.74 o
  -5   1   9        238.63        267.67        13.40 o
  -3   1   9          0.63         -5.99        10.86 o
  -1   1   9        207.90        188.92        11.99 o
   1   1   9         28.13         28.13        10.74 o
   3   1   9        389.47        393.65        15.46 o
   5   1   9        734.83        723.99        19.41 o
   7   1   9        109.74        113.42        12.60 o
   9   1   9        147.62        155.45        13.14 o
  11   1   9         14.52          8.80        11.69 o
  13   1   9          0.50          6.64        12.30 o
  15   1   9        173.94        162.62        13.82 o
  17   1   9          1.49        -10.28        11.99 o
  19   1   9        189.98        175.14        14.30 o
  21   1   9         22.50          3.33        12.46 o
  23   1   9        258.68        252.18        15.37 o
  25   1   9          0.07         17.40        13.65 o
  27   1   9       1034.79       1069.77        24.04 o
  29   1   9        572.13        573.50        20.35 o
  31   1   9         30.61         37.07        18.86 o
  33   1   9         38.94         41.68        15.57 o
  35   1   9          0.67        -14.22        15.34 o
  37   1   9        492.49        473.33        21.08 o
  39   1   9        313.64        348.56        20.62 o
  41   1   9        249.32        225.55        19.36 o
  43   1   9        117.33         94.82        18.68 o
  45   1   9          0.91          0.68        17.23 o
  47   1   9         10.71         -7.43        18.20 o
 -54   2   9        370.55        400.55        22.89 o
 -52   2   9        869.56        890.08        30.09 o
 -50   2   9         58.21         51.20        18.28 o
 -48   2   9        225.42        287.34        26.51 o
 -46   2   9        894.33        908.51        26.89 o
 -44   2   9         43.39         93.51        14.25 o
 -42   2   9          0.24          6.47        13.50 o
 -40   2   9          7.59         25.30        13.14 o
 -38   2   9         33.90         15.71        12.81 o
 -36   2   9         45.22         21.86        12.70 o
 -34   2   9         57.24         58.55        13.89 o
 -32   2   9          5.26         11.12        12.47 o
 -30   2   9         65.14         38.15        12.25 o
 -28   2   9          2.29        -11.90        11.90 o
 -26   2   9        175.41        138.38        18.81 o
 -24   2   9         86.56         59.90        12.27 o
 -22   2   9        160.03        180.08        16.88 o
 -20   2   9          8.50          9.06        12.31 o
 -18   2   9        105.24         85.00        12.41 o
 -16   2   9        445.31        439.67        14.57 o
 -14   2   9        980.20        922.25        19.44 o
 -12   2   9        912.46        909.55        20.93 o
 -10   2   9        104.71        135.63        12.31 o
  -8   2   9        583.23        563.30        17.65 o
  -6   2   9          0.74         30.18        11.20 o
  -4   2   9          3.57          9.06        10.82 o
  -2   2   9        202.76        202.48        12.58 o
   0   2   9          1.47         -8.07        10.55 o
   2   2   9        214.90        214.92        12.48 o
   4   2   9        181.75        192.27        12.66 o
   6   2   9        179.01        178.93        12.25 o
   8   2   9        713.89        710.22        18.37 o
  10   2   9         71.37        118.59        13.43 o
  12   2   9        650.94        601.95        19.04 o
  14   2   9        105.75        117.45        13.39 o
  16   2   9        184.84        163.96        16.27 o
  18   2   9        102.79         83.52        13.79 o
  20   2   9         36.49         26.60        12.43 o
  22   2   9         33.25         30.50        12.79 o
  24   2   9          8.15         16.39        12.90 o
  26   2   9          2.63          0.95        13.15 o
  28   2   9         17.87        -14.18        16.57 o
  30   2   9         31.00         30.24        13.73 o
  32   2   9         71.27         55.23        16.58 o
  34   2   9          0.11          8.84        14.48 o
  36   2   9        165.79        194.32        16.19 o
  38   2   9         99.05        177.44        19.94 o
  40   2   9        475.74        539.39        28.71 o
  42   2   9         68.35        125.73        20.54 o
  44   2   9         22.40         17.50        19.04 o
 -47   3   9        191.68        191.14        23.04 o
 -45   3   9        225.10        223.87        23.04 o
 -43   3   9         12.06         24.10        19.63 o
 -41   3   9          5.92         11.59        19.02 o
 -39   3   9          6.75         19.62        20.68 o
 -37   3   9          2.09         -4.64        25.44 o
 -35   3   9          1.98        -11.38        13.47 o
 -33   3   9          0.74        -12.88        13.55 o
 -31   3   9         21.31         21.16        14.18 o
 -29   3   9         30.03         41.64        13.89 o
 -27   3   9         41.85         25.44        13.93 o
 -25   3   9          0.49          7.48        12.53 o
 -23   3   9        153.75        176.06        13.75 o
 -21   3   9         47.74         77.92        12.67 o
 -19   3   9         32.14         49.78        11.89 o
 -17   3   9         85.97         81.47        15.47 o
 -15   3   9        189.45        170.45        12.71 o
 -13   3   9         47.20         81.38        11.90 o
 -11   3   9        193.69        235.74        13.78 o
  -9   3   9        647.24        642.17        22.66 o
  -7   3   9          2.76         11.69        11.06 o
  -5   3   9        396.85        421.39        14.87 o
  -3   3   9         38.37         24.15        11.23 o
  -1   3   9        161.48        196.93        13.09 o
   1   3   9          5.36         14.41        10.88 o
   3   3   9        588.16        606.37        23.50 o
   5   3   9        552.41        555.78        24.78 o
   7   3   9        311.27        331.57        14.22 o
   9   3   9          1.09         16.39        11.14 o
  11   3   9        181.53        194.68        13.81 o
  13   3   9        423.44        452.43        16.60 o
  15   3   9         35.66         19.32        12.51 o
  17   3   9         31.87          0.85        12.55 o
  19   3   9        107.82        139.22        15.90 o
  21   3   9         56.06         74.30        19.98 o
  23   3   9          1.71        -14.42        14.42 o
  25   3   9          7.29         -5.80        17.74 o
  27   3   9          0.01        -14.48        15.03 o
  29   3   9          5.44        -13.99        14.88 o
  31   3   9          7.12          5.56        15.09 o
  33   3   9         33.09         22.27        17.26 o
  35   3   9         51.67         31.79        22.68 o
  37   3   9         31.33         20.45        22.19 o
 -34   4   9         70.24         85.39        19.82 o
 -32   4   9         63.45         87.33        19.47 o
 -30   4   9        117.86        101.59        26.71 o
 -28   4   9        292.38        377.95        22.90 o
 -26   4   9          5.72         56.94        18.46 o
 -24   4   9          7.04         28.36        21.29 o
 -22   4   9        316.86        290.80        20.53 o
 -20   4   9        113.81        124.92        17.92 o
 -18   4   9         70.51         63.62        16.56 o
 -16   4   9          1.63          4.14        15.59 o
 -14   4   9         37.73         29.38        12.46 o
 -12   4   9        482.94        431.38        18.25 o
 -10   4   9          6.45         20.55        12.55 o
  -8   4   9        383.47        366.83        15.91 o
  -6   4   9        556.01        565.55        28.61 o
  -4   4   9        123.20        163.11        15.16 o
  -2   4   9          2.61          3.86        13.19 o
   0   4   9         60.79        102.58        15.43 o
   2   4   9        388.73        448.32        17.94 o
   4   4   9        145.90        132.26        14.54 o
   6   4   9          1.96         30.56        12.31 o
   8   4   9         10.66          1.68        12.05 o
  10   4   9         37.98         29.50        15.49 o
  12   4   9         59.07         34.12        25.26 o
  14   4   9        267.09        242.78        30.81 o
  16   4   9         52.30         57.39        18.37 o
  18   4   9        122.13        142.50        32.12 o
  20   4   9         54.99         64.78        20.49 o
  22   4   9         22.83         36.71        19.76 o
  24   4   9        257.80        341.49        24.87 o
 -54   0  10          4.63        -16.07        31.70 o
 -52   0  10          3.15        -25.15        25.15 o
 -50   0  10        237.15        249.87        38.17 o
 -48   0  10        136.45        187.21        34.93 o
 -46   0  10       1288.27       1390.34        48.03 o
 -44   0  10        121.80        203.57        32.35 o
 -42   0  10        388.20        397.77        98.33 o
 -40   0  10          4.00        -19.99        22.29 o
 -38   0  10        499.18        450.22        30.03 o
 -36   0  10        158.94        148.06        23.79 o
 -34   0  10         28.55         28.71        21.49 o
 -32   0  10          0.42          7.82        20.57 o
 -30   0  10          1.45         -8.72        20.98 o
 -28   0  10        103.68         72.46        21.96 o
 -26   0  10         18.78         12.94        21.96 o
 -24   0  10         74.90         61.39        22.40 o
 -22   0  10        763.23        791.07        35.92 o
 -20   0  10        461.06        488.44        27.80 o
 -18   0  10       3146.72       3002.63       110.63 o
 -16   0  10       2014.99       2078.88       119.68 o
 -14   0  10         30.69         30.82        20.07 o
 -12   0  10        991.16        969.24        35.65 o
 -10   0  10          2.01         10.46        21.14 o
  -8   0  10        633.30        668.87        31.98 o
  -6   0  10        300.22        330.05        39.46 o
  -4   0  10         26.37         48.71        20.70 o
  -2   0  10         32.31         54.94        19.53 o
   0   0  10         23.08         32.62        19.53 o
   2   0  10         44.18         49.67        20.51 o
   4   0  10          2.11        -16.45        38.17 o
   6   0  10        167.12        156.01        21.73 o
   8   0  10          0.00         -1.87        19.53 o
  10   0  10         28.98         11.53        20.06 o
  12   0  10        235.81        215.82        26.52 o
  14   0  10        108.72         75.84        22.40 o
  16   0  10          4.15        -20.57        20.57 o
  18   0  10         64.65         42.70        21.96 o
  20   0  10          6.69         -7.04        60.17 o
  22   0  10         32.22         26.36        21.45 o
  24   0  10        163.20        162.91        24.50 o
  26   0  10        296.42        244.46        25.05 o
  28   0  10         12.51          9.66        21.37 o
  30   0  10         59.67         32.42        23.32 o
  32   0  10         21.45         19.77        40.11 o
  34   0  10         63.05         61.94        24.23 o
  36   0  10        102.47        148.80        26.53 o
  38   0  10        209.21        211.32        26.98 o
  40   0  10        494.71        461.14        32.39 o
  42   0  10        630.38        571.95        38.82 o
  44   0  10        506.91        532.16        36.60 o
 -53   1  10          0.85         -2.09        19.29 o
 -51   1  10         26.27          9.39        18.58 o
 -49   1  10        131.74        193.49        24.09 o
 -47   1  10        933.93        916.71        28.87 o
 -45   1  10        224.04        267.84        20.07 o
 -43   1  10          1.46         10.00        17.18 o
 -41   1  10        110.30        101.36        17.35 o
 -39   1  10        299.67        285.37        25.96 o
 -37   1  10         37.58         25.70        15.67 o
 -35   1  10         63.29         62.83        14.77 o
 -33   1  10         61.62         46.11        14.51 o
 -31   1  10          1.90         -5.81        14.34 o
 -29   1  10          2.75        -13.56        13.56 o
 -27   1  10          1.18        -13.76        13.76 o
 -25   1  10         86.86         80.40        14.97 o
 -23   1  10        283.57        291.73        17.95 o
 -21   1  10         26.25         -4.39        14.36 o
 -19   1  10        975.07        911.37        27.78 o
 -17   1  10        736.05        843.24        49.12 o
 -15   1  10       3275.15       3172.08        40.20 o
 -13   1  10        877.45       1002.00        35.86 o
 -11   1  10       2168.90       2177.17        32.77 o
  -9   1  10        601.05        639.40        21.89 o
  -7   1  10         14.35         38.09        14.95 o
  -5   1  10          2.60        -13.34        13.34 o
  -3   1  10         36.49         14.83        13.47 o
  -1   1  10        560.28        543.95        19.69 o
   1   1  10        242.31        237.83        16.31 o
   3   1  10        170.71        179.68        15.89 o
   5   1  10        402.89        380.84        17.88 o
   7   1  10          0.67         -3.14        14.37 o
   9   1  10         40.75         53.13        14.65 o
  11   1  10        318.31        331.64        17.70 o
  13   1  10        962.23        883.41        24.29 o
  15   1  10          6.83          4.01        14.29 o
  17   1  10          7.56        -12.73        14.46 o
  19   1  10         70.06         51.23        15.12 o
  21   1  10        142.11        131.10        22.22 o
  23   1  10        488.71        454.13        25.03 o
  25   1  10         23.99         46.64        15.68 o
  27   1  10       1052.57       1061.94        28.30 o
  29   1  10       1181.15       1197.01        28.87 o
  31   1  10          9.76         25.87        15.94 o
  33   1  10        371.94        363.71        23.49 o
  35   1  10         52.69         43.70        16.73 o
  37   1  10        284.67        275.85        23.06 o
  39   1  10        265.68        262.50        20.90 o
  41   1  10         94.97        100.16        18.59 o
  43   1  10          4.95         -3.09        24.32 o
 -50   2  10       1883.76       1904.55        42.93 o
 -48   2  10        337.14        421.07        23.35 o
 -46   2  10        317.81        320.52        23.00 o
 -44   2  10          0.50         36.91        15.96 o
 -42   2  10        243.75        266.44        16.95 o
 -40   2  10         67.84         81.33        14.61 o
 -38   2  10          0.10         13.93        14.15 o
 -36   2  10          0.09          5.33        14.64 o
 -34   2  10         28.33         32.60        13.41 o
 -32   2  10         20.76         12.20        13.36 o
 -30   2  10         23.57         16.85        13.21 o
 -28   2  10        119.50        128.88        16.32 o
 -26   2  10         32.76         19.92        13.20 o
 -24   2  10         43.86         37.47        13.08 o
 -22   2  10        421.79        362.22        16.05 o
 -20   2  10        186.58        182.94        14.35 o
 -18   2  10         15.98         -7.90        12.48 o
 -16   2  10        311.30        292.34        20.24 o
 -14   2  10          4.89         40.64        13.18 o
 -12   2  10       1423.16       1296.58        24.38 o
 -10   2  10          0.55         31.44        12.68 o
  -8   2  10        235.60        274.49        24.21 o
  -6   2  10         49.74         64.59        14.61 o
  -4   2  10        288.62        294.30        14.91 o
  -2   2  10         92.70        100.84        12.45 o
   0   2  10        656.62        628.37        23.08 o
   2   2  10        722.47        653.31        24.85 o
   4   2  10         48.26         79.12        18.82 o
   6   2  10         91.64        123.44        18.81 o
   8   2  10        195.74        179.81        15.25 o
  10   2  10        306.33        321.61        16.21 o
  12   2  10        477.57        450.04        19.60 o
  14   2  10          5.45         22.81        13.39 o
  16   2  10       1001.73        899.89        23.40 o
  18   2  10         71.92         89.82        13.74 o
  20   2  10         34.45         25.70        13.78 o
  22   2  10         24.73         21.71        13.80 o
  24   2  10        363.66        376.80        20.99 o
  26   2  10         76.08         75.83        14.54 o
  28   2  10         31.52          3.73        14.25 o
  30   2  10        127.51        140.57        20.01 o
  32   2  10        199.60        217.33        24.58 o
  34   2  10        137.05        198.58        23.34 o
  36   2  10         17.92         37.80        16.95 o
  38   2  10         72.26        116.50        18.83 o
 -41   3  10        460.05        424.31        27.34 o
 -39   3  10         26.20         50.79        18.47 o
 -37   3  10         13.81         37.13        15.41 o
 -35   3  10          2.05         11.51        15.12 o
 -33   3  10          3.80         16.24        15.35 o
 -31   3  10          4.51          6.72        14.83 o
 -29   3  10          6.23          0.21        15.04 o
 -27   3  10          8.74         12.45        14.26 o
 -25   3  10        219.37        221.29        16.89 o
 -23   3  10        291.66        320.90        16.22 o
 -21   3  10         91.73        129.86        14.59 o
 -19   3  10         12.12         20.84        13.26 o
 -17   3  10         36.69         36.03        13.52 o
 -15   3  10         24.32         31.30        13.60 o
 -13   3  10         13.96         -1.79        13.00 o
 -11   3  10        216.30        182.18        14.59 o
  -9   3  10          0.73         16.22        12.36 o
  -7   3  10        116.32        119.85        12.84 o
  -5   3  10         18.17         18.23        18.72 o
  -3   3  10         86.48         98.44        13.00 o
  -1   3  10          2.25         -5.68        11.82 o
   1   3  10        152.07        132.76        13.18 o
   3   3  10          0.59         16.01        12.75 o
   5   3  10         35.03         40.76        14.04 o
   7   3  10        357.41        382.88        20.58 o
   9   3  10        122.71        144.42        14.84 o
  11   3  10         26.69         13.39        15.18 o
  13   3  10         57.47         38.19        13.28 o
  15   3  10          0.50         12.93        13.07 o
  17   3  10        187.28        168.27        15.07 o
  19   3  10        274.63        273.05        20.16 o
  21   3  10         57.38         52.77        16.59 o
  23   3  10         33.05         26.31        16.08 o
  25   3  10          0.00        -15.23        15.23 o
  27   3  10          0.33         -3.05        21.05 o
  29   3  10          3.19        -11.53        16.92 o
  31   3  10          0.76        -12.94        25.88 o
 -26   4  10          6.00          1.00        19.68 o
 -24   4  10          0.02         26.16        19.24 o
 -22   4  10        542.30        627.76        43.33 o
 -20   4  10        155.34        198.85        20.36 o
 -18   4  10          0.04         20.64        18.54 o
 -16   4  10        119.54        130.37        15.91 o
 -14   4  10         83.57        101.58        15.09 o
 -12   4  10        969.03        896.07        37.14 o
 -10   4  10          0.00         51.76        13.78 o
  -8   4  10        459.72        408.62        18.26 o
  -6   4  10        115.15         98.02        15.89 o
  -4   4  10        193.65        215.40        16.99 o
  -2   4  10         38.23         65.73        15.40 o
   0   4  10        236.19        237.21        17.34 o
   2   4  10        130.02        159.98        14.87 o
   4   4  10         43.25          7.93        13.40 o
   6   4  10          3.51          3.13        14.31 o
   8   4  10         18.93         12.40        23.49 o
  10   4  10        124.88         90.70        20.22 o
  12   4  10          0.03        -20.73        20.73 o
  14   4  10          7.01        -18.50        27.27 o
 -49   1  11         14.68         33.27        28.19 o
 -47   1  11          1.14          5.79        18.94 o
 -45   1  11        413.96        414.28        23.26 o
 -43   1  11        187.55        220.98        24.09 o
 -41   1  11          6.50        -17.71        17.71 o
 -39   1  11         93.09         69.23        18.20 o
 -37   1  11         32.69         10.95        16.18 o
 -35   1  11         31.61         29.08        16.98 o
 -33   1  11         79.22         75.11        16.01 o
 -31   1  11         47.42         45.23        17.98 o
 -29   1  11          0.10         -6.74        20.34 o
 -27   1  11          2.57        -24.24        24.24 o
 -25   1  11          3.82          1.60        15.90 o
 -23   1  11         18.44          8.90        15.37 o
 -21   1  11         12.53         -8.12        15.66 o
 -19   1  11         44.55         83.93        17.47 o
 -17   1  11        284.08        236.34        18.08 o
 -15   1  11        111.03        148.86        19.98 o
 -13   1  11        724.23        751.28        30.44 o
 -11   1  11       3835.78       3656.29        44.77 o
  -9   1  11          1.05         57.02        19.24 o
  -7   1  11          1.98         -1.89        15.24 o
  -5   1  11          9.60         14.76        15.32 o
  -3   1  11        132.62        135.64        17.43 o
  -1   1  11         55.98         48.66        15.52 o
   1   1  11          3.30         -7.01        15.19 o
   3   1  11          4.19          9.75        26.89 o
   5   1  11         32.82         13.13        15.03 o
   7   1  11          0.44        -14.67        14.67 o
   9   1  11         98.32         85.78        17.00 o
  11   1  11         38.49         52.79        16.25 o
  13   1  11        564.11        504.75        21.10 o
  15   1  11          2.18         15.43        15.79 o
  17   1  11         10.76         -3.24        15.77 o
  19   1  11         95.10         97.82        17.48 o
  21   1  11         57.63         87.10        17.45 o
  23   1  11        301.22        285.32        19.94 o
  25   1  11         25.95         38.59        18.24 o
  27   1  11        338.04        320.06        21.18 o
  29   1  11        126.94        126.87        18.20 o
  31   1  11          0.77         27.81        17.19 o
  33   1  11          0.12         -9.52        17.05 o
  35   1  11          0.09         28.45        18.00 o
 -44   2  11         67.03         95.50        25.14 o
 -42   2  11        255.01        288.25        21.54 o
 -40   2  11        117.13        182.47        21.11 o
 -38   2  11        110.52        163.04        19.28 o
 -36   2  11         10.38         33.81        16.29 o
 -34   2  11         23.34         35.65        19.34 o
 -32   2  11          4.03          2.68        16.10 o
 -30   2  11          3.62         29.82        15.52 o
 -28   2  11        276.03        282.16        18.43 o
 -26   2  11        383.77        349.84        19.19 o
 -24   2  11         57.84         55.75        16.44 o
 -22   2  11        536.33        520.07        32.61 o
 -20   2  11          6.28         18.53        14.95 o
 -18   2  11        102.04         77.41        15.48 o
 -16   2  11        176.97        127.32        21.56 o
 -14   2  11          2.04         21.40        15.57 o
 -12   2  11         77.49         86.62        16.65 o
 -10   2  11        134.37        125.50        34.36 o
  -8   2  11         40.95         31.84        15.66 o
  -6   2  11         49.18         44.76        15.34 o
  -4   2  11        169.76        153.67        16.52 o
  -2   2  11         57.32         40.94        15.80 o
   0   2  11        195.08        196.74        17.29 o
   2   2  11        309.43        324.88        19.57 o
   4   2  11          1.89         -6.56        15.05 o
   6   2  11         44.19         12.92        15.43 o
   8   2  11          0.05          3.31        15.70 o
  10   2  11         23.26         16.24        15.33 o
  12   2  11        173.56        162.11        17.48 o
  14   2  11        229.79        234.71        18.30 o
  16   2  11        171.13        196.61        17.76 o
  18   2  11        115.75        107.61        17.42 o
  20   2  11         58.13         70.51        16.66 o
  22   2  11         87.43         94.78        24.37 o
  24   2  11        302.13        294.75        19.68 o
  26   2  11        252.07        275.23        20.09 o
  28   2  11          6.56         -4.49        16.61 o
  30   2  11        221.27        229.78        19.52 o
 -33   3  11          3.42        -12.26        16.08 o
 -31   3  11         42.51         56.81        17.07 o
 -29   3  11         34.31         56.05        16.69 o
 -27   3  11         37.14         44.26        16.59 o
 -25   3  11         57.39         72.31        16.27 o
 -23   3  11         21.04         28.54        14.71 o
 -21   3  11          7.08         30.02        14.74 o
 -19   3  11         50.50         67.56        15.22 o
 -17   3  11         36.47         26.35        14.44 o
 -15   3  11         10.52         -2.51        14.52 o
 -13   3  11         26.24         21.30        14.33 o
 -11   3  11         10.55         22.94        14.39 o
  -9   3  11         30.37         12.52        16.60 o
  -7   3  11        175.62        130.30        18.36 o
  -5   3  11          1.42        -11.73        16.44 o
  -3   3  11         51.79         67.77        16.25 o
  -1   3  11         23.11         35.74        15.89 o
   1   3  11          6.74         -5.21        19.42 o
   3   3  11          4.19        -10.34        15.70 o
   5   3  11         11.79         -0.90        14.17 o
   7   3  11         26.64         20.93        14.72 o
   9   3  11          0.11         -6.36        13.91 o
  11   3  11         66.82         51.14        15.26 o
  13   3  11        108.41         92.17        15.92 o
  15   3  11        343.88        340.59        20.47 o
  17   3  11         78.47        109.00        19.24 o
  19   3  11        133.31        146.26        18.78 o
  21   3  11        356.68        357.68        22.22 o
 -42   0  12        610.46        519.36        39.46 o
 -40   0  12        142.63        184.70        31.32 o
 -38   0  12       1052.51       1013.73        82.16 o
 -36   0  12         11.60         66.12        27.04 o
 -34   0  12        105.98         82.32        26.34 o
 -32   0  12          0.00          8.67        24.50 o
 -30   0  12         27.66        -13.29        25.18 o
 -28   0  12          0.51        -23.21        23.21 o
 -26   0  12         71.52         97.96        25.57 o
 -24   0  12          0.52         21.61        24.13 o
 -22   0  12        178.47        164.97        26.34 o
 -20   0  12        243.25        248.38        28.19 o
 -18   0  12       2118.54       2168.19       130.68 o
 -14   0  12       6331.36       6219.78        93.31 o
 -12   0  12       2327.28       2449.30        77.63 o
 -10   0  12       1697.44       1910.80       191.49 o
  -8   0  12        220.19        283.67        28.29 o
  -6   0  12       1087.69       1019.48        75.04 o
  -4   0  12          8.64         23.90        23.62 o
  -2   0  12        123.75         70.01        24.25 o
   0   0  12          4.36        -23.92        23.92 o
   2   0  12         25.06         -7.66        23.32 o
   4   0  12          5.16         22.58        27.17 o
   6   0  12          1.48         -9.61        23.90 o
   8   0  12         47.58         58.22        24.25 o
  10   0  12        138.14        181.02        27.80 o
  12   0  12        146.78        172.75        27.04 o
  14   0  12          6.08         34.10        36.23 o
  16   0  12        497.19        507.52        32.90 o
  18   0  12         95.20         86.79        34.29 o
  20   0  12         55.07         37.60        24.13 o
  22   0  12        178.94        216.61        29.11 o
  24   0  12        172.10        140.05        26.98 o
  26   0  12         88.70        101.92        26.52 o
  28   0  12          9.12         28.07        31.05 o
  30   0  12         70.95         74.16        28.81 o
 -41   1  12        245.18        279.48        27.45 o
 -39   1  12        260.70        273.09        22.71 o
 -37   1  12         70.93        110.85        20.59 o
 -35   1  12         82.88         84.36        36.16 o
 -33   1  12          2.92          6.11        17.82 o
 -31   1  12          1.62        -12.15        16.12 o
 -29   1  12          5.80        -12.58        20.92 o
 -27   1  12          6.74        -20.25        20.25 o
 -25   1  12          8.10         22.76        17.02 o
 -23   1  12          5.01         -6.50        16.69 o
 -21   1  12          2.26        -16.10        16.10 o
 -19   1  12         22.37         -0.68        16.52 o
 -17   1  12         30.74         37.65        20.36 o
 -15   1  12        126.26        120.36        17.51 o
 -13   1  12         71.20         90.14        28.39 o
 -11   1  12        384.91        340.39        21.22 o
  -9   1  12         13.72         42.39        16.75 o
  -7   1  12        289.73        316.23        19.64 o
  -5   1  12        237.37        218.41        18.71 o
  -3   1  12          0.00        -16.00        16.00 o
  -1   1  12         13.91        -10.93        16.34 o
   1   1  12          0.02        -16.23        16.23 o
   3   1  12         10.49          2.23        16.85 o
   5   1  12          0.48        -15.47        16.18 o
   7   1  12         58.48         65.66        17.24 o
   9   1  12         21.28         21.04        16.29 o
  11   1  12         33.17         22.53        17.28 o
  13   1  12         41.93         44.64        17.84 o
  15   1  12         10.12         10.71        17.57 o
  17   1  12          0.52        -13.15        16.50 o
  19   1  12         95.53         80.58        18.60 o
  21   1  12        215.36        211.55        22.60 o
  23   1  12        382.49        351.20        22.49 o
  25   1  12          8.88          9.17        18.20 o
  27   1  12         76.00         42.96        17.83 o
 -36   2  12         37.83         99.14        25.70 o
 -34   2  12        158.22        176.66        23.88 o
 -32   2  12         50.44         26.46        16.79 o
 -30   2  12          0.51        -13.00        16.62 o
 -28   2  12          3.96          9.25        17.11 o
 -26   2  12         11.78          2.31        17.14 o
 -24   2  12          8.59        -12.43        16.48 o
 -22   2  12         16.29        -10.83        25.05 o
 -20   2  12         17.22         11.53        23.58 o
 -18   2  12         77.86         67.33        18.89 o
 -16   2  12          0.05         16.57        17.63 o
 -14   2  12        203.32        170.83        17.77 o
 -12   2  12         28.65          5.90        16.10 o
 -10   2  12         78.32         86.21        17.46 o
  -8   2  12         87.51         69.26        16.96 o
  -6   2  12        196.61        207.48        18.82 o
  -4   2  12        449.68        332.91        26.26 o
  -2   2  12          7.24         -5.23        17.91 o
   0   2  12         33.06         21.27        17.20 o
   2   2  12        177.26        139.09        18.14 o
   4   2  12          0.27          8.47        16.21 o
   6   2  12         46.98         62.26        17.66 o
   8   2  12         11.85          3.31        16.95 o
  10   2  12         23.70         -6.38        16.94 o
  12   2  12         13.61          3.80        17.10 o
  14   2  12          2.29         27.31        17.37 o
  16   2  12         50.11         30.94        17.10 o
  18   2  12         96.34        134.93        18.80 o
  20   2  12        557.63        500.85        26.15 o
  22   2  12          3.02         45.42        17.82 o
 -21   3  12         43.90         46.20        21.12 o
 -19   3  12         22.62         27.91        17.07 o
 -17   3  12          0.12         12.90        16.62 o
 -15   3  12         12.44          1.16        16.45 o
 -13   3  12        109.25        125.95        18.18 o
 -11   3  12        163.39        148.01        18.40 o
  -9   3  12          0.06         -8.86        22.24 o
  -7   3  12        260.35        217.34        18.69 o
  -5   3  12         58.61         54.54        29.05 o
  -3   3  12        581.95        581.18        27.89 o
  -1   3  12        256.80        297.88        20.17 o
   1   3  12          8.25         24.45        17.40 o
   3   3  12        101.05         56.98        17.98 o
   5   3  12          9.32        -12.28        16.54 o
   7   3  12          2.87        -16.45        16.45 o
 -31   1  13         15.18         41.20        19.56 o
 -29   1  13         64.50         18.45        19.17 o
 -27   1  13         10.11          5.26        18.82 o
 -25   1  13        108.39        133.73        21.32 o
 -23   1  13          0.18         10.64        18.14 o
 -21   1  13        144.89        104.93        19.50 o
 -19   1  13         15.34         23.76        18.13 o
 -17   1  13        450.12        427.76        23.38 o
 -15   1  13        176.61        211.48        24.86 o
 -13   1  13         18.35         31.20        18.64 o
 -11   1  13        110.41        109.05        20.06 o
  -9   1  13        110.84        115.28        24.87 o
  -7   1  13         37.24         28.42        17.48 o
  -5   1  13        274.12        282.24        21.56 o
  -3   1  13        607.32        571.99        30.81 o
  -1   1  13        323.93        274.76        30.07 o
   1   1  13         40.45         50.81        18.85 o
   3   1  13          0.01        -17.64        17.64 o
   5   1  13          4.67        -17.77        17.77 o
   7   1  13         24.69         27.25        18.74 o
   9   1  13         46.17         30.30        17.35 o
  11   1  13          4.93         -2.94        18.40 o
  13   1  13        195.79        193.22        19.99 o
  15   1  13          9.40         -5.12        18.18 o
  17   1  13         94.39         82.31        19.59 o
 -22   2  13         77.38         37.11        23.33 o
 -20   2  13          3.14        -17.86        22.36 o
 -18   2  13          0.82        -17.55        17.55 o
 -16   2  13         24.60        -17.04        17.04 o
 -14   2  13         17.67        -13.54        18.82 o
 -12   2  13         68.33         67.13        18.90 o
 -10   2  13         34.84         26.73        18.00 o
  -8   2  13        168.55        160.45        33.06 o
  -6   2  13        206.74        220.78        22.97 o
  -4   2  13        287.14        276.37        21.66 o
  -2   2  13        110.74        142.45        19.38 o
   0   2  13          1.07          6.69        18.40 o
   2   2  13        150.67        123.28        21.37 o
   4   2  13          0.28         -0.88        17.14 o
   6   2  13          3.07        -15.63        17.84 o
 -14   0  14       1229.61       1103.99        62.75 o
 -12   0  14        308.80        303.85        31.55 o
 -10   0  14        230.84        212.71        31.08 o
  -8   0  14         46.90         44.47        87.34 o
  -6   0  14        380.32        391.57        67.93 o
  -4   0  14         11.87         32.60        27.97 o
  -2   0  14        420.59        369.39        80.87 o
                                                
